# Supplementary material for: Study on the Differences in Transcriptome and Metabolome of Pectoralis Major Muscles Between Jiangshan Black-Bone Chickens and Baier Buff Chickens
Source: Animals (Basel). 2026 Jun 10;16(12):1798. doi: 10.3390/ani16121798 (PMC13295715; doi:10.3390/ani16121798)
Supplement: Supplementary file 1 [file animals-16-01798-s001.zip]

Archive with 10 entries (10 files):
- Table S1-The primers used for qRT-PCR.xlsx
- Table S2-The information of RNA sequencing in each sample.xlsx
- Table S3-Detected genes between two groups.xlsx
- Table S4-Details of all DEGs between two groups.xlsx
- Table S5-Enriched GO terms of DEGs between two groups.xlsx
- Table S6-Enriched KEGG of DEGs between two groups.xlsx
- Table S7-Detected metabolites between two groups.xlsx
- Table S8-Details of all DMs between two groups.xlsx
- Table S9-Enriched KEGG of DMs between two groups.xlsx
- Table S10-Enriched KEGG of DEGs&DMs between two groups.xlsx
