# Supplementary material for: Study on the Differences in Transcriptome and Metabolome of Pectoralis Major Muscles Between Jiangshan Black-Bone Chickens and Baier Buff Chickens
Source: Animals (Basel). 2026 Jun 10;16(12):1798. doi: 10.3390/ani16121798 (PMC13295715; doi:10.3390/ani16121798)
Supplement: Supplementary file 1 [file animals-16-01798-s001.zip › Table S1-The primers used for qRT-PCR.xlsx]

## Sheet: qRT-PCR
	Gene_name	Forward primer	Reverse primer	Template	Product length	Accession number
1	CHAC1	CTGTGGATCTTCGGGTACGG	CACGTGCACGCCCCG	125-306	182	ncbi_423209
2	TYRP1	TGGCCTACCCTACTGGAACT	GGACCACCTTCAGTGCTGTT	985-1182	198	ncbi_395913
3	GLYCTK	GCATATCCTGCACAGGTGGT	GAGCTGGAGGAGGACTGCTTC	1871-2052	182	ncbi_427577
4	PMEL	GCCTCTACTGCCTCAACGTC	TGTACTTCACACGGCGGTAG	1988-2173	186	ncbi_396007
5	ALDOB	GGTGGTGGGAATAAAGCTGGA	GGGCGTTGTGCTACTGATCT	383-551	169	ncbi_427308
6	GUCA2A	CAGTCTATGTCCAGGATGGCAA	AGGTTGGAATTCCTCAGGGAG	151-311	161	ncbi_419498
7	DCT	AGCTGTTGGTGCACAGGAAA	ATCGAGGAACTGCTCCCTCTC	489-638	150	ncbi_395775
8	APCS	GGCCCAGGAAGACCTCTA	GGATCTCGTTGTCCTGAGCTT	65-252	188	ncbi_429786
9	GAPDH	CAGAACATCATCCCAGCGT	CAGGTCAGGTCAACAACAG	661-791	131	NM_204305.1
