# Supplementary material for: Study on the Differences in Transcriptome and Metabolome of Pectoralis Major Muscles Between Jiangshan Black-Bone Chickens and Baier Buff Chickens
Source: Animals (Basel). 2026 Jun 10;16(12):1798. doi: 10.3390/ani16121798 (PMC13295715; doi:10.3390/ani16121798)
Supplement: Supplementary file 1 [file animals-16-01798-s001.zip › Table S2-The information of RNA sequencing in each sample.xlsx]

## Sheet: all.filt_stat
Sample	rawReads	cleanReads	Reads%	rawBases(G)	cleanBases(G)	Base%	Q20%	Q30%	GC%	Total	Unmapped(%)	Unique_Mapped(%)	Multiple_Mapped(%)	Total_Mapped(%)
Black_1	46925672	45632570	97.24	7.04	6.76	96.1	97.69	93.75	51.52	45360248	6251911 (13.78%)	35753272 (78.82%)	3355065 (7.40%)	39108337 (86.22%)
Black_2	60525946	58771628	97.1	9.08	8.73	96.11	97.62	93.7	51.6	58541090	8401514 (14.35%)	45750962 (78.15%)	4388614 (7.50%)	50139576 (85.65%)
Black_3	41576956	40516282	97.45	6.24	6.02	96.55	97.71	93.81	51.66	40267510	5652049 (14.04%)	31510834 (78.25%)	3104627 (7.71%)	34615461 (85.96%)
Black_4	44558872	43221072	97	6.68	6.41	95.93	97.61	93.64	51.86	43058882	6409003 (14.88%)	33187816 (77.08%)	3462063 (8.04%)	36649879 (85.12%)
Black_5	53403636	51941192	97.26	8.01	7.69	96.06	97.68	93.74	51.92	51737266	7603726 (14.70%)	40130970 (77.57%)	4002570 (7.74%)	44133540 (85.30%)
Black_6	74153338	71829798	96.87	11.12	10.59	95.18	97.07	91.67	51.68	71402632	11759291 (16.47%)	54888452 (76.87%)	4754889 (6.66%)	59643341 (83.53%)
Bair_1	50041820	48632472	97.18	7.51	7.21	96.05	97.68	93.78	51.82	48448708	7123189 (14.70%)	37307020 (77.00%)	4018499 (8.29%)	41325519 (85.30%)
Bair_2	57061512	55430934	97.14	8.56	8.24	96.26	97.58	93.59	51.8	55274400	8419593 (15.23%)	42389176 (76.69%)	4465631 (8.08%)	46854807 (84.77%)
Bair_3	46379770	45120362	97.28	6.96	6.7	96.36	97.61	93.59	52.16	44951060	6592493 (14.67%)	34557242 (76.88%)	3801325 (8.46%)	38358567 (85.33%)
Bair_4	64201528	62389478	97.18	9.63	9.27	96.29	97.61	93.58	51.94	62167102	9142224 (14.71%)	47992838 (77.20%)	5032040 (8.09%)	53024878 (85.29%)
Bair_5	61235268	59346552	96.92	9.19	8.81	95.87	97.57	93.53	51.96	59110568	9556307 (16.17%)	44876142 (75.92%)	4678119 (7.91%)	49554261 (83.83%)
Bair_6	51064040	49505630	96.95	7.66	7.33	95.76	97.61	93.63	51.54	49274916	6931299 (14.07%)	38493950 (78.12%)	3849667 (7.81%)	42343617 (85.93%)
