# Supplementary material for: Study on the Differences in Transcriptome and Metabolome of Pectoralis Major Muscles Between Jiangshan Black-Bone Chickens and Baier Buff Chickens
Source: Animals (Basel). 2026 Jun 10;16(12):1798. doi: 10.3390/ani16121798 (PMC13295715; doi:10.3390/ani16121798)
Supplement: Supplementary file 1 [file animals-16-01798-s001.zip › Table S3-Detected genes between two groups.xlsx]

## Sheet: Sheet1
sample	AllGene	knownGene(17807)	newGene(629)
Bair_1	18436	14205(77.05%)	535(2.90%)
Bair_2	18436	14402(78.12%)	546(2.96%)
Bair_3	18436	14467(78.47%)	548(2.97%)
Bair_4	18436	14306(77.60%)	550(2.98%)
Bair_5	18436	14296(77.54%)	551(2.99%)
Bair_6	18436	14309(77.61%)	543(2.95%)
Black_1	18436	14219(77.13%)	557(3.02%)
Black_2	18436	14462(78.44%)	555(3.01%)
Black_3	18436	14260(77.35%)	550(2.98%)
Black_4	18436	14402(78.12%)	562(3.05%)
Black_5	18436	14456(78.41%)	557(3.02%)
Black_6	18436	14562(78.99%)	559(3.03%)
