# Supplementary material for: Study on the Differences in Transcriptome and Metabolome of Pectoralis Major Muscles Between Jiangshan Black-Bone Chickens and Baier Buff Chickens
Source: Animals (Basel). 2026 Jun 10;16(12):1798. doi: 10.3390/ani16121798 (PMC13295715; doi:10.3390/ani16121798)
Supplement: Supplementary file 1 [file animals-16-01798-s001.zip › Table S4-Details of all DEGs between two groups.xlsx]

## Sheet: Black-vs-Bair.filter.annot (1)
id	Black_1_count	Black_2_count	Black_3_count	Black_4_count	Black_5_count	Black_6_count	Bair_1_count	Bair_2_count	Bair_3_count	Bair_4_count	Bair_5_count	Bair_6_count	Black_1_fpkm	Black_2_fpkm	Black_3_fpkm	Black_4_fpkm	Black_5_fpkm	Black_6_fpkm	Bair_1_fpkm	Bair_2_fpkm	Bair_3_fpkm	Bair_4_fpkm	Bair_5_fpkm	Bair_6_fpkm	Black_mean	Bair_mean	log2(fc)	PValue	FDR	Symbol	Description	KEGG_A_class	KEGG_B_class	Pathway	K_ID	GO Component	GO Function	GO Process
ncbi_768660	2008	2203	1347	975	1859	2595	700	528	535	774	593	668	152.93	131.58	115.84	79.25	125.83	131.58	50.45	33.72	41.93	43.5	35.58	47.15	122.835	42.055	-1.5464	5.23067e-18	5.28528e-14	ATP5F1EP2	ATP synthase subunit epsilon%2C mitochondrial	Metabolism;Human Diseases;Human Diseases;Human Diseases;Human Diseases;Organismal Systems;Human Diseases;Human Diseases;Human Diseases;Human Diseases;Metabolism	Global and overview maps;Neurodegenerative disease;Neurodegenerative disease;Neurodegenerative disease;Neurodegenerative disease;Environmental adaptation;Neurodegenerative disease;Neurodegenerative disease;Cancer: overview;Cardiovascular disease;Energy metabolism	ko01100//Metabolic pathways;ko05022//Pathways of neurodegeneration - multiple diseases;ko05010//Alzheimer disease;ko05014//Amyotrophic lateral sclerosis;ko05016//Huntington disease;ko04714//Thermogenesis;ko05020//Prion disease;ko05012//Parkinson disease;ko05208//Chemical carcinogenesis - reactive oxygen species;ko05415//Diabetic cardiomyopathy;ko00190//Oxidative phosphorylation	K02135;K02135;K02135;K02135;K02135;K02135;K02135;K02135;K02135;K02135;K02135	GO:0000275//mitochondrial proton-transporting ATP synthase complex, catalytic core F(1)	GO:0046933//proton-transporting ATP synthase activity, rotational mechanism	GO:0015986//ATP synthesis coupled proton transport
ncbi_429786	1013	557	229	117	323	129	0	2	7	5	0	3	87.98	37.94	22.46	10.84	24.93	7.46	0	0.15	0.63	0.32	0	0.24	31.935	0.223333	-7.1598	6.29913e-18	5.28528e-14	APCS	C-reactive protein precursor	-	-	-	-	-	-	-
ncbi_396007	171	134	52	19	74	30	0	0	1	0	0	0	4.2	2.57	1.44	0.51	1.61	0.49	0	0	0.03	0	0	0	1.80333	0.005	-8.4945	1.68534e-16	9.42722e-13	PMEL	premelanosome protein%2C transcript variant X4	-	-	-	-	-	-	-
ncbi_424019	153	98	53	12	29	28	0	0	0	0	0	0	2.62	1.32	1.03	0.22	0.45	0.32	0	0	0	0	0	0	0.993333	0.001	-9.9561	9.915e-16	4.15959e-12	MLPH	melanophilin isoform X5	-	-	-	-	-	-	-
ncbi_373909	212	222	111	14	80	43	0	2	0	2	6	0	3.11	2.62	1.91	0.23	1.02	0.44	0	0.02	0	0.02	0.07	0	1.555	0.0183333	-6.4063	4.51487e-15	1.51528e-11	EDNRB	endothelin receptor B subtype 2 precursor	Human Diseases;Environmental Information Processing;Environmental Information Processing;Environmental Information Processing;Organismal Systems;Organismal Systems	Cancer: overview;Signaling molecules and interaction;Signal transduction;Signal transduction;Endocrine system;Endocrine system	ko05200//Pathways in cancer;ko04080//Neuroactive ligand-receptor interaction;ko04020//Calcium signaling pathway;ko04022//cGMP-PKG signaling pathway;ko04926//Relaxin signaling pathway;ko04916//Melanogenesis	K04198;K04198;K04198;K04198;K04198;K04198	GO:0016021//integral component of membrane	GO:0004930//G-protein coupled receptor activity;GO:0004984//olfactory receptor activity	GO:0007186//G-protein coupled receptor signaling pathway
ncbi_395913	92	88	41	7	33	9	0	0	0	0	0	0	2.78	2.09	1.4	0.23	0.89	0.18	0	0	0	0	0	0	1.26167	0.001	-10.3011	2.89813e-13	8.10558e-10	TYRP1	tyrosinase related protein 1	Metabolism;Organismal Systems;Metabolism	Global and overview maps;Endocrine system;Amino acid metabolism	ko01100//Metabolic pathways;ko04916//Melanogenesis;ko00350//Tyrosine metabolism	K00506;K00506;K00506	-	GO:0016491//oxidoreductase activity	-
ncbi_396277	42	112	21	21	15	22	0	0	1	0	0	0	3.39	7.1	1.92	1.81	1.08	1.18	0	0	0.08	0	0	0	2.74667	0.0133333	-7.6865	7.62171e-13	1.82714e-09	TTR	transthyretin isoform 2	Organismal Systems	Endocrine system	ko04918//Thyroid hormone synthesis	K20731	-	-	GO:0019628//urate catabolic process
ncbi_428431	376	701	126	28	151	46	6	0	0	0	0	0	6.27	9.16	2.37	0.5	2.24	0.51	0.09	0	0	0	0	0	3.50833	0.015	-7.8697	7.01387e-09	1.47125e-05	QNR-71	transmembrane glycoprotein NMB	-	-	-	-	-	-	-
ncbi_100859100	136	395	193	94	149	446	19	38	7	101	53	21	3.83	8.71	6.05	2.84	3.72	8.3	0.48	0.91	0.19	2.08	1.06	0.55	5.575	0.878333	-2.6661	9.67139e-09	1.62866e-05	Mr1	major histocompatibility complex Y%2C class I heavy chain 35 isoform X1	-	-	-	-	-	-	-
ncbi_396212	208	382	390	478	413	619	116	93	139	207	209	79	33.76	48.62	71.48	82.8	59.58	66.89	17.82	12.66	23.21	24.79	26.73	11.88	60.5217	19.515	-1.6329	1.02318e-08	1.62866e-05	--	metallothionein 4	-	-	-	-	-	GO:0046872//metal ion binding	-
ncbi_427577	225	283	225	215	253	315	354	729	496	725	363	549	3.14	3.14	3.72	3.53	3.19	3.03	5.01	8.79	7.25	7.78	4.4	7.26	3.29167	6.74833	1.0357	1.06759e-08	1.62866e-05	GLYCTK	glycerate kinase%2C transcript variant X9	Metabolism;Metabolism;Metabolism;Metabolism;Metabolism;Metabolism	Global and overview maps;Global and overview maps;Lipid metabolism;Amino acid metabolism;Carbohydrate metabolism;Carbohydrate metabolism	ko01100//Metabolic pathways;ko01200//Carbon metabolism;ko00561//Glycerolipid metabolism;ko00260//Glycine, serine and threonine metabolism;ko00630//Glyoxylate and dicarboxylate metabolism;ko00030//Pentose phosphate pathway	K11529;K11529;K11529;K11529;K11529;K11529	-	-	-
ncbi_427494	86	76	37	4	26	27	2	4	1	4	8	2	0.64	0.46	0.3	0.03	0.17	0.13	0.01	0.03	0.01	0.02	0.05	0.01	0.288333	0.0216667	-3.7342	3.14482e-08	4.39778e-05	TRPM1	transient receptor potential cation channel subfamily M member 1 isoform X5	-	-	-	-	GO:0016020//membrane	GO:0005216//ion channel activity	GO:0006811//ion transport;GO:0051262//protein tetramerization;GO:0055085//transmembrane transport
ncbi_395775	107	33	11	4	32	12	0	3	0	1	2	1	2.16	0.52	0.25	0.09	0.57	0.16	0	0.05	0	0.01	0.03	0.02	0.625	0.0183333	-5.0913	7.30587e-08	8.17331e-05	DCT	L-dopachrome tautomerase precursor	Metabolism;Organismal Systems;Metabolism	Global and overview maps;Endocrine system;Amino acid metabolism	ko01100//Metabolic pathways;ko04916//Melanogenesis;ko00350//Tyrosine metabolism	K01827;K01827;K01827	-	GO:0016491//oxidoreductase activity	-
ncbi_396491	121	164	80	124	93	135	25	38	50	76	43	60	14.29	15.19	10.67	15.63	9.76	10.62	2.79	3.76	6.08	6.62	4	6.57	12.6933	4.97	-1.3528	1.05592e-07	0.000109614	CG-1B	galectin 1A	-	-	-	-	-	GO:0030246//carbohydrate binding	-
ncbi_404229	1204	1512	709	644	751	834	332	306	350	405	504	520	35.06	33.97	23.46	19.65	19.21	15.95	9.21	7.5	10.07	8.87	11.12	14.23	24.55	10.1667	-1.2719	1.11044e-07	0.000109614	Popdc2	popeye domain-containing protein 2 isoform X1	-	-	-	-	GO:0016020//membrane	-	-
ncbi_769648	22	27	11	1	12	5	0	0	0	0	0	0	1.75	1.69	0.99	0.08	0.85	0.27	0	0	0	0	0	0	0.938333	0.001	-9.874	1.20023e-07	0.000111894	MLANA	melanoma antigen recognized by T-cells 1	-	-	-	-	GO:0016021//integral component of membrane;GO:0042470//melanosome	-	-
ncbi_396013	14	168	20	139	24	69	2	5	14	15	6	3	0.15	1.44	0.25	1.64	0.22	0.49	0.02	0.05	0.16	0.12	0.06	0.03	0.698333	0.0733333	-3.2514	4.48729e-07	0.000358577	MYBPC3	myosin binding protein C3%2C transcript variant X3	-	-	-	-	-	GO:0005515//protein binding	-
ncbi_427308	3	6	6	4	10	5	7	17	123	122	6	143	0.12	0.17	0.27	0.16	0.35	0.13	0.26	0.53	4.66	3.32	0.19	4.88	0.2	2.30667	3.5277	5.31243e-07	0.000405217	ALDOB	fructose-bisphosphate aldolase B isoform X1	Metabolism;Metabolism;Environmental Information Processing;Metabolism;Metabolism;Metabolism;Metabolism	Global and overview maps;Global and overview maps;Signal transduction;Global and overview maps;Carbohydrate metabolism;Carbohydrate metabolism;Carbohydrate metabolism	ko01100//Metabolic pathways;ko01200//Carbon metabolism;ko04066//HIF-1 signaling pathway;ko01230//Biosynthesis of amino acids;ko00010//Glycolysis / Gluconeogenesis;ko00051//Fructose and mannose metabolism;ko00030//Pentose phosphate pathway	K01623;K01623;K01623;K01623;K01623;K01623;K01623	-	GO:0004332//fructose-bisphosphate aldolase activity	GO:0006096//glycolytic process
ncbi_423314	1637	1435	1215	1380	904	936	641	490	587	435	295	373	12.19	8.4	10.26	11	5.97	4.63	4.5	3.07	4.42	2.4	1.72	2.58	8.74167	3.115	-1.4887	1.18785e-06	0.000773668	AKAP6	A-kinase anchor protein 6 isoform X4	-	-	-	-	GO:0016021//integral component of membrane	GO:0005515//protein binding	GO:0050909//sensory perception of taste
MSTRG.727	29	61	5	50	27	17	0	0	3	6	7	3	1.26	2.09	0.18	2.12	0.94	0.48	0	0	0.17	0.18	0.29	0.1	1.17833	0.123333	-3.2561	1.33701e-06	0.000773668	--	-	-	-	-	-	-	-	-
ncbi_417881	22	16	22	2	9	4	0	0	0	0	1	1	0.21	0.15	0.3	0.03	0.1	0.03	0	0	0	0	0.01	0.01	0.136667	0.00333333	-5.3576	2.86422e-06	0.0014565	SLC6A15	solute carrier family 6 member 15%2C transcript variant X8	-	-	-	-	GO:0016021//integral component of membrane;GO:0071595//Nem1-Spo7 phosphatase complex	-	GO:0035307//positive regulation of protein dephosphorylation
ncbi_418983	1	116	1	91	3	68	0	0	0	0	0	0	0.07	6.16	0.08	6.57	0.18	3.06	0	0	0	0	0	0	2.68667	0.001	-11.3916	3.66026e-06	0.00180655	MMP7	matrix metallopeptidase 7	Human Diseases;Environmental Information Processing	Infectious disease: viral;Signal transduction	ko05166//Human T-cell leukemia virus 1 infection;ko04310//Wnt signaling pathway	K01397;K01397	GO:0031012//extracellular matrix	GO:0004222//metalloendopeptidase activity;GO:0008237//metallopeptidase activity;GO:0008270//zinc ion binding	GO:0006508//proteolysis
ncbi_768907	61	56	7	64	66	27	3	2	10	0	14	2	0.57	0.41	0.07	0.64	0.55	0.17	0.03	0.02	0.1	0	0.1	0.02	0.401667	0.045	-3.158	3.98348e-06	0.00185686	Fgf6	fibroblast growth factor 6	Human Diseases;Environmental Information Processing;Environmental Information Processing;Environmental Information Processing;Cellular Processes;Environmental Information Processing;Environmental Information Processing;Human Diseases;Human Diseases;Human Diseases;Human Diseases	Cancer: overview;Signal transduction;Signal transduction;Signal transduction;Cell motility;Signal transduction;Signal transduction;Cancer: overview;Cancer: specific types;Cancer: specific types;Cancer: specific types	ko05200//Pathways in cancer;ko04151//PI3K-Akt signaling pathway;ko04010//MAPK signaling pathway;ko04020//Calcium signaling pathway;ko04810//Regulation of actin cytoskeleton;ko04014//Ras signaling pathway;ko04015//Rap1 signaling pathway;ko05207//Chemical carcinogenesis - receptor activation;ko05226//Gastric cancer;ko05224//Breast cancer;ko05218//Melanoma	K04358;K04358;K04358;K04358;K04358;K04358;K04358;K04358;K04358;K04358;K04358	-	GO:0008083//growth factor activity	-
ncbi_771315	70	95	74	124	108	90	34	38	56	34	17	27	0.82	0.9	1	1.64	1.18	0.73	0.39	0.39	0.7	0.28	0.16	0.3	1.045	0.37	-1.4979	8.33524e-06	0.00341155	CSF2RB	cytokine receptor common subunit beta-like%2C transcript variant X4	Human Diseases;Environmental Information Processing;Environmental Information Processing;Cellular Processes	Cancer: overview;Signaling molecules and interaction;Signal transduction;Cell growth and death	ko05200//Pathways in cancer;ko04060//Cytokine-cytokine receptor interaction;ko04630//JAK-STAT signaling pathway;ko04210//Apoptosis	K04738;K04738;K04738;K04738	GO:0016021//integral component of membrane	GO:0004896//cytokine receptor activity;GO:0005515//protein binding	GO:0002532//production of molecular mediator involved in inflammatory response;GO:0071569//protein ufmylation
MSTRG.5938	88	453	59	362	146	75	40	48	26	50	83	18	2.01	8.13	1.53	8.84	2.97	1.14	0.87	0.92	0.61	0.84	1.5	0.38	4.10333	0.853333	-2.2656	9.43811e-06	0.00377097	--	-	-	-	-	-	-	-	-
ncbi_770238	674	1322	1085	1565	1313	1362	1718	4537	2928	3695	3269	1348	9.28	14.28	16.87	23.01	16.07	12.49	22.39	52.39	41.5	37.55	35.48	17.21	15.3333	34.42	1.1666	9.6761e-06	0.00377616	KLF9	Kruppel like factor 9	-	-	-	-	-	-	-
ncbi_418099	3732	5605	99	2234	319	332	120	179	205	351	105	86	54.03	63.58	1.63	35.05	4.15	3.21	1.66	2.2	3.08	3.77	1.23	1.2	26.9417	2.19	-3.6208	1.19208e-05	0.0044454	MYBPC1	myosin-binding protein C%2C slow-type isoform X4	-	-	-	-	-	GO:0003993//acid phosphatase activity;GO:0005515//protein binding;GO:0046872//metal ion binding	-
ncbi_121106433	7	19	2	36	4	43	1	1	2	2	2	1	0.65	1.38	0.21	3.55	0.33	2.64	0.09	0.08	0.19	0.14	0.15	0.09	1.46	0.123333	-3.5653	1.39832e-05	0.0049926	CCL3	C-C motif chemokine 3-like	Human Diseases;Environmental Information Processing;Human Diseases;Organismal Systems;Human Diseases;Organismal Systems;Human Diseases;Environmental Information Processing	Infectious disease: viral;Signaling molecules and interaction;Cardiovascular disease;Immune system;Infectious disease: parasitic;Immune system;Immune disease;Signaling molecules and interaction	ko05163//Human cytomegalovirus infection;ko04060//Cytokine-cytokine receptor interaction;ko05417//Lipid and atherosclerosis;ko04062//Chemokine signaling pathway;ko05142//Chagas disease;ko04620//Toll-like receptor signaling pathway;ko05323//Rheumatoid arthritis;ko04061//Viral protein interaction with cytokine and cytokine receptor	K05408;K05408;K05408;K05408;K05408;K05408;K05408;K05408	GO:0005576//extracellular region	GO:0008009//chemokine activity	GO:0006955//immune response
ncbi_121106939	27	290	169	8	36	77	0	16	10	25	12	8	0.55	4.67	3.92	0.18	0.66	1.05	0	0.28	0.21	0.38	0.19	0.15	1.83833	0.201667	-3.1884	1.66638e-05	0.00582572	--	uncharacterized protein LOC121106939	Environmental Information Processing;Organismal Systems	Signaling molecules and interaction;Environmental adaptation	ko04080//Neuroactive ligand-receptor interaction;ko04713//Circadian entrainment	K04286;K04286	-	-	-
ncbi_395818	265	956	187	235	444	268	128	190	152	168	155	104	12.33	34.88	9.82	11.67	18.36	8.3	5.63	7.41	7.28	5.77	5.68	4.48	15.8933	6.04167	-1.3954	1.91879e-05	0.00631357	CTSK	cathepsin K precursor	Cellular Processes;Cellular Processes;Organismal Systems;Organismal Systems;Human Diseases	Cell growth and death;Transport and catabolism;Immune system;Development and regeneration;Immune disease	ko04210//Apoptosis;ko04142//Lysosome;ko04620//Toll-like receptor signaling pathway;ko04380//Osteoclast differentiation;ko05323//Rheumatoid arthritis	K01371;K01371;K01371;K01371;K01371	-	GO:0008234//cysteine-type peptidase activity	GO:0006508//proteolysis
ncbi_417868	19	9	12	10	34	56	159	69	83	100	118	16	0.19	0.07	0.14	0.11	0.31	0.38	1.53	0.59	0.87	0.75	0.94	0.15	0.2	0.805	2.009	2.14878e-05	0.00680352	E2F7	transcription factor E2F7 isoform X2	-	-	-	-	GO:0005667//transcription factor complex	-	GO:0006355//regulation of transcription, DNA-templated
ncbi_418268	10	115	5	87	7	109	2	4	14	7	2	2	1.39	12.58	0.79	12.95	0.87	10.12	0.26	0.47	2.01	0.72	0.22	0.26	6.45	0.656667	-3.2961	2.59096e-05	0.00779589	CSTA	cystatin-A	-	-	-	-	-	GO:0004869//cysteine-type endopeptidase inhibitor activity	-
ncbi_107053650	712	1185	1533	568	1165	2282	1981	6617	853	2645	5183	7066	28.81	37.61	70.05	24.53	41.9	61.48	75.85	224.51	35.52	78.98	165.25	265.01	44.0633	140.853	1.6765	2.89979e-05	0.0082477	DDIT4	DNA damage-inducible transcript 4 protein	Environmental Information Processing;Human Diseases;Environmental Information Processing;Cellular Processes	Signal transduction;Cancer: overview;Signal transduction;Transport and catabolism	ko04151//PI3K-Akt signaling pathway;ko05206//MicroRNAs in cancer;ko04150//mTOR signaling pathway;ko04140//Autophagy - animal	K08270;K08270;K08270;K08270	GO:0005737//cytoplasm	-	GO:0009968//negative regulation of signal transduction
ncbi_395834	2	11	0	7	3	11	18	43	17	18	24	14	0.03	0.12	0	0.11	0.04	0.1	0.23	0.49	0.24	0.18	0.25	0.18	0.0666667	0.261667	1.9727	3.38807e-05	0.00947587	PDE6C	phosphodiesterase 6C	Metabolism;Metabolism	Global and overview maps;Nucleotide metabolism	ko01100//Metabolic pathways;ko00230//Purine metabolism	K13757;K13757	-	GO:0004114//3',5'-cyclic-nucleotide phosphodiesterase activity;GO:0005515//protein binding	GO:0007165//signal transduction
ncbi_112529956	184	161	174	145	345	114	101	50	35	84	99	64	2.26	1.56	2.43	1.92	3.79	0.94	1.19	0.52	0.45	0.77	0.97	0.74	2.15	0.773333	-1.4752	3.67553e-05	0.0100094	CCDC180	coiled-coil domain-containing protein 180 isoform X5	Metabolism;Metabolism	Global and overview maps;Glycan biosynthesis and metabolism	ko01100//Metabolic pathways;ko00603//Glycosphingolipid biosynthesis - globo and isoglobo series	K00722;K00722	GO:0019031//viral envelope	-	GO:0019064//fusion of virus membrane with host plasma membrane
ncbi_428310	13873	1113	588	434	857	3806	130	859	244	198	208	190	861.13	54.19	41.21	28.75	47.28	157.29	7.64	44.73	15.58	9.07	10.18	10.93	198.308	16.355	-3.5999	3.69812e-05	0.0100094	hspb11	heat shock protein family B (small) member 9	-	-	-	-	-	-	GO:0000746//conjugation
ncbi_417431	25	26	12	2	9	5	0	0	3	1	0	0	1.07	0.87	0.58	0.09	0.34	0.14	0	0	0.13	0.03	0	0	0.515	0.0266667	-4.2715	4.20867e-05	0.0112104	APOH	beta-2-glycoprotein 1 precursor	Organismal Systems	Digestive system	ko04979//Cholesterol metabolism	K17305	GO:0016020//membrane	GO:0004930//G-protein coupled receptor activity	-
ncbi_768858	20	15	80	83	147	13	11	7	13	6	15	14	0.11	0.07	0.52	0.51	0.75	0.05	0.06	0.03	0.08	0.03	0.07	0.07	0.335	0.0566667	-2.5636	4.66236e-05	0.0122248	--	T-cell surface antigen CD2	Environmental Information Processing;Organismal Systems	Signaling molecules and interaction;Immune system	ko04514//Cell adhesion molecules;ko04640//Hematopoietic cell lineage	K06449;K06449	GO:0005789//endoplasmic reticulum membrane;GO:0016021//integral component of membrane	GO:0016740//transferase activity	GO:0006355//regulation of transcription, DNA-templated;GO:0006506//GPI anchor biosynthetic process;GO:0007155//cell adhesion;GO:0009271//phage shock
ncbi_421589	25	102	47	105	157	23	19	26	25	14	20	7	0.24	0.76	0.5	1.06	1.32	0.14	0.17	0.21	0.24	0.1	0.15	0.06	0.67	0.155	-2.1119	4.90678e-05	0.0126678	FNDC1	fibronectin type III domain-containing protein 1	-	-	-	-	-	GO:0003993//acid phosphatase activity;GO:0005515//protein binding;GO:0046872//metal ion binding	-
ncbi_120623210	54	404	186	49	94	274	23	68	16	97	21	39	2.96	15.89	10.39	1.67	4.26	9.81	0.61	3.12	0.97	2.31	0.82	1.68	7.49667	1.585	-2.2418	6.16635e-05	0.0152173	Mr1	major histocompatibility complex Y%2C class I heavy chain 7 isoform X1	-	-	-	-	-	-	-
ncbi_100857593	1188	1351	988	3093	1218	2334	586	683	869	950	963	597	67.53	60.23	63.42	187.65	61.54	88.34	31.52	32.55	50.83	39.85	43.13	31.45	88.1183	38.2217	-1.2051	7.17724e-05	0.0169636	CFD	complement factor D	Human Diseases;Human Diseases;Organismal Systems	Infectious disease: viral;Infectious disease: bacterial;Immune system	ko05171//Coronavirus disease - COVID-19;ko05150//Staphylococcus aureus infection;ko04610//Complement and coagulation cascades	K01334;K01334;K01334	-	GO:0004252//serine-type endopeptidase activity	GO:0006508//proteolysis
ncbi_396259	3	4	2	3	1	2	7	26	25	9	5	13	0.04	0.04	0.03	0.05	0.01	0.02	0.1	0.29	0.35	0.09	0.05	0.17	0.0316667	0.175	2.4663	7.35859e-05	0.0171506	FGFR2	fibroblast growth factor receptor 2 isoform X9	Human Diseases;Environmental Information Processing;Environmental Information Processing;Cellular Processes;Environmental Information Processing;Cellular Processes;Environmental Information Processing;Environmental Information Processing;Human Diseases;Cellular Processes;Human Diseases;Human Diseases;Human Diseases	Cancer: overview;Signal transduction;Signal transduction;Transport and catabolism;Signal transduction;Cell motility;Signal transduction;Signal transduction;Cancer: specific types;Cellular community - eukaryotes;Cancer: specific types;Drug resistance: antineoplastic;Cancer: overview	ko05200//Pathways in cancer;ko04151//PI3K-Akt signaling pathway;ko04010//MAPK signaling pathway;ko04144//Endocytosis;ko04020//Calcium signaling pathway;ko04810//Regulation of actin cytoskeleton;ko04014//Ras signaling pathway;ko04015//Rap1 signaling pathway;ko05226//Gastric cancer;ko04550//Signaling pathways regulating pluripotency of stem cells;ko05215//Prostate cancer;ko01521//EGFR tyrosine kina…	K05093;K05093;K05093;K05093;K05093;K05093;K05093;K05093;K05093;K05093;K05093;K05093;K05093	-	GO:0000287//magnesium ion binding;GO:0004672//protein kinase activity;GO:0005524//ATP binding;GO:0010333//terpene synthase activity;GO:0016829//lyase activity	GO:0006468//protein phosphorylation
ncbi_107055358	50	119	55	100	85	170	63	347	175	263	364	156	3.51	6.41	4.33	7.37	5.27	7.81	4.09	20	12.54	13.38	19.77	9.99	5.78333	13.295	1.2009	8.19609e-05	0.018256	--	proline-rich receptor-like protein kinase PERK2%2C transcript variant X3	-	-	-	-	-	-	-
ncbi_121109243	179	104	140	327	150	137	21	21	93	73	26	73	7.03	3.2	6.23	13.75	5.23	3.59	0.79	0.69	3.78	2.12	0.79	2.67	6.505	1.80667	-1.8482	8.3997e-05	0.018256	CLEC2D	C-type lectin domain family 2 member D-like isoform X2	-	-	-	-	-	-	-
MSTRG.3322	392	134	216	207	251	413	103	81	165	134	107	104	1.91	0.58	1.27	1.14	1.15	1.51	0.5	0.38	0.92	0.57	0.49	0.58	1.26	0.573333	-1.136	8.81196e-05	0.018256	--	-	-	-	-	-	-	-	-
ncbi_416148	41	52	51	90	123	71	145	212	204	182	146	101	0.37	0.34	0.49	0.87	0.9	0.38	1.1	1.63	1.69	1.13	1.02	0.77	0.558333	1.22333	1.1316	9.71324e-05	0.0194045	Ppargc1b	PPARG coactivator 1 beta%2C transcript variant X5	Human Diseases	Endocrine and metabolic disease	ko04931//Insulin resistance	K17962	-	GO:0003676//nucleic acid binding	GO:0008380//RNA splicing
ncbi_396433	13	64	5	267	5	48	8	7	13	3	10	6	0.57	2.26	0.23	13.22	0.18	1.49	0.38	0.29	0.62	0.08	0.28	0.28	2.99167	0.321667	-3.2173	0.000115493	0.0219975	TNNT2	troponin T%2C cardiac muscle isoforms isoform X4	Organismal Systems;Human Diseases;Human Diseases;Organismal Systems	Circulatory system;Cardiovascular disease;Cardiovascular disease;Circulatory system	ko04261//Adrenergic signaling in cardiomyocytes;ko05414//Dilated cardiomyopathy;ko05410//Hypertrophic cardiomyopathy;ko04260//Cardiac muscle contraction	K12045;K12045;K12045;K12045	GO:0005861//troponin complex	-	-
ncbi_424505	7	24	1	7	2	3	1	0	0	0	0	0	0.22	0.6	0.04	0.24	0.06	0.06	0.03	0	0	0	0	0	0.203333	0.005	-5.3458	0.000120812	0.0221959	EPHX4	epoxide hydrolase 4	-	-	-	-	-	GO:0003674//molecular_function;GO:0003824//catalytic activity;GO:0004414//homoserine O-acetyltransferase activity;GO:0016788//hydrolase activity, acting on ester bonds;GO:0047570//3-oxoadipate enol-lactonase activity;GO:0070205//2-succinyl-6-hydroxy-2,4-cyclohexadiene-1-carboxylate synthase activity	GO:0006112//energy reserve metabolic process;GO:0009086//methionine biosynthetic process;GO:0009102//biotin biosynthetic process;GO:0009234//menaquinone biosynthetic process;GO:0015979//photosynthesis;GO:0030163//protein catabolic process;GO:0042952//beta-ketoadipate pathway
ncbi_423347	40	188	112	127	171	156	26	27	66	43	64	71	0.87	3.23	3.08	3.15	3.82	2.32	0.61	0.53	1.8	0.7	1.12	1.39	2.745	1.025	-1.4212	0.00012093	0.0221959	ACSS1	acyl-CoA synthetase short-chain family member 1B%2C transcript variant X3	Metabolism;Metabolism;Metabolism;Metabolism;Metabolism;Metabolism	Global and overview maps;Global and overview maps;Carbohydrate metabolism;Carbohydrate metabolism;Carbohydrate metabolism;Carbohydrate metabolism	ko01100//Metabolic pathways;ko01200//Carbon metabolism;ko00010//Glycolysis / Gluconeogenesis;ko00620//Pyruvate metabolism;ko00630//Glyoxylate and dicarboxylate metabolism;ko00640//Propanoate metabolism	K01895;K01895;K01895;K01895;K01895;K01895	-	GO:0003987//acetate-CoA ligase activity;GO:0004043//L-aminoadipate-semialdehyde dehydrogenase activity;GO:0008668//(2,3-dihydroxybenzoyl)adenylate synthase activity;GO:0008756//o-succinylbenzoate-CoA ligase activity;GO:0030729//acetoacetate-CoA ligase activity;GO:0047473//D-alanine-poly(phosphoribitol) ligase activity;GO:0050218//propionate-CoA ligase activity	GO:0009234//menaquinone biosynthetic process;GO:0019287//isopentenyl diphosphate biosynthetic process, mevalonate pathway;GO:0019290//siderophore biosynthetic process;GO:0019350//teichoic acid biosynthetic process;GO:0019427//acetyl-CoA biosynthetic process from acetate;GO:0019878//lysine biosynthetic process via aminoadipic acid
ncbi_417230	1174	981	1238	652	2035	1065	1504	4964	975	4927	3915	3551	15.35	10.04	18.32	9.11	23.43	9.22	18.13	54.14	13.01	46.43	40.05	42.45	14.245	35.7017	1.3255	0.00013076	0.0228571	slc25a25	solute carrier family 25 member 25%2C transcript variant X6	-	-	-	-	-	GO:0005509//calcium ion binding;GO:0005515//protein binding	-
MSTRG.3395	91	739	138	93	29	37	15	33	36	64	44	22	1.34	8.56	2.3	1.47	0.38	0.36	0.21	0.41	0.55	0.7	0.51	0.3	2.40167	0.446667	-2.4268	0.000132761	0.0229677	--	-	-	-	-	-	-	-	-
ncbi_423209	202	160	247	63	362	689	268	2876	381	420	2426	4379	6.41	3.98	8.85	2.13	10.21	14.56	8.05	76.52	12.44	9.83	60.66	128.79	7.69	49.3817	2.6829	0.00014165	0.0240104	CHAC1	glutathione-specific gamma-glutamylcyclotransferase 1	Metabolism;Metabolism	Global and overview maps;Metabolism of other amino acids	ko01100//Metabolic pathways;ko00480//Glutathione metabolism	K07232;K07232	-	GO:0003839//gamma-glutamylcyclotransferase activity	GO:0006751//glutathione catabolic process
MSTRG.11724	12	10	5	1	14	14	130	14	53	9	9	108	0.7	0.46	0.33	0.06	0.73	0.54	7.17	0.68	3.18	0.39	0.41	5.84	0.47	2.945	2.6475	0.000143973	0.0241601	--	XP_046760718.1 NADH dehydrogenase [ubiquinone] 1 beta subcomplex subunit 7 [Gallus gallus]	-	-	-	-	-	-	-
ncbi_403121	34	45	39	97	45	128	19	23	21	14	43	19	4	4	5.04	11.71	4.48	10.21	2.14	2.31	2.41	1.25	3.9	1.99	6.57333	2.33333	-1.4942	0.000148666	0.0247006	--	interferon alpha-inducible protein 27%2C mitochondrial isoform X3	-	-	-	-	GO:0016021//integral component of membrane	-	-
ncbi_107049989	131	341	99	96	112	190	59	90	92	78	74	78	2.63	5.38	2.25	2.06	2	2.54	1.12	1.52	1.9	1.16	1.17	1.45	2.81	1.38667	-1.0189	0.000157336	0.0248024	pld3	phospholipase D family member 3%2C transcript variant X3	Metabolism;Metabolism;Metabolism	Global and overview maps;Lipid metabolism;Lipid metabolism	ko01100//Metabolic pathways;ko00564//Glycerophospholipid metabolism;ko00565//Ether lipid metabolism	K16860;K16860;K16860	-	GO:0003824//catalytic activity;GO:0008808//cardiolipin synthase activity	GO:0032049//cardiolipin biosynthetic process
ncbi_423952	72	231	210	305	326	309	519	753	591	489	876	247	1.54	3.87	5.04	6.95	6.18	4.39	10.47	13.47	12.98	7.69	14.72	4.88	4.66167	10.7017	1.1989	0.000157628	0.0248024	CHST15	carbohydrate sulfotransferase 15%2C transcript variant X3	Metabolism	Glycan biosynthesis and metabolism	ko00532//Glycosaminoglycan biosynthesis - chondroitin sulfate / dermatan sulfate	K08106	-	GO:0008146//sulfotransferase activity	-
ncbi_423079	18	77	8	437	33	315	20	8	24	15	16	6	1.95	6.73	0.95	52.87	3.1	23.54	2.08	0.76	2.67	1.2	1.3	0.57	14.8567	1.43	-3.377	0.000157681	0.0248024	SAA2	serum amyloid A precursor	-	-	-	-	GO:0005576//extracellular region	-	-
ncbi_395387	1	28	1	48	4	12	0	0	0	3	1	0	0.02	0.53	0.03	1.24	0.09	0.19	0	0	0	0.05	0.02	0	0.35	0.0116667	-4.9069	0.000173523	0.0260936	MMP9	matrix metalloproteinase-9 precursor	Human Diseases;Human Diseases;Human Diseases;Human Diseases;Human Diseases;Human Diseases;Human Diseases;Human Diseases;Organismal Systems;Organismal Systems;Organismal Systems;Environmental Information Processing;Human Diseases;Human Diseases;Organismal Systems;Human Diseases	Cancer: overview;Cancer: overview;Cardiovascular disease;Cardiovascular disease;Cancer: overview;Infectious disease: viral;Cancer: overview;Cardiovascular disease;Immune system;Endocrine system;Endocrine system;Signal transduction;Cancer: specific types;Drug resistance: antineoplastic;Immune system;Cancer: specific types	ko05200//Pathways in cancer;ko05205//Proteoglycans in cancer;ko05417//Lipid and atherosclerosis;ko05415//Diabetic cardiomyopathy;ko05202//Transcriptional misregulation in cancer;ko05161//Hepatitis B;ko05206//MicroRNAs in cancer;ko05418//Fluid shear stress and atherosclerosis;ko04670//Leukocyte transendothelial migration;ko04926//Relaxin signaling pathway;ko04915//Estrogen signaling pathway;ko0466…	K01403;K01403;K01403;K01403;K01403;K01403;K01403;K01403;K01403;K01403;K01403;K01403;K01403;K01403;K01403;K01403	GO:0031012//extracellular matrix	GO:0004222//metalloendopeptidase activity;GO:0008237//metallopeptidase activity;GO:0008270//zinc ion binding	GO:0006508//proteolysis
ncbi_395826	636	1057	210	78	433	172	94	144	26	178	121	149	10.84	14.46	3.7	1.3	6.37	1.79	1.92	1.89	0.42	2.05	1.49	2.4	6.41	1.695	-1.919	0.000183829	0.0272994	GREM1	gremlin-1 precursor	Environmental Information Processing	Signal transduction	ko04350//TGF-beta signaling pathway	K23318	-	-	-
ncbi_419168	93	65	94	100	196	144	57	47	53	68	24	50	1.15	0.63	1.3	1.28	2.13	1.17	0.66	0.49	0.67	0.62	0.27	0.57	1.27667	0.546667	-1.2236	0.000188853	0.0277308	ARHGAP40	rho GTPase-activating protein 40 isoform X3	-	-	-	-	-	-	GO:0007165//signal transduction
ncbi_422682	23	134	13	279	32	92	18	23	22	33	16	13	1.2	5.48	0.77	15.57	1.49	3.2	0.89	0.97	1.18	1.27	0.66	0.63	4.61833	0.933333	-2.3069	0.000194161	0.0278947	MYOZ2	myozenin-2 isoform X2	-	-	-	-	GO:0030018//Z disc	-	-
ncbi_426268	93	149	74	106	72	50	44	40	47	43	44	38	3.7	4.65	3.24	4.54	2.44	1.26	1.66	1.33	1.92	1.24	1.39	1.3	3.305	1.47333	-1.1656	0.00020168	0.0279718	GALM	galactose mutarotase%2C transcript variant X4	Metabolism;Metabolism;Metabolism	Global and overview maps;Carbohydrate metabolism;Carbohydrate metabolism	ko01100//Metabolic pathways;ko00010//Glycolysis / Gluconeogenesis;ko00052//Galactose metabolism	K01785;K01785;K01785	-	GO:0004034//aldose 1-epimerase activity;GO:0016853//isomerase activity	GO:0005975//carbohydrate metabolic process;GO:0006012//galactose metabolic process
ncbi_420596	2	0	0	2	1	4	6	10	3	41	14	5	0.15	0	0	0.16	0.07	0.2	0.43	0.63	0.23	2.27	0.83	0.35	0.0966667	0.79	3.0308	0.000203359	0.0279718	Agr2	anterior gradient protein 2 homolog	-	-	-	-	-	-	-
ncbi_415986	42	117	56	85	124	97	32	34	43	39	21	60	0.81	1.77	1.22	1.75	2.13	1.25	0.59	0.55	0.86	0.56	0.32	1.07	1.48833	0.658333	-1.1768	0.000220847	0.0298874	NINJ1	ninjurin-1	-	-	-	-	GO:0016021//integral component of membrane	-	GO:0007155//cell adhesion;GO:0042246//tissue regeneration
ncbi_418833	209	1293	363	221	242	763	116	144	182	176	336	130	14.18	68.79	27.77	16.09	14.57	34.41	7.44	8.2	12.72	8.82	17.93	8.16	29.3017	10.545	-1.4744	0.00022967	0.0305881	Rgcc	regulator of cell cycle RGCC isoform X2	-	-	-	-	-	-	GO:0051726//regulation of cell cycle
ncbi_107056270	49	69	56	89	55	69	17	30	50	24	22	21	2.56	2.83	3.3	4.96	2.55	2.4	0.84	1.31	2.69	0.93	0.91	1.02	3.1	1.28333	-1.2724	0.000237747	0.0313186	BNIP3L	BCL2/adenovirus E1B 19 kDa protein-interacting protein 3-like	Human Diseases;Cellular Processes;Environmental Information Processing;Cellular Processes;Human Diseases	Infectious disease: bacterial;Transport and catabolism;Signal transduction;Transport and catabolism;Infectious disease: bacterial	ko05131//Shigellosis;ko04140//Autophagy - animal;ko04068//FoxO signaling pathway;ko04137//Mitophagy - animal;ko05134//Legionellosis	K15464;K15464;K15464;K15464;K15464	GO:0005740//mitochondrial envelope;GO:0016021//integral component of membrane	-	GO:0043065//positive regulation of apoptotic process
ncbi_424014	181	285	290	370	699	364	67	254	87	129	111	226	8.67	10	15.11	18.02	29.06	11.29	2.78	9.85	3.73	4.53	4.01	9.74	15.3583	5.77333	-1.4115	0.000240755	0.0313186	bioC	putative methyltransferase DDB_G0268948	-	-	-	-	-	GO:0008168//methyltransferase activity;GO:0008170//N-methyltransferase activity;GO:0008171//O-methyltransferase activity;GO:0008173//RNA methyltransferase activity;GO:0008176//tRNA (guanine-N7-)-methyltransferase activity;GO:0008649//rRNA methyltransferase activity;GO:0008689//3-demethylubiquinone-9 3-O-methyltransferase activity;GO:0008757//S-adenosylmethionine-dependent methyltransferase activi…	GO:0000154//rRNA modification;GO:0006396//RNA processing;GO:0006400//tRNA modification;GO:0006412//translation;GO:0006464//cellular protein modification process;GO:0006744//ubiquinone biosynthetic process;GO:0008299//isoprenoid biosynthetic process;GO:0009102//biotin biosynthetic process;GO:0009234//menaquinone biosynthetic process;GO:0015995//chlorophyll biosynthetic process;GO:0018364//peptidyl…
ncbi_396023	1052	2769	1503	542	1326	890	523	721	92	425	763	332	45.08	93.07	72.73	24.78	50.5	25.39	21.2	25.91	4.06	13.44	25.76	13.18	51.925	17.2583	-1.5891	0.000244303	0.0315358	DKK3	dickkopf WNT signaling pathway inhibitor 3%2C transcript variant X1	-	-	-	-	GO:0005576//extracellular region	-	GO:0007275//multicellular organism development;GO:0030178//negative regulation of Wnt signaling pathway
ncbi_418422	10	13	11	15	19	22	3	8	2	3	8	2	0.23	0.23	0.29	0.37	0.38	0.33	0.06	0.14	0.05	0.05	0.14	0.04	0.305	0.08	-1.9307	0.000246942	0.0315522	TTMP	chromosome 1 open reading frame%2C human C3orf52 isoform X1	-	-	-	-	-	-	-
ncbi_419814	1666	3525	964	1493	1689	1409	3209	8925	1927	2471	7391	2385	23.32	38.76	15.28	22.27	20.93	13.23	42.37	105.08	27.67	25.55	81.29	30.91	22.2983	52.145	1.2256	0.00025445	0.0318651	KCTD20	potassium channel tetramerization domain containing 20%2C transcript variant X9	-	-	-	-	-	-	GO:0051260//protein homooligomerization
ncbi_107053416	1	0	0	0	0	0	2	6	4	4	9	2	0	0	0	0	0	0	0.01	0.01	0.01	0.01	0.02	0	0.001	0.01	3.3219	0.000310803	0.0377941	MUC5AC	mucin 5AC like	Organismal Systems	Immune system	ko04657//IL-17 signaling pathway	K21125	-	GO:0005515//protein binding	-
ncbi_373964	438	392	448	272	555	287	198	109	87	339	224	187	23.07	16.19	26.64	15.29	25.97	10.06	9.87	4.81	4.71	13.17	9.29	9.13	19.5367	8.49667	-1.2012	0.000324705	0.0389206	MSTN	myostatin	Environmental Information Processing	Signaling molecules and interaction	ko04060//Cytokine-cytokine receptor interaction	K05497	-	GO:0008083//growth factor activity	-
MSTRG.7744	76	119	22	80	75	121	18	62	29	17	37	13	1.78	2.18	0.58	2	1.56	1.88	0.4	1.21	0.7	0.29	0.68	0.28	1.66333	0.593333	-1.4872	0.000332378	0.0393189	--	-	-	-	-	-	-	-	-
ncbi_418294	210	310	282	363	223	535	53	93	266	143	122	86	4.71	5.45	7.14	8.62	4.42	7.95	1.12	1.73	6.13	2.32	2.15	1.77	6.38167	2.53667	-1.331	0.000332715	0.0393189	C1S	complement C1s subcomponent precursor	Human Diseases;Human Diseases;Human Diseases;Human Diseases;Organismal Systems	Infectious disease: viral;Immune disease;Infectious disease: bacterial;Infectious disease: bacterial;Immune system	ko05171//Coronavirus disease - COVID-19;ko05322//Systemic lupus erythematosus;ko05133//Pertussis;ko05150//Staphylococcus aureus infection;ko04610//Complement and coagulation cascades	K01331;K01331;K01331;K01331;K01331	GO:0016020//membrane	GO:0004252//serine-type endopeptidase activity;GO:0004930//G-protein coupled receptor activity;GO:0005509//calcium ion binding	GO:0006508//proteolysis
ncbi_121106945	17	0	1	0	16	47	0	0	1	0	0	0	0.41	0	0.02	0	0.34	0.76	0.01	0	0.02	0.01	0	0	0.255	0.00666667	-5.2574	0.000348094	0.0404917	Leng9	leukocyte receptor cluster member 9-like	-	-	-	-	-	GO:0046872//metal ion binding	-
ncbi_101750767	17	184	109	264	47	77	24	19	22	13	56	47	0.16	1.26	1.12	2.54	0.37	0.48	0.21	0.11	0.22	0.08	0.38	0.42	0.988333	0.236667	-2.0621	0.000348187	0.0404917	SCG2	secretogranin II%2C transcript variant X5	-	-	-	-	GO:0030141//secretory granule	-	-
ncbi_414896	3	72	7	38	11	12	4	3	6	0	1	4	0.2	3.68	0.52	2.64	0.64	0.52	0.25	0.16	0.4	0	0.05	0.24	1.36667	0.183333	-2.8981	0.000350912	0.0404917	GSTA2	glutathione S-transferase alpha 3	Metabolism;Human Diseases;Human Diseases;Human Diseases;Human Diseases;Human Diseases;Organismal Systems;Human Diseases;Metabolism;Metabolism;Metabolism;Human Diseases;Metabolism	Global and overview maps;Cancer: overview;Cancer: overview;Cancer: overview;Cancer: specific types;Cardiovascular disease;Aging;Drug resistance: antineoplastic;Xenobiotics biodegradation and metabolism;Metabolism of other amino acids;Xenobiotics biodegradation and metabolism;Cancer: overview;Xenobiotics biodegradation and metabolism	ko01100//Metabolic pathways;ko05200//Pathways in cancer;ko05208//Chemical carcinogenesis - reactive oxygen species;ko05207//Chemical carcinogenesis - receptor activation;ko05225//Hepatocellular carcinoma;ko05418//Fluid shear stress and atherosclerosis;ko04212//Longevity regulating pathway - worm;ko01524//Platinum drug resistance;ko00983//Drug metabolism - other enzymes;ko00480//Glutathione metabo…	K00799;K00799;K00799;K00799;K00799;K00799;K00799;K00799;K00799;K00799;K00799;K00799;K00799	-	GO:0005515//protein binding;GO:0016034//maleylacetoacetate isomerase activity	GO:0006559//L-phenylalanine catabolic process;GO:0006572//tyrosine catabolic process;GO:0006749//glutathione metabolic process
ncbi_422966	106	112	76	45	105	192	177	124	70	386	598	293	0.92	0.74	0.74	0.43	0.8	1.1	1.42	0.89	0.62	2.41	4.03	2.3	0.788333	1.945	1.3029	0.000353232	0.0404917	MYRF	myelin regulatory factor isoform X9	-	-	-	-	-	GO:0003677//DNA binding	-
ncbi_427800	7	19	10	9	8	10	3	27	41	34	49	59	0.2	0.42	0.32	0.27	0.2	0.19	0.08	0.64	1.19	0.71	1.09	1.54	0.266667	0.875	1.7142	0.000354704	0.0404917	Uts2r	urotensin 2 receptor%2C transcript variant X2	Environmental Information Processing	Signaling molecules and interaction	ko04080//Neuroactive ligand-receptor interaction	K04241	GO:0016021//integral component of membrane	GO:0004930//G-protein coupled receptor activity;GO:0008528//G-protein coupled peptide receptor activity	GO:0007186//G-protein coupled receptor signaling pathway
ncbi_419498	3	13	3	3	7	7	15	31	30	7	8	38	0.13	0.45	0.15	0.14	0.28	0.21	0.63	1.15	1.37	0.23	0.28	1.56	0.226667	0.87	1.9404	0.000364527	0.0410546	GUCA2A	guanylate cyclase activator 2B (uroguanylin)	-	-	-	-	GO:0005576//extracellular region;GO:0005615//extracellular space	GO:0004601//peroxidase activity;GO:0030250//guanylate cyclase activator activity	GO:0006979//response to oxidative stress;GO:0009405//pathogenesis
ncbi_100859797	41	209	36	92	47	143	20	52	31	23	51	22	0.96	3.83	0.95	2.3	0.98	2.23	0.44	1.02	0.75	0.4	0.94	0.48	1.875	0.671667	-1.4811	0.000375908	0.0417756	Ackr4	atypical chemokine receptor 4	Environmental Information Processing;Environmental Information Processing	Signaling molecules and interaction;Signaling molecules and interaction	ko04060//Cytokine-cytokine receptor interaction;ko04061//Viral protein interaction with cytokine and cytokine receptor	K04186;K04186	GO:0016021//integral component of membrane	GO:0004930//G-protein coupled receptor activity	GO:0007186//G-protein coupled receptor signaling pathway
MSTRG.1342	6	0	3	4	3	3	12	108	0	5	64	18	0.16	0	0.09	0.12	0.07	0.05	0.31	2.46	0	0.1	1.37	0.45	0.0816667	0.781667	3.2587	0.000380811	0.0420421	--	-	-	-	-	-	-	-	-
ncbi_395488	15	58	13	136	55	29	8	14	19	8	3	17	0.34	1.03	0.33	3.28	1.1	0.44	0.17	0.27	0.44	0.13	0.05	0.36	1.08667	0.236667	-2.199	0.000384479	0.0420707	Marco	macrophage receptor with collagenous structure	Cellular Processes	Transport and catabolism	ko04145//Phagosome	K13884	GO:0016020//membrane	GO:0004252//serine-type endopeptidase activity;GO:0005044//scavenger receptor activity;GO:0070008//serine-type exopeptidase activity	-
ncbi_395534	1	39	1	103	4	52	0	1	5	0	5	3	0.01	0.3	0.01	1.09	0.04	0.34	0	0.01	0.05	0	0.04	0.03	0.298333	0.0216667	-3.7834	0.000393312	0.0425818	Myh7b	myosin heavy chain%2C cardiac muscle isoform isoform X1	Environmental Information Processing;Organismal Systems;Organismal Systems;Human Diseases;Human Diseases;Human Diseases;Organismal Systems	Signal transduction;Circulatory system;Endocrine system;Cardiovascular disease;Cardiovascular disease;Cardiovascular disease;Circulatory system	ko04022//cGMP-PKG signaling pathway;ko04261//Adrenergic signaling in cardiomyocytes;ko04919//Thyroid hormone signaling pathway;ko05414//Dilated cardiomyopathy;ko05410//Hypertrophic cardiomyopathy;ko05416//Viral myocarditis;ko04260//Cardiac muscle contraction	K17751;K17751;K17751;K17751;K17751;K17751;K17751	GO:0016459//myosin complex	GO:0003774//motor activity;GO:0005515//protein binding;GO:0005524//ATP binding	GO:0007059//chromosome segregation;GO:0030261//chromosome condensation
ncbi_408253	83	141	99	77	204	70	31	65	39	74	43	62	3.94	5.25	5.31	3.9	8.61	2.21	1.39	2.59	1.91	2.59	1.61	2.73	4.87	2.13667	-1.1886	0.000415792	0.0444421	VKORC1L1	vitamin K epoxide reductase complex subunit 1-like protein 1	Metabolism;Metabolism	Global and overview maps;Metabolism of cofactors and vitamins	ko01100//Metabolic pathways;ko00130//Ubiquinone and other terpenoid-quinone biosynthesis	K05357;K05357	-	-	-
ncbi_373951	60	97	45	82	89	182	53	66	20	52	40	40	9.5	12.05	8.05	13.86	12.53	19.2	7.94	8.77	3.26	6.08	4.99	5.87	12.5317	6.15167	-1.0265	0.000437329	0.0453013	S100A6	S100 calcium binding protein A6	-	-	-	-	-	GO:0005509//calcium ion binding	-
ncbi_428974	156	318	111	67	252	327	78	118	58	52	141	86	2.93	4.59	2.39	1.48	4.12	4.17	1.41	1.89	1.11	0.76	2.09	1.47	3.28	1.455	-1.1727	0.000482588	0.0484928	PDZD7	PDZ domain-containing protein 7 isoform X4	-	-	-	-	GO:0030288//outer membrane-bounded periplasmic space	GO:0004222//metalloendopeptidase activity;GO:0004252//serine-type endopeptidase activity;GO:0005515//protein binding;GO:0008236//serine-type peptidase activity;GO:0045152//antisigma factor binding	GO:0006508//proteolysis;GO:0006950//response to stress;GO:0030436//asexual sporulation
ncbi_373917	22	154	18	93	14	68	15	12	5	11	12	33	1.48	8.08	1.37	6.62	0.84	3.01	0.95	0.68	0.35	0.54	0.63	2.06	3.56667	0.868333	-2.0383	0.000497817	0.0491404	LGALS3	galectin-3 isoform X1	-	-	-	-	-	GO:0030246//carbohydrate binding	-
