# Supplementary material for: Study on the Differences in Transcriptome and Metabolome of Pectoralis Major Muscles Between Jiangshan Black-Bone Chickens and Baier Buff Chickens
Source: Animals (Basel). 2026 Jun 10;16(12):1798. doi: 10.3390/ani16121798 (PMC13295715; doi:10.3390/ani16121798)
Supplement: Supplementary file 1 [file animals-16-01798-s001.zip › Table S5-Enriched GO terms of DEGs between two groups.xlsx]

## Sheet: Black-vs-Bair.C
GO ID	Description	Black-vs-Bair (31)	All (6195)	pvalue	p.adjust	Genes
GO:0030016	myofibril	2	13	0.00182662	0.0388157	ncbi_396433(TNNT2);ncbi_422682(MYOZ2)
GO:0030017	sarcomere	2	13	0.00182662	0.0388157	ncbi_396433(TNNT2);ncbi_422682(MYOZ2)
GO:0043292	contractile fiber	2	13	0.00182662	0.0388157	ncbi_396433(TNNT2);ncbi_422682(MYOZ2)
GO:0044449	contractile fiber part	2	13	0.00182662	0.0388157	ncbi_396433(TNNT2);ncbi_422682(MYOZ2)
GO:0071595	Nem1-Spo7 phosphatase complex	1	3	0.0149395	0.206887	ncbi_417881(SLC6A15)
GO:0031012	extracellular matrix	2	45	0.0209921	0.206887	ncbi_395387(MMP9);ncbi_418983(MMP7)
GO:0030018	Z disc	1	6	0.0296629	0.206887	ncbi_422682(MYOZ2)
GO:0031674	I band	1	6	0.0296629	0.206887	ncbi_422682(MYOZ2)
GO:0044421	extracellular region part	3	141	0.032593	0.206887	ncbi_395387(MMP9);ncbi_418983(MMP7);ncbi_419498(GUCA2A)
GO:0005576	extracellular region	6	493	0.0328095	0.206887	ncbi_121106433(CCL3);ncbi_395387(MMP9);ncbi_396023(DKK3);ncbi_418983(MMP7);ncbi_419498(GUCA2A);ncbi_423079(SAA2)
GO:0005861	troponin complex	1	7	0.0345232	0.206887	ncbi_396433(TNNT2)
GO:0005865	striated muscle thin filament	1	7	0.0345232	0.206887	ncbi_396433(TNNT2)
GO:0036379	myofilament	1	7	0.0345232	0.206887	ncbi_396433(TNNT2)
GO:0030141	secretory granule	1	8	0.03936	0.206887	ncbi_101750767(SCG2)
GO:0099503	secretory vesicle	1	8	0.03936	0.206887	ncbi_101750767(SCG2)
GO:0031410	cytoplasmic vesicle	2	65	0.0414694	0.206887	ncbi_101750767(SCG2);ncbi_769648(MLANA)
GO:0097708	intracellular vesicle	2	65	0.0414694	0.206887	ncbi_101750767(SCG2);ncbi_769648(MLANA)
GO:0031982	vesicle	2	67	0.0438114	0.206887	ncbi_101750767(SCG2);ncbi_769648(MLANA)
GO:0042470	melanosome	1	10	0.0489632	0.208094	ncbi_769648(MLANA)
GO:0048770	pigment granule	1	10	0.0489632	0.208094	ncbi_769648(MLANA)
GO:0000275	mitochondrial proton-transporting ATP synthase complex, catalytic core F(1)	1	12	0.0584735	0.22592	ncbi_768660(ATP5F1EP2)
GO:0045261	proton-transporting ATP synthase complex, catalytic core F(1)	1	12	0.0584735	0.22592	ncbi_768660(ATP5F1EP2)
GO:0015629	actin cytoskeleton	2	85	0.0669483	0.230832	ncbi_395534(Myh7b);ncbi_396433(TNNT2)
GO:0008287	protein serine/threonine phosphatase complex	1	14	0.0678918	0.230832	ncbi_417881(SLC6A15)
GO:1903293	phosphatase complex	1	14	0.0678918	0.230832	ncbi_417881(SLC6A15)
GO:0042175	nuclear outer membrane-endoplasmic reticulum membrane network	2	119	0.118754	0.388233	ncbi_417881(SLC6A15);ncbi_768858(--)
GO:0005740	mitochondrial envelope	2	130	0.137201	0.431928	ncbi_107056270(BNIP3L);ncbi_768660(ATP5F1EP2)
GO:0005753	mitochondrial proton-transporting ATP synthase complex	1	34	0.157196	0.473478	ncbi_768660(ATP5F1EP2)
GO:0031967	organelle envelope	2	144	0.16154	0.473478	ncbi_107056270(BNIP3L);ncbi_768660(ATP5F1EP2)
GO:0012505	endomembrane system	3	289	0.174032	0.493092	ncbi_101750767(SCG2);ncbi_417881(SLC6A15);ncbi_768858(--)
GO:0045259	proton-transporting ATP synthase complex	1	43	0.194627	0.529638	ncbi_768660(ATP5F1EP2)
GO:0044429	mitochondrial part	2	165	0.199393	0.529638	ncbi_107056270(BNIP3L);ncbi_768660(ATP5F1EP2)
GO:0016459	myosin complex	1	53	0.234331	0.575819	ncbi_395534(Myh7b)
GO:0099080	supramolecular complex	2	189	0.243876	0.575819	ncbi_396433(TNNT2);ncbi_422682(MYOZ2)
GO:0099081	supramolecular polymer	2	189	0.243876	0.575819	ncbi_396433(TNNT2);ncbi_422682(MYOZ2)
GO:0099512	supramolecular fiber	2	189	0.243876	0.575819	ncbi_396433(TNNT2);ncbi_422682(MYOZ2)
GO:0031975	envelope	3	354	0.259635	0.580323	ncbi_107056270(BNIP3L);ncbi_428974(PDZD7);ncbi_768660(ATP5F1EP2)
GO:0044444	cytoplasmic part	7	1046	0.260661	0.580323	ncbi_101750767(SCG2);ncbi_107056270(BNIP3L);ncbi_396433(TNNT2);ncbi_422682(MYOZ2);ncbi_768660(ATP5F1EP2);ncbi_768858(--);ncbi_769648(MLANA)
GO:0005739	mitochondrion	2	202	0.268232	0.580323	ncbi_107056270(BNIP3L);ncbi_768660(ATP5F1EP2)
GO:0033178	proton-transporting two-sector ATPase complex, catalytic domain	1	65	0.279478	0.580323	ncbi_768660(ATP5F1EP2)
GO:0005667	transcription factor complex	1	67	0.286748	0.580323	ncbi_417868(E2F7)
GO:0098800	inner mitochondrial membrane protein complex	1	67	0.286748	0.580323	ncbi_768660(ATP5F1EP2)
GO:0019031	viral envelope	1	82	0.339053	0.646764	ncbi_112529956(CCDC180)
GO:0036338	viral membrane	1	82	0.339053	0.646764	ncbi_112529956(CCDC180)
GO:0044455	mitochondrial membrane part	1	83	0.342404	0.646764	ncbi_768660(ATP5F1EP2)
GO:0005743	mitochondrial inner membrane	1	86	0.352361	0.651102	ncbi_768660(ATP5F1EP2)
GO:0019866	organelle inner membrane	1	90	0.36541	0.660849	ncbi_768660(ATP5F1EP2)
GO:0005615	extracellular space	1	96	0.384508	0.6809	ncbi_419498(GUCA2A)
GO:0016021	integral component of membrane	11	1976	0.398254	0.690849	ncbi_100859797(Ackr4);ncbi_107056270(BNIP3L);ncbi_373909(EDNRB);ncbi_403121(--);ncbi_415986(NINJ1);ncbi_417881(SLC6A15);ncbi_423314(AKAP6);ncbi_427800(Uts2r);ncbi_768858(--);ncbi_769648(MLANA);ncbi_771315(CSF2RB)
GO:0031224	intrinsic component of membrane	11	2003	0.418765	0.691657	ncbi_100859797(Ackr4);ncbi_107056270(BNIP3L);ncbi_373909(EDNRB);ncbi_403121(--);ncbi_415986(NINJ1);ncbi_417881(SLC6A15);ncbi_423314(AKAP6);ncbi_427800(Uts2r);ncbi_768858(--);ncbi_769648(MLANA);ncbi_771315(CSF2RB)
GO:0098798	mitochondrial protein complex	1	110	0.426932	0.691657	ncbi_768660(ATP5F1EP2)
GO:0005789	endoplasmic reticulum membrane	1	116	0.444234	0.691657	ncbi_768858(--)
GO:0044423	virion part	1	116	0.444234	0.691657	ncbi_112529956(CCDC180)
GO:0098827	endoplasmic reticulum subcompartment	1	116	0.444234	0.691657	ncbi_768858(--)
GO:0031966	mitochondrial membrane	1	118	0.449889	0.691657	ncbi_768660(ATP5F1EP2)
GO:0044432	endoplasmic reticulum part	1	121	0.458266	0.691657	ncbi_768858(--)
GO:0016020	membrane	17	3248	0.465789	0.691657	ncbi_100859797(Ackr4);ncbi_107056270(BNIP3L);ncbi_373909(EDNRB);ncbi_395488(Marco);ncbi_403121(--);ncbi_404229(Popdc2);ncbi_415986(NINJ1);ncbi_417431(APOH);ncbi_417881(SLC6A15);ncbi_418294(C1S);ncbi_423314(AKAP6);ncbi_427494(TRPM1);ncbi_427800(Uts2r);ncbi_768660(ATP5F1EP2);ncbi_768858(--);ncbi_769648(MLANA);ncbi_771315(CSF2RB)
GO:0019012	virion	1	126	0.471954	0.691657	ncbi_112529956(CCDC180)
GO:0030288	outer membrane-bounded periplasmic space	1	139	0.505996	0.719067	ncbi_428974(PDZD7)
GO:0005783	endoplasmic reticulum	1	143	0.516036	0.719067	ncbi_768858(--)
GO:0031984	organelle subcompartment	1	143	0.516036	0.719067	ncbi_768858(--)
GO:0042597	periplasmic space	1	151	0.535527	0.732131	ncbi_428974(PDZD7)
GO:0016469	proton-transporting two-sector ATPase complex	1	154	0.542639	0.732131	ncbi_768660(ATP5F1EP2)
GO:0044425	membrane part	12	2381	0.555277	0.737477	ncbi_100859797(Ackr4);ncbi_107056270(BNIP3L);ncbi_373909(EDNRB);ncbi_403121(--);ncbi_415986(NINJ1);ncbi_417881(SLC6A15);ncbi_423314(AKAP6);ncbi_427800(Uts2r);ncbi_768660(ATP5F1EP2);ncbi_768858(--);ncbi_769648(MLANA);ncbi_771315(CSF2RB)
GO:0044430	cytoskeletal part	2	376	0.569501	0.744732	ncbi_395534(Myh7b);ncbi_396433(TNNT2)
GO:0005856	cytoskeleton	2	401	0.605527	0.779846	ncbi_395534(Myh7b);ncbi_396433(TNNT2)
GO:0005737	cytoplasm	8	1679	0.631938	0.801713	ncbi_101750767(SCG2);ncbi_107053650(DDIT4);ncbi_107056270(BNIP3L);ncbi_396433(TNNT2);ncbi_422682(MYOZ2);ncbi_768660(ATP5F1EP2);ncbi_768858(--);ncbi_769648(MLANA)
GO:0030313	cell envelope	1	212	0.661117	0.826397	ncbi_428974(PDZD7)
GO:0031090	organelle membrane	1	267	0.745668	0.918577	ncbi_768660(ATP5F1EP2)
GO:0043232	intracellular non-membrane-bounded organelle	3	770	0.759482	0.922228	ncbi_395534(Myh7b);ncbi_396433(TNNT2);ncbi_422682(MYOZ2)
GO:0043228	non-membrane-bounded organelle	3	817	0.795645	0.949392	ncbi_395534(Myh7b);ncbi_396433(TNNT2);ncbi_422682(MYOZ2)
GO:0044422	organelle part	6	1521	0.809263	0.949392	ncbi_107056270(BNIP3L);ncbi_395534(Myh7b);ncbi_396433(TNNT2);ncbi_422682(MYOZ2);ncbi_768660(ATP5F1EP2);ncbi_768858(--)
GO:0098796	membrane protein complex	2	598	0.81536	0.949392	ncbi_417881(SLC6A15);ncbi_768660(ATP5F1EP2)
GO:0043229	intracellular organelle	8	2015	0.839605	0.964411	ncbi_101750767(SCG2);ncbi_107056270(BNIP3L);ncbi_395534(Myh7b);ncbi_396433(TNNT2);ncbi_422682(MYOZ2);ncbi_768660(ATP5F1EP2);ncbi_768858(--);ncbi_769648(MLANA)
GO:0043226	organelle	8	2065	0.861489	0.976354	ncbi_101750767(SCG2);ncbi_107056270(BNIP3L);ncbi_395534(Myh7b);ncbi_396433(TNNT2);ncbi_422682(MYOZ2);ncbi_768660(ATP5F1EP2);ncbi_768858(--);ncbi_769648(MLANA)
GO:0043227	membrane-bounded organelle	5	1465	0.889133	0.994425	ncbi_101750767(SCG2);ncbi_107056270(BNIP3L);ncbi_768660(ATP5F1EP2);ncbi_768858(--);ncbi_769648(MLANA)
GO:0044446	intracellular organelle part	5	1499	0.901599	0.995272	ncbi_107056270(BNIP3L);ncbi_395534(Myh7b);ncbi_396433(TNNT2);ncbi_768660(ATP5F1EP2);ncbi_768858(--)
GO:0005622	intracellular	10	3030	0.980388	1	ncbi_101750767(SCG2);ncbi_107053650(DDIT4);ncbi_107056270(BNIP3L);ncbi_395534(Myh7b);ncbi_396433(TNNT2);ncbi_417868(E2F7);ncbi_422682(MYOZ2);ncbi_768660(ATP5F1EP2);ncbi_768858(--);ncbi_769648(MLANA)
GO:0044424	intracellular part	10	3030	0.980388	1	ncbi_101750767(SCG2);ncbi_107053650(DDIT4);ncbi_107056270(BNIP3L);ncbi_395534(Myh7b);ncbi_396433(TNNT2);ncbi_417868(E2F7);ncbi_422682(MYOZ2);ncbi_768660(ATP5F1EP2);ncbi_768858(--);ncbi_769648(MLANA)
GO:0043231	intracellular membrane-bounded organelle	3	1413	0.983594	1	ncbi_107056270(BNIP3L);ncbi_768660(ATP5F1EP2);ncbi_768858(--)
GO:1902494	catalytic complex	1	781	0.984827	1	ncbi_417881(SLC6A15)
GO:0032991	protein-containing complex	5	1999	0.987504	1	ncbi_395534(Myh7b);ncbi_396433(TNNT2);ncbi_417868(E2F7);ncbi_417881(SLC6A15);ncbi_768660(ATP5F1EP2)
GO:0005623	cell	12	3684	0.994103	1	ncbi_101750767(SCG2);ncbi_107053650(DDIT4);ncbi_107056270(BNIP3L);ncbi_395534(Myh7b);ncbi_396433(TNNT2);ncbi_417868(E2F7);ncbi_417881(SLC6A15);ncbi_422682(MYOZ2);ncbi_428974(PDZD7);ncbi_768660(ATP5F1EP2);ncbi_768858(--);ncbi_769648(MLANA)
GO:0044464	cell part	12	3684	0.994103	1	ncbi_101750767(SCG2);ncbi_107053650(DDIT4);ncbi_107056270(BNIP3L);ncbi_395534(Myh7b);ncbi_396433(TNNT2);ncbi_417868(E2F7);ncbi_417881(SLC6A15);ncbi_422682(MYOZ2);ncbi_428974(PDZD7);ncbi_768660(ATP5F1EP2);ncbi_768858(--);ncbi_769648(MLANA)
GO:0005575	cellular_component	31	6195	1	1	ncbi_100859797(Ackr4);ncbi_101750767(SCG2);ncbi_107053650(DDIT4);ncbi_107056270(BNIP3L);ncbi_112529956(CCDC180);ncbi_121106433(CCL3);ncbi_373909(EDNRB);ncbi_395387(MMP9);ncbi_395488(Marco);ncbi_395534(Myh7b);ncbi_396023(DKK3);ncbi_396433(TNNT2);ncbi_403121(--);ncbi_404229(Popdc2);ncbi_415986(NINJ1);ncbi_417431(APOH);ncbi_417868(E2F7);ncbi_417881(SLC6A15);ncbi_418294(C1S);ncbi_418983(MMP7);ncbi_41…

## Sheet: Black-vs-Bair.F
GO ID	Description	Black-vs-Bair (47)	All (11689)	pvalue	p.adjust	Genes
GO:0004034	aldose 1-epimerase activity	1	1	0.00402087	0.147164	ncbi_426268(GALM)
GO:0010851	cyclase regulator activity	1	1	0.00402087	0.147164	ncbi_419498(GUCA2A)
GO:0010853	cyclase activator activity	1	1	0.00402087	0.147164	ncbi_419498(GUCA2A)
GO:0030249	guanylate cyclase regulator activity	1	1	0.00402087	0.147164	ncbi_419498(GUCA2A)
GO:0030250	guanylate cyclase activator activity	1	1	0.00402087	0.147164	ncbi_419498(GUCA2A)
GO:0010333	terpene synthase activity	1	2	0.00802592	0.225097	ncbi_396259(FGFR2)
GO:0004175	endopeptidase activity	6	473	0.0111855	0.225097	ncbi_100857593(CFD);ncbi_395387(MMP9);ncbi_395488(Marco);ncbi_418294(C1S);ncbi_418983(MMP7);ncbi_428974(PDZD7)
GO:0003839	gamma-glutamylcyclotransferase activity	1	3	0.0120152	0.225097	ncbi_423209(CHAC1)
GO:0090729	toxin activity	1	3	0.0120152	0.225097	ncbi_419498(GUCA2A)
GO:0030246	carbohydrate binding	2	42	0.0123004	0.225097	ncbi_373917(LGALS3);ncbi_396491(CG-1B)
GO:0008808	cardiolipin synthase activity	1	5	0.0199467	0.267911	ncbi_107049989(pld3)
GO:0030572	phosphatidyltransferase activity	1	5	0.0199467	0.267911	ncbi_107049989(pld3)
GO:0070011	peptidase activity, acting on L-amino acid peptides	7	710	0.022316	0.267911	ncbi_100857593(CFD);ncbi_395387(MMP9);ncbi_395488(Marco);ncbi_395818(CTSK);ncbi_418294(C1S);ncbi_418983(MMP7);ncbi_428974(PDZD7)
GO:0004601	peroxidase activity	1	6	0.0238891	0.267911	ncbi_419498(GUCA2A)
GO:0008233	peptidase activity	7	724	0.0245365	0.267911	ncbi_100857593(CFD);ncbi_395387(MMP9);ncbi_395488(Marco);ncbi_395818(CTSK);ncbi_418294(C1S);ncbi_418983(MMP7);ncbi_428974(PDZD7)
GO:0004252	serine-type endopeptidase activity	4	281	0.0259615	0.267911	ncbi_100857593(CFD);ncbi_395488(Marco);ncbi_418294(C1S);ncbi_428974(PDZD7)
GO:0004332	fructose-bisphosphate aldolase activity	1	7	0.0278159	0.267911	ncbi_427308(ALDOB)
GO:0004414	homoserine O-acetyltransferase activity	1	7	0.0278159	0.267911	ncbi_424505(EPHX4)
GO:0004896	cytokine receptor activity	1	7	0.0278159	0.267911	ncbi_771315(CSF2RB)
GO:0004869	cysteine-type endopeptidase inhibitor activity	1	8	0.0317273	0.290305	ncbi_418268(CSTA)
GO:0016842	amidine-lyase activity	1	9	0.0356233	0.310431	ncbi_423209(CHAC1)
GO:0016413	O-acetyltransferase activity	1	11	0.0433692	0.32217	ncbi_424505(EPHX4)
GO:0008236	serine-type peptidase activity	4	341	0.0475337	0.32217	ncbi_100857593(CFD);ncbi_395488(Marco);ncbi_418294(C1S);ncbi_428974(PDZD7)
GO:0017171	serine hydrolase activity	4	341	0.0475337	0.32217	ncbi_100857593(CFD);ncbi_395488(Marco);ncbi_418294(C1S);ncbi_428974(PDZD7)
GO:0004222	metalloendopeptidase activity	3	204	0.0484826	0.32217	ncbi_395387(MMP9);ncbi_418983(MMP7);ncbi_428974(PDZD7)
GO:0008083	growth factor activity	2	88	0.0486849	0.32217	ncbi_373964(MSTN);ncbi_768907(Fgf6)
GO:0048018	receptor ligand activity	3	205	0.0490676	0.32217	ncbi_121106433(CCL3);ncbi_373964(MSTN);ncbi_768907(Fgf6)
GO:0030545	receptor regulator activity	3	206	0.0496561	0.32217	ncbi_121106433(CCL3);ncbi_373964(MSTN);ncbi_768907(Fgf6)
GO:0008176	tRNA (guanine-N7-)-methyltransferase activity	1	13	0.0510543	0.32217	ncbi_424014(bioC)
GO:0016780	phosphotransferase activity, for other substituted phosphate groups	1	14	0.0548741	0.322647	ncbi_107049989(pld3)
GO:0016838	carbon-oxygen lyase activity, acting on phosphates	1	14	0.0548741	0.322647	ncbi_396259(FGFR2)
GO:0004888	transmembrane signaling receptor activity	6	689	0.0564192	0.322647	ncbi_100859797(Ackr4);ncbi_373909(EDNRB);ncbi_417431(APOH);ncbi_418294(C1S);ncbi_427800(Uts2r);ncbi_771315(CSF2RB)
GO:0003993	acid phosphatase activity	2	98	0.0589521	0.324664	ncbi_418099(MYBPC1);ncbi_421589(FNDC1)
GO:0016423	tRNA (guanine) methyltransferase activity	1	16	0.0624687	0.324664	ncbi_424014(bioC)
GO:0016829	lyase activity	4	377	0.0641493	0.324664	ncbi_396259(FGFR2);ncbi_423209(CHAC1);ncbi_424505(EPHX4);ncbi_427308(ALDOB)
GO:0038023	signaling receptor activity	6	721	0.067385	0.324664	ncbi_100859797(Ackr4);ncbi_373909(EDNRB);ncbi_417431(APOH);ncbi_418294(C1S);ncbi_427800(Uts2r);ncbi_771315(CSF2RB)
GO:0098772	molecular function regulator	5	550	0.0686217	0.324664	ncbi_121106433(CCL3);ncbi_373964(MSTN);ncbi_418268(CSTA);ncbi_419498(GUCA2A);ncbi_768907(Fgf6)
GO:0016832	aldehyde-lyase activity	1	18	0.0700036	0.324664	ncbi_427308(ALDOB)
GO:0016034	maleylacetoacetate isomerase activity	1	19	0.0737487	0.324664	ncbi_414896(GSTA2)
GO:0030729	acetoacetate-CoA ligase activity	1	19	0.0737487	0.324664	ncbi_423347(ACSS1)
GO:0050218	propionate-CoA ligase activity	1	19	0.0737487	0.324664	ncbi_423347(ACSS1)
GO:0060089	molecular transducer activity	6	742	0.0752266	0.324664	ncbi_100859797(Ackr4);ncbi_373909(EDNRB);ncbi_417431(APOH);ncbi_418294(C1S);ncbi_427800(Uts2r);ncbi_771315(CSF2RB)
GO:0004043	L-aminoadipate-semialdehyde dehydrogenase activity	1	21	0.0811948	0.324664	ncbi_423347(ACSS1)
GO:0004114	3',5'-cyclic-nucleotide phosphodiesterase activity	1	21	0.0811948	0.324664	ncbi_395834(PDE6C)
GO:0046933	proton-transporting ATP synthase activity, rotational mechanism	1	21	0.0811948	0.324664	ncbi_768660(ATP5F1EP2)
GO:0016684	oxidoreductase activity, acting on peroxide as acceptor	1	22	0.0848959	0.324664	ncbi_419498(GUCA2A)
GO:0008237	metallopeptidase activity	3	259	0.0856223	0.324664	ncbi_395387(MMP9);ncbi_418983(MMP7);ncbi_428974(PDZD7)
GO:0003987	acetate-CoA ligase activity	1	24	0.0922543	0.324664	ncbi_423347(ACSS1)
GO:0008009	chemokine activity	1	24	0.0922543	0.324664	ncbi_121106433(CCL3)
GO:0008668	(2,3-dihydroxybenzoyl)adenylate synthase activity	1	24	0.0922543	0.324664	ncbi_423347(ACSS1)
GO:0008756	o-succinylbenzoate-CoA ligase activity	1	24	0.0922543	0.324664	ncbi_423347(ACSS1)
GO:0042379	chemokine receptor binding	1	24	0.0922543	0.324664	ncbi_121106433(CCL3)
GO:0047473	D-alanine [D-alanyl carrier protein] ligase activity	1	25	0.0959117	0.331167	ncbi_423347(ACSS1)
GO:0008175	tRNA methyltransferase activity	1	27	0.103183	0.337189	ncbi_424014(bioC)
GO:0008374	O-acyltransferase activity	1	27	0.103183	0.337189	ncbi_424505(EPHX4)
GO:0016840	carbon-nitrogen lyase activity	1	27	0.103183	0.337189	ncbi_423209(CHAC1)
GO:0016405	CoA-ligase activity	1	28	0.106798	0.34242	ncbi_423347(ACSS1)
GO:0004930	G protein-coupled receptor activity	5	634	0.109439	0.34242	ncbi_100859797(Ackr4);ncbi_373909(EDNRB);ncbi_417431(APOH);ncbi_418294(C1S);ncbi_427800(Uts2r)
GO:0047570	3-oxoadipate enol-lactonase activity	1	29	0.110398	0.34242	ncbi_424505(EPHX4)
GO:0016835	carbon-oxygen lyase activity	2	147	0.117833	0.357479	ncbi_396259(FGFR2);ncbi_424505(EPHX4)
GO:0001664	G protein-coupled receptor binding	1	32	0.121113	0.357479	ncbi_121106433(CCL3)
GO:0016857	racemase and epimerase activity, acting on carbohydrates and derivatives	1	32	0.121113	0.357479	ncbi_426268(GALM)
GO:0003824	catalytic activity	26	5378	0.127975	0.371738	ncbi_100857593(CFD);ncbi_107049989(pld3);ncbi_395387(MMP9);ncbi_395488(Marco);ncbi_395534(Myh7b);ncbi_395775(DCT);ncbi_395818(CTSK);ncbi_395834(PDE6C);ncbi_395913(TYRP1);ncbi_396259(FGFR2);ncbi_414896(GSTA2);ncbi_418099(MYBPC1);ncbi_418294(C1S);ncbi_418983(MMP7);ncbi_419498(GUCA2A);ncbi_421589(FNDC1);ncbi_423209(CHAC1);ncbi_423347(ACSS1);ncbi_423952(CHST15);ncbi_424014(bioC);ncbi_424505(EPHX4);nc…
GO:0046406	magnesium protoporphyrin IX methyltransferase activity	1	35	0.131702	0.374883	ncbi_424014(bioC)
GO:0016878	acid-thiol ligase activity	1	36	0.135204	0.374883	ncbi_423347(ACSS1)
GO:0070205	2-succinyl-6-hydroxy-2,4-cyclohexadiene-1-carboxylate synthase activity	1	36	0.135204	0.374883	ncbi_424505(EPHX4)
GO:0004112	cyclic-nucleotide phosphodiesterase activity	1	37	0.138692	0.378815	ncbi_395834(PDE6C)
GO:0008689	3-demethylubiquinone-9 3-O-methyltransferase activity	1	40	0.149073	0.387663	ncbi_424014(bioC)
GO:0061542	3-demethylubiquinone-n 3-O-methyltransferase activity	1	40	0.149073	0.387663	ncbi_424014(bioC)
GO:0046872	metal ion binding	10	1739	0.151319	0.387663	ncbi_121106945(Leng9);ncbi_373951(S100A6);ncbi_395387(MMP9);ncbi_396212(--);ncbi_396259(FGFR2);ncbi_417230(slc25a25);ncbi_418099(MYBPC1);ncbi_418294(C1S);ncbi_418983(MMP7);ncbi_421589(FNDC1)
GO:0005125	cytokine activity	1	41	0.152506	0.387663	ncbi_121106433(CCL3)
GO:0043169	cation binding	10	1750	0.155846	0.387663	ncbi_121106945(Leng9);ncbi_373951(S100A6);ncbi_395387(MMP9);ncbi_396212(--);ncbi_396259(FGFR2);ncbi_417230(slc25a25);ncbi_418099(MYBPC1);ncbi_418294(C1S);ncbi_418983(MMP7);ncbi_421589(FNDC1)
GO:0046025	precorrin-6Y C5,15-methyltransferase (decarboxylating) activity	1	42	0.155926	0.387663	ncbi_424014(bioC)
GO:0008649	rRNA methyltransferase activity	1	44	0.162725	0.387663	ncbi_424014(bioC)
GO:0140102	catalytic activity, acting on a rRNA	1	44	0.162725	0.387663	ncbi_424014(bioC)
GO:0042578	phosphoric ester hydrolase activity	3	349	0.164759	0.387663	ncbi_395834(PDE6C);ncbi_418099(MYBPC1);ncbi_421589(FNDC1)
GO:0000287	magnesium ion binding	1	45	0.166104	0.387663	ncbi_396259(FGFR2)
GO:0001653	peptide receptor activity	1	46	0.16947	0.387663	ncbi_427800(Uts2r)
GO:0008528	G protein-coupled peptide receptor activity	1	46	0.16947	0.387663	ncbi_427800(Uts2r)
GO:0070008	serine-type exopeptidase activity	1	46	0.16947	0.387663	ncbi_395488(Marco)
GO:0045152	antisigma factor binding	1	47	0.172823	0.390452	ncbi_428974(PDZD7)
GO:0016854	racemase and epimerase activity	1	50	0.182802	0.402854	ncbi_426268(GALM)
GO:0005102	signaling receptor binding	3	369	0.184684	0.402854	ncbi_121106433(CCL3);ncbi_373964(MSTN);ncbi_768907(Fgf6)
GO:0008170	N-methyltransferase activity	1	53	0.192662	0.402854	ncbi_424014(bioC)
GO:0016877	ligase activity, forming carbon-sulfur bonds	1	53	0.192662	0.402854	ncbi_423347(ACSS1)
GO:0004866	endopeptidase inhibitor activity	1	54	0.195923	0.402854	ncbi_418268(CSTA)
GO:0005044	scavenger receptor activity	1	54	0.195923	0.402854	ncbi_395488(Marco)
GO:0038024	cargo receptor activity	1	54	0.195923	0.402854	ncbi_395488(Marco)
GO:0061135	endopeptidase regulator activity	1	54	0.195923	0.402854	ncbi_418268(CSTA)
GO:0008146	sulfotransferase activity	1	55	0.199171	0.404982	ncbi_423952(CHST15)
GO:0044769	ATPase activity, coupled to transmembrane movement of ions, rotational mechanism	1	57	0.205629	0.413518	ncbi_768660(ATP5F1EP2)
GO:0016787	hydrolase activity	13	2593	0.228244	0.449624	ncbi_100857593(CFD);ncbi_395387(MMP9);ncbi_395488(Marco);ncbi_395534(Myh7b);ncbi_395818(CTSK);ncbi_395834(PDE6C);ncbi_418099(MYBPC1);ncbi_418294(C1S);ncbi_418983(MMP7);ncbi_421589(FNDC1);ncbi_424505(EPHX4);ncbi_428974(PDZD7);ncbi_768660(ATP5F1EP2)
GO:0016209	antioxidant activity	1	65	0.230954	0.449624	ncbi_419498(GUCA2A)
GO:0016859	cis-trans isomerase activity	1	65	0.230954	0.449624	ncbi_414896(GSTA2)
GO:0008081	phosphoric diester hydrolase activity	1	68	0.240246	0.45436	ncbi_395834(PDE6C)
GO:0008173	RNA methyltransferase activity	1	68	0.240246	0.45436	ncbi_424014(bioC)
GO:0030414	peptidase inhibitor activity	1	69	0.243319	0.45436	ncbi_418268(CSTA)
GO:0061134	peptidase regulator activity	1	69	0.243319	0.45436	ncbi_418268(CSTA)
GO:0030234	enzyme regulator activity	2	238	0.248191	0.458776	ncbi_418268(CSTA);ncbi_419498(GUCA2A)
GO:0008047	enzyme activator activity	1	72	0.252464	0.462009	ncbi_419498(GUCA2A)
GO:0005509	calcium ion binding	3	445	0.265234	0.479867	ncbi_373951(S100A6);ncbi_417230(slc25a25);ncbi_418294(C1S)
GO:0070566	adenylyltransferase activity	1	77	0.267467	0.479867	ncbi_423347(ACSS1)
GO:0008171	O-methyltransferase activity	1	78	0.270432	0.480476	ncbi_424014(bioC)
GO:0016620	oxidoreductase activity, acting on the aldehyde or oxo group of donors, NAD or NADP as acceptor	1	81	0.279256	0.486704	ncbi_423347(ACSS1)
GO:0052689	carboxylic ester hydrolase activity	1	81	0.279256	0.486704	ncbi_424505(EPHX4)
GO:0005126	cytokine receptor binding	1	85	0.29086	0.502145	ncbi_121106433(CCL3)
GO:0016782	transferase activity, transferring sulfur-containing groups	1	86	0.293732	0.502364	ncbi_423952(CHST15)
GO:0016791	phosphatase activity	2	279	0.309551	0.524517	ncbi_418099(MYBPC1);ncbi_421589(FNDC1)
GO:0016407	acetyltransferase activity	1	94	0.316304	0.531042	ncbi_424505(EPHX4)
GO:0016853	isomerase activity	2	288	0.32295	0.537272	ncbi_414896(GSTA2);ncbi_426268(GALM)
GO:0016903	oxidoreductase activity, acting on the aldehyde or oxo group of donors	1	98	0.327324	0.539642	ncbi_423347(ACSS1)
GO:0004857	enzyme inhibitor activity	1	102	0.338169	0.552544	ncbi_418268(CSTA)
GO:0008238	exopeptidase activity	1	105	0.346191	0.560646	ncbi_395488(Marco)
GO:0003774	motor activity	1	110	0.35935	0.576851	ncbi_395534(Myh7b)
GO:0016830	carbon-carbon lyase activity	1	124	0.39483	0.628295	ncbi_427308(ALDOB)
GO:0008757	S-adenosylmethionine-dependent methyltransferase activity	1	129	0.40703	0.642124	ncbi_424014(bioC)
GO:0008234	cysteine-type peptidase activity	1	132	0.414234	0.647904	ncbi_395818(CTSK)
GO:0140096	catalytic activity, acting on a protein	8	1790	0.432889	0.671345	ncbi_100857593(CFD);ncbi_395387(MMP9);ncbi_395488(Marco);ncbi_395818(CTSK);ncbi_396259(FGFR2);ncbi_418294(C1S);ncbi_418983(MMP7);ncbi_428974(PDZD7)
GO:0019829	cation-transporting ATPase activity	1	153	0.462317	0.700951	ncbi_768660(ATP5F1EP2)
GO:0022853	active ion transmembrane transporter activity	1	154	0.464507	0.700951	ncbi_768660(ATP5F1EP2)
GO:0042625	ATPase coupled ion transmembrane transporter activity	1	154	0.464507	0.700951	ncbi_768660(ATP5F1EP2)
GO:0016788	hydrolase activity, acting on ester bonds	4	870	0.4673	0.700951	ncbi_395834(PDE6C);ncbi_418099(MYBPC1);ncbi_421589(FNDC1);ncbi_424505(EPHX4)
GO:0016491	oxidoreductase activity	4	905	0.4987	0.741969	ncbi_395775(DCT);ncbi_395913(TYRP1);ncbi_419498(GUCA2A);ncbi_423347(ACSS1)
GO:0140101	catalytic activity, acting on a tRNA	1	181	0.520461	0.7681	ncbi_424014(bioC)
GO:0008168	methyltransferase activity	1	194	0.545319	0.798348	ncbi_424014(bioC)
GO:0016741	transferase activity, transferring one-carbon groups	1	209	0.572437	0.831397	ncbi_424014(bioC)
GO:0016747	transferase activity, transferring acyl groups other than amino-acyl groups	1	222	0.594654	0.856864	ncbi_424505(EPHX4)
GO:0042626	ATPase activity, coupled to transmembrane movement of substances	1	251	0.640222	0.908222	ncbi_768660(ATP5F1EP2)
GO:0043492	ATPase activity, coupled to movement of substances	1	251	0.640222	0.908222	ncbi_768660(ATP5F1EP2)
GO:0015078	proton transmembrane transporter activity	1	259	0.651884	0.911638	ncbi_768660(ATP5F1EP2)
GO:0015399	primary active transmembrane transporter activity	1	263	0.657575	0.911638	ncbi_768660(ATP5F1EP2)
GO:0015405	P-P-bond-hydrolysis-driven transmembrane transporter activity	1	263	0.657575	0.911638	ncbi_768660(ATP5F1EP2)
GO:0016746	transferase activity, transferring acyl groups	1	269	0.665942	0.916296	ncbi_424505(EPHX4)
GO:0016874	ligase activity	1	284	0.685993	0.9317	ncbi_423347(ACSS1)
GO:0005216	ion channel activity	1	289	0.692411	0.9317	ncbi_427494(TRPM1)
GO:0022838	substrate-specific channel activity	1	289	0.692411	0.9317	ncbi_427494(TRPM1)
GO:0016779	nucleotidyltransferase activity	1	307	0.71447	0.954365	ncbi_423347(ACSS1)
GO:0015267	channel activity	1	316	0.724912	0.95438	ncbi_427494(TRPM1)
GO:0022803	passive transmembrane transporter activity	1	316	0.724912	0.95438	ncbi_427494(TRPM1)
GO:0004984	olfactory receptor activity	1	363	0.773655	1	ncbi_373909(EDNRB)
GO:0005515	protein binding	14	3969	0.773749	1	ncbi_107053416(MUC5AC);ncbi_121106433(CCL3);ncbi_373964(MSTN);ncbi_395534(Myh7b);ncbi_395834(PDE6C);ncbi_396013(MYBPC3);ncbi_414896(GSTA2);ncbi_417230(slc25a25);ncbi_418099(MYBPC1);ncbi_421589(FNDC1);ncbi_423314(AKAP6);ncbi_428974(PDZD7);ncbi_768907(Fgf6);ncbi_771315(CSF2RB)
GO:0015077	monovalent inorganic cation transmembrane transporter activity	1	389	0.796874	1	ncbi_768660(ATP5F1EP2)
GO:0008270	zinc ion binding	2	738	0.80621	1	ncbi_395387(MMP9);ncbi_418983(MMP7)
GO:0022804	active transmembrane transporter activity	1	428	0.827396	1	ncbi_768660(ATP5F1EP2)
GO:0016740	transferase activity	7	2283	0.838574	1	ncbi_107049989(pld3);ncbi_396259(FGFR2);ncbi_423347(ACSS1);ncbi_423952(CHST15);ncbi_424014(bioC);ncbi_424505(EPHX4);ncbi_768858(--)
GO:0042623	ATPase activity, coupled	1	454	0.8452	1	ncbi_768660(ATP5F1EP2)
GO:0015318	inorganic molecular entity transmembrane transporter activity	2	816	0.849639	1	ncbi_427494(TRPM1);ncbi_768660(ATP5F1EP2)
GO:0140098	catalytic activity, acting on RNA	1	491	0.867474	1	ncbi_424014(bioC)
GO:0016772	transferase activity, transferring phosphorus-containing groups	3	1184	0.868161	1	ncbi_107049989(pld3);ncbi_396259(FGFR2);ncbi_423347(ACSS1)
GO:0015075	ion transmembrane transporter activity	2	863	0.871443	1	ncbi_427494(TRPM1);ncbi_768660(ATP5F1EP2)
GO:0046914	transition metal ion binding	2	918	0.893335	1	ncbi_395387(MMP9);ncbi_418983(MMP7)
GO:0004672	protein kinase activity	1	563	0.902195	1	ncbi_396259(FGFR2)
GO:0022890	inorganic cation transmembrane transporter activity	1	569	0.904648	1	ncbi_768660(ATP5F1EP2)
GO:0017111	nucleoside-triphosphatase activity	2	951	0.904795	1	ncbi_395534(Myh7b);ncbi_768660(ATP5F1EP2)
GO:0016887	ATPase activity	1	581	0.909376	1	ncbi_768660(ATP5F1EP2)
GO:0016462	pyrophosphatase activity	2	972	0.911492	1	ncbi_395534(Myh7b);ncbi_768660(ATP5F1EP2)
GO:0016818	hydrolase activity, acting on acid anhydrides, in phosphorus-containing anhydrides	2	995	0.918333	1	ncbi_395534(Myh7b);ncbi_768660(ATP5F1EP2)
GO:0016817	hydrolase activity, acting on acid anhydrides	2	1001	0.920036	1	ncbi_395534(Myh7b);ncbi_768660(ATP5F1EP2)
GO:0008324	cation transmembrane transporter activity	1	624	0.924506	1	ncbi_768660(ATP5F1EP2)
GO:0043167	ion binding	11	3738	0.925597	1	ncbi_121106945(Leng9);ncbi_373951(S100A6);ncbi_395387(MMP9);ncbi_395534(Myh7b);ncbi_396212(--);ncbi_396259(FGFR2);ncbi_417230(slc25a25);ncbi_418099(MYBPC1);ncbi_418294(C1S);ncbi_418983(MMP7);ncbi_421589(FNDC1)
GO:0022857	transmembrane transporter activity	2	1077	0.938965	1	ncbi_427494(TRPM1);ncbi_768660(ATP5F1EP2)
GO:0016773	phosphotransferase activity, alcohol group as acceptor	1	719	0.949704	1	ncbi_396259(FGFR2)
GO:0005215	transporter activity	2	1263	0.96921	1	ncbi_427494(TRPM1);ncbi_768660(ATP5F1EP2)
GO:0016301	kinase activity	1	835	0.969515	1	ncbi_396259(FGFR2)
GO:0005488	binding	25	7912	0.987127	1	ncbi_107053416(MUC5AC);ncbi_121106433(CCL3);ncbi_121106945(Leng9);ncbi_373917(LGALS3);ncbi_373951(S100A6);ncbi_373964(MSTN);ncbi_395387(MMP9);ncbi_395534(Myh7b);ncbi_395834(PDE6C);ncbi_396013(MYBPC3);ncbi_396212(--);ncbi_396259(FGFR2);ncbi_396491(CG-1B);ncbi_414896(GSTA2);ncbi_416148(Ppargc1b);ncbi_417230(slc25a25);ncbi_418099(MYBPC1);ncbi_418294(C1S);ncbi_418983(MMP7);ncbi_421589(FNDC1);ncbi_422…
GO:0005524	ATP binding	2	1706	0.994625	1	ncbi_395534(Myh7b);ncbi_396259(FGFR2)
GO:0032559	adenyl ribonucleotide binding	2	1720	0.994925	1	ncbi_395534(Myh7b);ncbi_396259(FGFR2)
GO:0030554	adenyl nucleotide binding	2	1727	0.99507	1	ncbi_395534(Myh7b);ncbi_396259(FGFR2)
GO:0008144	drug binding	2	1770	0.995873	1	ncbi_395534(Myh7b);ncbi_396259(FGFR2)
GO:0003677	DNA binding	1	1318	0.996428	1	ncbi_422966(MYRF)
GO:0035639	purine ribonucleoside triphosphate binding	2	1891	0.997517	1	ncbi_395534(Myh7b);ncbi_396259(FGFR2)
GO:0032555	purine ribonucleotide binding	2	1907	0.99768	1	ncbi_395534(Myh7b);ncbi_396259(FGFR2)
GO:0017076	purine nucleotide binding	2	1914	0.997748	1	ncbi_395534(Myh7b);ncbi_396259(FGFR2)
GO:0032553	ribonucleotide binding	2	1922	0.997823	1	ncbi_395534(Myh7b);ncbi_396259(FGFR2)
GO:0097367	carbohydrate derivative binding	2	1970	0.998227	1	ncbi_395534(Myh7b);ncbi_396259(FGFR2)
GO:0003676	nucleic acid binding	2	2074	0.99887	1	ncbi_416148(Ppargc1b);ncbi_422966(MYRF)
GO:0000166	nucleotide binding	2	2155	0.999208	1	ncbi_395534(Myh7b);ncbi_396259(FGFR2)
GO:1901265	nucleoside phosphate binding	2	2155	0.999208	1	ncbi_395534(Myh7b);ncbi_396259(FGFR2)
GO:0043168	anion binding	2	2185	0.999307	1	ncbi_395534(Myh7b);ncbi_396259(FGFR2)
GO:0036094	small molecule binding	2	2259	0.999502	1	ncbi_395534(Myh7b);ncbi_396259(FGFR2)
GO:1901363	heterocyclic compound binding	4	3903	0.999988	1	ncbi_395534(Myh7b);ncbi_396259(FGFR2);ncbi_416148(Ppargc1b);ncbi_422966(MYRF)
GO:0097159	organic cyclic compound binding	4	3904	0.999989	1	ncbi_395534(Myh7b);ncbi_396259(FGFR2);ncbi_416148(Ppargc1b);ncbi_422966(MYRF)
GO:0003674	molecular_function	47	11689	1	1	ncbi_100857593(CFD);ncbi_100859797(Ackr4);ncbi_107049989(pld3);ncbi_107053416(MUC5AC);ncbi_121106433(CCL3);ncbi_121106945(Leng9);ncbi_373909(EDNRB);ncbi_373917(LGALS3);ncbi_373951(S100A6);ncbi_373964(MSTN);ncbi_395387(MMP9);ncbi_395488(Marco);ncbi_395534(Myh7b);ncbi_395775(DCT);ncbi_395818(CTSK);ncbi_395834(PDE6C);ncbi_395913(TYRP1);ncbi_396013(MYBPC3);ncbi_396212(--);ncbi_396259(FGFR2);ncbi_3964…

## Sheet: Black-vs-Bair.P
GO ID	Description	Black-vs-Bair (40)	All (9715)	pvalue	p.adjust	Genes
GO:0009968	negative regulation of signal transduction	2	13	0.0012529	0.212293	ncbi_107053650(DDIT4);ncbi_396023(DKK3)
GO:0010648	negative regulation of cell communication	2	14	0.00145792	0.212293	ncbi_107053650(DDIT4);ncbi_396023(DKK3)
GO:0023057	negative regulation of signaling	2	14	0.00145792	0.212293	ncbi_107053650(DDIT4);ncbi_396023(DKK3)
GO:0048585	negative regulation of response to stimulus	2	16	0.00191255	0.212293	ncbi_107053650(DDIT4);ncbi_396023(DKK3)
GO:0045017	glycerolipid biosynthetic process	2	28	0.00583955	0.341395	ncbi_107049989(pld3);ncbi_768858(--)
GO:0046474	glycerophospholipid biosynthetic process	2	28	0.00583955	0.341395	ncbi_107049989(pld3);ncbi_768858(--)
GO:0008654	phospholipid biosynthetic process	3	91	0.00611539	0.341395	ncbi_107049989(pld3);ncbi_423347(ACSS1);ncbi_768858(--)
GO:0006749	glutathione metabolic process	2	37	0.0100515	0.341395	ncbi_414896(GSTA2);ncbi_423209(CHAC1)
GO:0009233	menaquinone metabolic process	3	112	0.0108116	0.341395	ncbi_423347(ACSS1);ncbi_424014(bioC);ncbi_424505(EPHX4)
GO:0009234	menaquinone biosynthetic process	3	112	0.0108116	0.341395	ncbi_423347(ACSS1);ncbi_424014(bioC);ncbi_424505(EPHX4)
GO:0006650	glycerophospholipid metabolic process	2	39	0.0111257	0.341395	ncbi_107049989(pld3);ncbi_768858(--)
GO:0046486	glycerolipid metabolic process	2	39	0.0111257	0.341395	ncbi_107049989(pld3);ncbi_768858(--)
GO:0006751	glutathione catabolic process	1	3	0.0123025	0.341395	ncbi_423209(CHAC1)
GO:0035306	positive regulation of dephosphorylation	1	3	0.0123025	0.341395	ncbi_417881(SLC6A15)
GO:0035307	positive regulation of protein dephosphorylation	1	3	0.0123025	0.341395	ncbi_417881(SLC6A15)
GO:0043171	peptide catabolic process	1	3	0.0123025	0.341395	ncbi_423209(CHAC1)
GO:0006644	phospholipid metabolic process	3	127	0.0151586	0.385534	ncbi_107049989(pld3);ncbi_423347(ACSS1);ncbi_768858(--)
GO:0019628	urate catabolic process	1	4	0.0163705	0.385534	ncbi_396277(TTR)
GO:0030178	negative regulation of Wnt signaling pathway	1	5	0.0204221	0.385534	ncbi_396023(DKK3)
GO:0042219	cellular modified amino acid catabolic process	1	5	0.0204221	0.385534	ncbi_423209(CHAC1)
GO:0006655	phosphatidylglycerol biosynthetic process	1	6	0.0244574	0.385534	ncbi_107049989(pld3)
GO:0030111	regulation of Wnt signaling pathway	1	6	0.0244574	0.385534	ncbi_396023(DKK3)
GO:0032048	cardiolipin metabolic process	1	6	0.0244574	0.385534	ncbi_107049989(pld3)
GO:0032049	cardiolipin biosynthetic process	1	6	0.0244574	0.385534	ncbi_107049989(pld3)
GO:0046471	phosphatidylglycerol metabolic process	1	6	0.0244574	0.385534	ncbi_107049989(pld3)
GO:0002532	production of molecular mediator involved in inflammatory response	1	7	0.0284765	0.385534	ncbi_771315(CSF2RB)
GO:0046415	urate metabolic process	1	7	0.0284765	0.385534	ncbi_396277(TTR)
GO:0017144	drug metabolic process	6	589	0.0319924	0.385534	ncbi_414896(GSTA2);ncbi_423347(ACSS1);ncbi_424014(bioC);ncbi_424505(EPHX4);ncbi_427308(ALDOB);ncbi_768660(ATP5F1EP2)
GO:0010562	positive regulation of phosphorus metabolic process	1	8	0.0324795	0.385534	ncbi_417881(SLC6A15)
GO:0031401	positive regulation of protein modification process	1	8	0.0324795	0.385534	ncbi_417881(SLC6A15)
GO:0045937	positive regulation of phosphate metabolic process	1	8	0.0324795	0.385534	ncbi_417881(SLC6A15)
GO:0071569	protein ufmylation	1	8	0.0324795	0.385534	ncbi_771315(CSF2RB)
GO:0090407	organophosphate biosynthetic process	5	450	0.0361253	0.385534	ncbi_107049989(pld3);ncbi_423347(ACSS1);ncbi_427308(ALDOB);ncbi_768660(ATP5F1EP2);ncbi_768858(--)
GO:0010942	positive regulation of cell death	1	9	0.0364664	0.385534	ncbi_107056270(BNIP3L)
GO:0043065	positive regulation of apoptotic process	1	9	0.0364664	0.385534	ncbi_107056270(BNIP3L)
GO:0043068	positive regulation of programmed cell death	1	9	0.0364664	0.385534	ncbi_107056270(BNIP3L)
GO:0006954	inflammatory response	1	10	0.0404373	0.385534	ncbi_771315(CSF2RB)
GO:0051262	protein tetramerization	1	10	0.0404373	0.385534	ncbi_427494(TRPM1)
GO:0006768	biotin metabolic process	2	80	0.0426952	0.385534	ncbi_424014(bioC);ncbi_424505(EPHX4)
GO:0009102	biotin biosynthetic process	2	80	0.0426952	0.385534	ncbi_424014(bioC);ncbi_424505(EPHX4)
GO:0031099	regeneration	1	11	0.0443922	0.385534	ncbi_415986(NINJ1)
GO:0042246	tissue regeneration	1	11	0.0443922	0.385534	ncbi_415986(NINJ1)
GO:0048589	developmental growth	1	11	0.0443922	0.385534	ncbi_415986(NINJ1)
GO:0008610	lipid biosynthetic process	4	338	0.049233	0.385534	ncbi_107049989(pld3);ncbi_423347(ACSS1);ncbi_424014(bioC);ncbi_768858(--)
GO:0072521	purine-containing compound metabolic process	4	339	0.0496761	0.385534	ncbi_396277(TTR);ncbi_423347(ACSS1);ncbi_427308(ALDOB);ncbi_768660(ATP5F1EP2)
GO:0032270	positive regulation of cellular protein metabolic process	1	13	0.0522544	0.385534	ncbi_417881(SLC6A15)
GO:0040007	growth	1	13	0.0522544	0.385534	ncbi_415986(NINJ1)
GO:0051247	positive regulation of protein metabolic process	1	13	0.0522544	0.385534	ncbi_417881(SLC6A15)
GO:0006790	sulfur compound metabolic process	5	511	0.0570222	0.385534	ncbi_414896(GSTA2);ncbi_423209(CHAC1);ncbi_423347(ACSS1);ncbi_424014(bioC);ncbi_424505(EPHX4)
GO:0051259	protein complex oligomerization	2	95	0.0580602	0.385534	ncbi_419814(KCTD20);ncbi_427494(TRPM1)
GO:0019064	fusion of virus membrane with host plasma membrane	1	15	0.0600536	0.385534	ncbi_112529956(CCDC180)
GO:0039663	membrane fusion involved in viral entry into host cell	1	15	0.0600536	0.385534	ncbi_112529956(CCDC180)
GO:0044800	multi-organism membrane fusion	1	15	0.0600536	0.385534	ncbi_112529956(CCDC180)
GO:0044803	multi-organism membrane organization	1	15	0.0600536	0.385534	ncbi_112529956(CCDC180)
GO:0006575	cellular modified amino acid metabolic process	2	97	0.0602362	0.385534	ncbi_414896(GSTA2);ncbi_423209(CHAC1)
GO:0048522	positive regulation of cellular process	2	98	0.0613347	0.385534	ncbi_107056270(BNIP3L);ncbi_417881(SLC6A15)
GO:0044273	sulfur compound catabolic process	1	16	0.0639296	0.385534	ncbi_423209(CHAC1)
GO:0009966	regulation of signal transduction	2	101	0.0646717	0.385534	ncbi_107053650(DDIT4);ncbi_396023(DKK3)
GO:0006754	ATP biosynthetic process	2	103	0.0669301	0.385534	ncbi_427308(ALDOB);ncbi_768660(ATP5F1EP2)
GO:0009142	nucleoside triphosphate biosynthetic process	2	103	0.0669301	0.385534	ncbi_427308(ALDOB);ncbi_768660(ATP5F1EP2)
GO:0009145	purine nucleoside triphosphate biosynthetic process	2	103	0.0669301	0.385534	ncbi_427308(ALDOB);ncbi_768660(ATP5F1EP2)
GO:0009201	ribonucleoside triphosphate biosynthetic process	2	103	0.0669301	0.385534	ncbi_427308(ALDOB);ncbi_768660(ATP5F1EP2)
GO:0009206	purine ribonucleoside triphosphate biosynthetic process	2	103	0.0669301	0.385534	ncbi_427308(ALDOB);ncbi_768660(ATP5F1EP2)
GO:0010646	regulation of cell communication	2	103	0.0669301	0.385534	ncbi_107053650(DDIT4);ncbi_396023(DKK3)
GO:0019439	aromatic compound catabolic process	4	375	0.0671096	0.385534	ncbi_396277(TTR);ncbi_414896(GSTA2);ncbi_424505(EPHX4);ncbi_427308(ALDOB)
GO:0050909	sensory perception of taste	1	17	0.0677901	0.385534	ncbi_423314(AKAP6)
GO:0023051	regulation of signaling	2	104	0.0680692	0.385534	ncbi_107053650(DDIT4);ncbi_396023(DKK3)
GO:0048518	positive regulation of biological process	2	105	0.0692148	0.385534	ncbi_107056270(BNIP3L);ncbi_417881(SLC6A15)
GO:0072523	purine-containing compound catabolic process	1	18	0.0716351	0.385534	ncbi_396277(TTR)
GO:0000746	conjugation	1	19	0.0754646	0.385534	ncbi_428310(hspb11)
GO:0051187	cofactor catabolic process	1	19	0.0754646	0.385534	ncbi_423209(CHAC1)
GO:0009067	aspartate family amino acid biosynthetic process	2	112	0.0774107	0.385534	ncbi_423347(ACSS1);ncbi_424505(EPHX4)
GO:1901661	quinone metabolic process	3	244	0.0784066	0.385534	ncbi_423347(ACSS1);ncbi_424014(bioC);ncbi_424505(EPHX4)
GO:1901663	quinone biosynthetic process	3	244	0.0784066	0.385534	ncbi_423347(ACSS1);ncbi_424014(bioC);ncbi_424505(EPHX4)
GO:0042181	ketone biosynthetic process	3	245	0.079159	0.385534	ncbi_423347(ACSS1);ncbi_424014(bioC);ncbi_424505(EPHX4)
GO:0006505	GPI anchor metabolic process	1	20	0.0792787	0.385534	ncbi_768858(--)
GO:0006506	GPI anchor biosynthetic process	1	20	0.0792787	0.385534	ncbi_768858(--)
GO:0006661	phosphatidylinositol biosynthetic process	1	20	0.0792787	0.385534	ncbi_768858(--)
GO:0030260	entry into host cell	1	20	0.0792787	0.385534	ncbi_112529956(CCDC180)
GO:0044409	entry into host	1	20	0.0792787	0.385534	ncbi_112529956(CCDC180)
GO:0046718	viral entry into host cell	1	20	0.0792787	0.385534	ncbi_112529956(CCDC180)
GO:0051806	entry into cell of other organism involved in symbiotic interaction	1	20	0.0792787	0.385534	ncbi_112529956(CCDC180)
GO:0051828	entry into other organism involved in symbiotic interaction	1	20	0.0792787	0.385534	ncbi_112529956(CCDC180)
GO:0046034	ATP metabolic process	2	114	0.079807	0.385534	ncbi_427308(ALDOB);ncbi_768660(ATP5F1EP2)
GO:0044255	cellular lipid metabolic process	4	404	0.0832142	0.385534	ncbi_107049989(pld3);ncbi_423347(ACSS1);ncbi_424014(bioC);ncbi_768858(--)
GO:0009144	purine nucleoside triphosphate metabolic process	2	117	0.0834452	0.385534	ncbi_427308(ALDOB);ncbi_768660(ATP5F1EP2)
GO:0009199	ribonucleoside triphosphate metabolic process	2	117	0.0834452	0.385534	ncbi_427308(ALDOB);ncbi_768660(ATP5F1EP2)
GO:0009205	purine ribonucleoside triphosphate metabolic process	2	117	0.0834452	0.385534	ncbi_427308(ALDOB);ncbi_768660(ATP5F1EP2)
GO:0009141	nucleoside triphosphate metabolic process	2	119	0.0858989	0.385534	ncbi_427308(ALDOB);ncbi_768660(ATP5F1EP2)
GO:0048583	regulation of response to stimulus	2	119	0.0858989	0.385534	ncbi_107053650(DDIT4);ncbi_396023(DKK3)
GO:0009271	phage shock	1	22	0.0868609	0.385534	ncbi_768858(--)
GO:0035303	regulation of dephosphorylation	1	22	0.0868609	0.385534	ncbi_417881(SLC6A15)
GO:0035304	regulation of protein dephosphorylation	1	22	0.0868609	0.385534	ncbi_417881(SLC6A15)
GO:0061025	membrane fusion	1	22	0.0868609	0.385534	ncbi_112529956(CCDC180)
GO:0098586	cellular response to virus	1	22	0.0868609	0.385534	ncbi_768858(--)
GO:0009127	purine nucleoside monophosphate biosynthetic process	2	121	0.0883747	0.385534	ncbi_427308(ALDOB);ncbi_768660(ATP5F1EP2)
GO:0009168	purine ribonucleoside monophosphate biosynthetic process	2	121	0.0883747	0.385534	ncbi_427308(ALDOB);ncbi_768660(ATP5F1EP2)
GO:0044764	multi-organism cellular process	2	122	0.0896207	0.385534	ncbi_112529956(CCDC180);ncbi_428310(hspb11)
GO:0019878	lysine biosynthetic process via aminoadipic acid	1	23	0.0906291	0.385534	ncbi_423347(ACSS1)
GO:0009152	purine ribonucleotide biosynthetic process	3	261	0.0916282	0.385534	ncbi_423347(ACSS1);ncbi_427308(ALDOB);ncbi_768660(ATP5F1EP2)
GO:0042180	cellular ketone metabolic process	3	262	0.0924339	0.385534	ncbi_423347(ACSS1);ncbi_424014(bioC);ncbi_424505(EPHX4)
GO:0009237	siderophore metabolic process	1	24	0.0943822	0.385534	ncbi_423347(ACSS1)
GO:0019290	siderophore biosynthetic process	1	24	0.0943822	0.385534	ncbi_423347(ACSS1)
GO:0019427	acetyl-CoA biosynthetic process from acetate	1	24	0.0943822	0.385534	ncbi_423347(ACSS1)
GO:0009124	nucleoside monophosphate biosynthetic process	2	126	0.0946572	0.385534	ncbi_427308(ALDOB);ncbi_768660(ATP5F1EP2)
GO:0009156	ribonucleoside monophosphate biosynthetic process	2	126	0.0946572	0.385534	ncbi_427308(ALDOB);ncbi_768660(ATP5F1EP2)
GO:0006164	purine nucleotide biosynthetic process	3	265	0.0948688	0.385534	ncbi_423347(ACSS1);ncbi_427308(ALDOB);ncbi_768660(ATP5F1EP2)
GO:0008299	isoprenoid biosynthetic process	2	127	0.0959292	0.385534	ncbi_423347(ACSS1);ncbi_424014(bioC)
GO:0006720	isoprenoid metabolic process	2	128	0.0972062	0.385534	ncbi_423347(ACSS1);ncbi_424014(bioC)
GO:0072330	monocarboxylic acid biosynthetic process	3	268	0.0973306	0.385534	ncbi_424014(bioC);ncbi_424505(EPHX4);ncbi_427308(ALDOB)
GO:0006979	response to oxidative stress	1	25	0.0981202	0.385534	ncbi_419498(GUCA2A)
GO:0019350	teichoic acid biosynthetic process	1	25	0.0981202	0.385534	ncbi_423347(ACSS1)
GO:0046374	teichoic acid metabolic process	1	25	0.0981202	0.385534	ncbi_423347(ACSS1)
GO:0032787	monocarboxylic acid metabolic process	4	431	0.0997945	0.388673	ncbi_423347(ACSS1);ncbi_424014(bioC);ncbi_424505(EPHX4);ncbi_427308(ALDOB)
GO:0019287	isopentenyl diphosphate biosynthetic process, mevalonate pathway	1	27	0.105551	0.391699	ncbi_423347(ACSS1)
GO:0042245	RNA repair	1	27	0.105551	0.391699	ncbi_424014(bioC)
GO:0006083	acetate metabolic process	1	28	0.109244	0.391699	ncbi_423347(ACSS1)
GO:1901564	organonitrogen compound metabolic process	18	3350	0.10958	0.391699	ncbi_100857593(CFD);ncbi_395387(MMP9);ncbi_395818(CTSK);ncbi_396259(FGFR2);ncbi_396277(TTR);ncbi_414896(GSTA2);ncbi_417881(SLC6A15);ncbi_418294(C1S);ncbi_418983(MMP7);ncbi_423209(CHAC1);ncbi_423347(ACSS1);ncbi_424014(bioC);ncbi_424505(EPHX4);ncbi_427308(ALDOB);ncbi_428974(PDZD7);ncbi_768660(ATP5F1EP2);ncbi_768858(--);ncbi_771315(CSF2RB)
GO:0009260	ribonucleotide biosynthetic process	3	283	0.11003	0.391699	ncbi_423347(ACSS1);ncbi_427308(ALDOB);ncbi_768660(ATP5F1EP2)
GO:0046390	ribose phosphate biosynthetic process	3	283	0.11003	0.391699	ncbi_423347(ACSS1);ncbi_427308(ALDOB);ncbi_768660(ATP5F1EP2)
GO:0019637	organophosphate metabolic process	5	626	0.112245	0.391699	ncbi_107049989(pld3);ncbi_423347(ACSS1);ncbi_427308(ALDOB);ncbi_768660(ATP5F1EP2);ncbi_768858(--)
GO:0072522	purine-containing compound biosynthetic process	3	286	0.112645	0.391699	ncbi_423347(ACSS1);ncbi_427308(ALDOB);ncbi_768660(ATP5F1EP2)
GO:0006112	energy reserve metabolic process	1	29	0.112922	0.391699	ncbi_424505(EPHX4)
GO:0007606	sensory perception of chemical stimulus	1	29	0.112922	0.391699	ncbi_423314(AKAP6)
GO:0009888	tissue development	1	29	0.112922	0.391699	ncbi_415986(NINJ1)
GO:0016055	Wnt signaling pathway	1	29	0.112922	0.391699	ncbi_396023(DKK3)
GO:0198738	cell-cell signaling by wnt	1	29	0.112922	0.391699	ncbi_396023(DKK3)
GO:1905114	cell surface receptor signaling pathway involved in cell-cell signaling	1	29	0.112922	0.391699	ncbi_396023(DKK3)
GO:0044272	sulfur compound biosynthetic process	3	289	0.115285	0.391728	ncbi_423347(ACSS1);ncbi_424014(bioC);ncbi_424505(EPHX4)
GO:0009126	purine nucleoside monophosphate metabolic process	2	142	0.115577	0.391728	ncbi_427308(ALDOB);ncbi_768660(ATP5F1EP2)
GO:0009167	purine ribonucleoside monophosphate metabolic process	2	142	0.115577	0.391728	ncbi_427308(ALDOB);ncbi_768660(ATP5F1EP2)
GO:0042952	beta-ketoadipate pathway	1	30	0.116586	0.392151	ncbi_424505(EPHX4)
GO:0019184	nonribosomal peptide biosynthetic process	1	31	0.120234	0.398388	ncbi_423347(ACSS1)
GO:0046488	phosphatidylinositol metabolic process	1	31	0.120234	0.398388	ncbi_768858(--)
GO:0009123	nucleoside monophosphate metabolic process	2	148	0.123709	0.403873	ncbi_427308(ALDOB);ncbi_768660(ATP5F1EP2)
GO:0009161	ribonucleoside monophosphate metabolic process	2	148	0.123709	0.403873	ncbi_427308(ALDOB);ncbi_768660(ATP5F1EP2)
GO:0006012	galactose metabolic process	1	33	0.127487	0.4042	ncbi_426268(GALM)
GO:0009615	response to virus	1	33	0.127487	0.4042	ncbi_768858(--)
GO:0031399	regulation of protein modification process	1	33	0.127487	0.4042	ncbi_417881(SLC6A15)
GO:0009150	purine ribonucleotide metabolic process	3	303	0.127914	0.4042	ncbi_423347(ACSS1);ncbi_427308(ALDOB);ncbi_768660(ATP5F1EP2)
GO:0009066	aspartate family amino acid metabolic process	2	152	0.129207	0.4042	ncbi_423347(ACSS1);ncbi_424505(EPHX4)
GO:0006508	proteolysis	6	844	0.12939	0.4042	ncbi_100857593(CFD);ncbi_395387(MMP9);ncbi_395818(CTSK);ncbi_418294(C1S);ncbi_418983(MMP7);ncbi_428974(PDZD7)
GO:0006497	protein lipidation	1	34	0.131092	0.4042	ncbi_768858(--)
GO:0042158	lipoprotein biosynthetic process	1	34	0.131092	0.4042	ncbi_768858(--)
GO:0019220	regulation of phosphate metabolic process	1	35	0.134682	0.409581	ncbi_417881(SLC6A15)
GO:0051174	regulation of phosphorus metabolic process	1	35	0.134682	0.409581	ncbi_417881(SLC6A15)
GO:0006163	purine nucleotide metabolic process	3	314	0.138178	0.41199	ncbi_423347(ACSS1);ncbi_427308(ALDOB);ncbi_768660(ATP5F1EP2)
GO:0009240	isopentenyl diphosphate biosynthetic process	1	36	0.138258	0.41199	ncbi_423347(ACSS1)
GO:0046490	isopentenyl diphosphate metabolic process	1	36	0.138258	0.41199	ncbi_423347(ACSS1)
GO:0009259	ribonucleotide metabolic process	3	326	0.149694	0.424944	ncbi_423347(ACSS1);ncbi_427308(ALDOB);ncbi_768660(ATP5F1EP2)
GO:0009247	glycolipid biosynthetic process	1	40	0.152417	0.424944	ncbi_768858(--)
GO:0018364	peptidyl-glutamine methylation	1	40	0.152417	0.424944	ncbi_424014(bioC)
GO:0046467	membrane lipid biosynthetic process	1	40	0.152417	0.424944	ncbi_768858(--)
GO:0051704	multi-organism process	4	506	0.153139	0.424944	ncbi_112529956(CCDC180);ncbi_419498(GUCA2A);ncbi_428310(hspb11);ncbi_768858(--)
GO:0006558	L-phenylalanine metabolic process	1	41	0.155921	0.424944	ncbi_414896(GSTA2)
GO:0006559	L-phenylalanine catabolic process	1	41	0.155921	0.424944	ncbi_414896(GSTA2)
GO:0006572	tyrosine catabolic process	1	41	0.155921	0.424944	ncbi_414896(GSTA2)
GO:1902221	erythrose 4-phosphate/phosphoenolpyruvate family amino acid metabolic process	1	41	0.155921	0.424944	ncbi_414896(GSTA2)
GO:1902222	erythrose 4-phosphate/phosphoenolpyruvate family amino acid catabolic process	1	41	0.155921	0.424944	ncbi_414896(GSTA2)
GO:0015009	corrin metabolic process	1	42	0.159411	0.424944	ncbi_424014(bioC)
GO:0044550	secondary metabolite biosynthetic process	1	42	0.159411	0.424944	ncbi_423347(ACSS1)
GO:0046140	corrin biosynthetic process	1	42	0.159411	0.424944	ncbi_424014(bioC)
GO:0009165	nucleotide biosynthetic process	3	337	0.160522	0.424944	ncbi_423347(ACSS1);ncbi_427308(ALDOB);ncbi_768660(ATP5F1EP2)
GO:1901293	nucleoside phosphate biosynthetic process	3	337	0.160522	0.424944	ncbi_423347(ACSS1);ncbi_427308(ALDOB);ncbi_768660(ATP5F1EP2)
GO:0006664	glycolipid metabolic process	1	43	0.162887	0.424944	ncbi_768858(--)
GO:0007267	cell-cell signaling	1	43	0.162887	0.424944	ncbi_396023(DKK3)
GO:0019693	ribose phosphate metabolic process	3	341	0.164521	0.424944	ncbi_423347(ACSS1);ncbi_427308(ALDOB);ncbi_768660(ATP5F1EP2)
GO:0051186	cofactor metabolic process	6	908	0.165782	0.424944	ncbi_414896(GSTA2);ncbi_423209(CHAC1);ncbi_423347(ACSS1);ncbi_424014(bioC);ncbi_424505(EPHX4);ncbi_427308(ALDOB)
GO:0000154	rRNA modification	1	44	0.166349	0.424944	ncbi_424014(bioC)
GO:0006629	lipid metabolic process	4	523	0.166551	0.424944	ncbi_107049989(pld3);ncbi_423347(ACSS1);ncbi_424014(bioC);ncbi_768858(--)
GO:1901137	carbohydrate derivative biosynthetic process	4	525	0.168158	0.424944	ncbi_423347(ACSS1);ncbi_427308(ALDOB);ncbi_768660(ATP5F1EP2);ncbi_768858(--)
GO:1901565	organonitrogen compound catabolic process	4	525	0.168158	0.424944	ncbi_396277(TTR);ncbi_414896(GSTA2);ncbi_423209(CHAC1);ncbi_424505(EPHX4)
GO:0006082	organic acid metabolic process	6	912	0.168197	0.424944	ncbi_396277(TTR);ncbi_414896(GSTA2);ncbi_423347(ACSS1);ncbi_424014(bioC);ncbi_424505(EPHX4);ncbi_427308(ALDOB)
GO:0006085	acetyl-CoA biosynthetic process	1	45	0.169797	0.424944	ncbi_423347(ACSS1)
GO:0009085	lysine biosynthetic process	1	45	0.169797	0.424944	ncbi_423347(ACSS1)
GO:0035384	thioester biosynthetic process	1	45	0.169797	0.424944	ncbi_423347(ACSS1)
GO:0071616	acyl-CoA biosynthetic process	1	45	0.169797	0.424944	ncbi_423347(ACSS1)
GO:0009108	coenzyme biosynthetic process	4	529	0.171388	0.424944	ncbi_423347(ACSS1);ncbi_424014(bioC);ncbi_424505(EPHX4);ncbi_427308(ALDOB)
GO:0032501	multicellular organismal process	3	349	0.172609	0.424944	ncbi_396023(DKK3);ncbi_423314(AKAP6);ncbi_771315(CSF2RB)
GO:0015985	energy coupled proton transport, down electrochemical gradient	1	46	0.173232	0.424944	ncbi_768660(ATP5F1EP2)
GO:0015986	ATP synthesis coupled proton transport	1	46	0.173232	0.424944	ncbi_768660(ATP5F1EP2)
GO:1901361	organic cyclic compound catabolic process	3	351	0.17465	0.426069	ncbi_396277(TTR);ncbi_414896(GSTA2);ncbi_427308(ALDOB)
GO:0046394	carboxylic acid biosynthetic process	4	540	0.180387	0.433257	ncbi_423347(ACSS1);ncbi_424014(bioC);ncbi_424505(EPHX4);ncbi_427308(ALDOB)
GO:0009086	methionine biosynthetic process	1	49	0.183451	0.433257	ncbi_424505(EPHX4)
GO:0009893	positive regulation of metabolic process	1	49	0.183451	0.433257	ncbi_417881(SLC6A15)
GO:0010604	positive regulation of macromolecule metabolic process	1	49	0.183451	0.433257	ncbi_417881(SLC6A15)
GO:0031325	positive regulation of cellular metabolic process	1	49	0.183451	0.433257	ncbi_417881(SLC6A15)
GO:0051173	positive regulation of nitrogen compound metabolic process	1	49	0.183451	0.433257	ncbi_417881(SLC6A15)
GO:0006570	tyrosine metabolic process	1	50	0.18683	0.434583	ncbi_414896(GSTA2)
GO:0032502	developmental process	3	364	0.188084	0.434583	ncbi_396023(DKK3);ncbi_415986(NINJ1);ncbi_428974(PDZD7)
GO:0048523	negative regulation of cellular process	2	193	0.188358	0.434583	ncbi_107053650(DDIT4);ncbi_396023(DKK3)
GO:0016053	organic acid biosynthetic process	4	550	0.188711	0.434583	ncbi_423347(ACSS1);ncbi_424014(bioC);ncbi_424505(EPHX4);ncbi_427308(ALDOB)
GO:0006643	membrane lipid metabolic process	1	51	0.190196	0.434583	ncbi_768858(--)
GO:0009607	response to biotic stimulus	1	52	0.193547	0.434583	ncbi_768858(--)
GO:0043207	response to external biotic stimulus	1	52	0.193547	0.434583	ncbi_768858(--)
GO:0051707	response to other organism	1	52	0.193547	0.434583	ncbi_768858(--)
GO:0043603	cellular amide metabolic process	5	759	0.199376	0.434583	ncbi_414896(GSTA2);ncbi_423209(CHAC1);ncbi_423347(ACSS1);ncbi_424014(bioC);ncbi_424505(EPHX4)
GO:0006555	methionine metabolic process	1	54	0.200211	0.434583	ncbi_424505(EPHX4)
GO:0006796	phosphate-containing compound metabolic process	7	1173	0.20185	0.434583	ncbi_107049989(pld3);ncbi_396259(FGFR2);ncbi_417881(SLC6A15);ncbi_423347(ACSS1);ncbi_427308(ALDOB);ncbi_768660(ATP5F1EP2);ncbi_768858(--)
GO:0042157	lipoprotein metabolic process	1	55	0.203522	0.434583	ncbi_768858(--)
GO:0006732	coenzyme metabolic process	4	571	0.206601	0.434583	ncbi_423347(ACSS1);ncbi_424014(bioC);ncbi_424505(EPHX4);ncbi_427308(ALDOB)
GO:0006553	lysine metabolic process	1	56	0.20682	0.434583	ncbi_423347(ACSS1)
GO:0048856	anatomical structure development	2	207	0.209388	0.434583	ncbi_396023(DKK3);ncbi_415986(NINJ1)
GO:0006096	glycolytic process	1	57	0.210105	0.434583	ncbi_427308(ALDOB)
GO:0006165	nucleoside diphosphate phosphorylation	1	57	0.210105	0.434583	ncbi_427308(ALDOB)
GO:0006757	ATP generation from ADP	1	57	0.210105	0.434583	ncbi_427308(ALDOB)
GO:0009132	nucleoside diphosphate metabolic process	1	57	0.210105	0.434583	ncbi_427308(ALDOB)
GO:0009135	purine nucleoside diphosphate metabolic process	1	57	0.210105	0.434583	ncbi_427308(ALDOB)
GO:0009179	purine ribonucleoside diphosphate metabolic process	1	57	0.210105	0.434583	ncbi_427308(ALDOB)
GO:0009185	ribonucleoside diphosphate metabolic process	1	57	0.210105	0.434583	ncbi_427308(ALDOB)
GO:0042866	pyruvate biosynthetic process	1	57	0.210105	0.434583	ncbi_427308(ALDOB)
GO:0046031	ADP metabolic process	1	57	0.210105	0.434583	ncbi_427308(ALDOB)
GO:0046939	nucleotide phosphorylation	1	57	0.210105	0.434583	ncbi_427308(ALDOB)
GO:0006518	peptide metabolic process	4	577	0.211808	0.434583	ncbi_414896(GSTA2);ncbi_423209(CHAC1);ncbi_423347(ACSS1);ncbi_424014(bioC)
GO:0006479	protein methylation	1	58	0.213376	0.434583	ncbi_424014(bioC)
GO:0008213	protein alkylation	1	58	0.213376	0.434583	ncbi_424014(bioC)
GO:0051260	protein homooligomerization	1	58	0.213376	0.434583	ncbi_419814(KCTD20)
GO:0051701	interaction with host	1	58	0.213376	0.434583	ncbi_112529956(CCDC180)
GO:0042364	water-soluble vitamin biosynthetic process	2	213	0.218483	0.440273	ncbi_424014(bioC);ncbi_424505(EPHX4)
GO:0006084	acetyl-CoA metabolic process	1	60	0.21988	0.440273	ncbi_423347(ACSS1)
GO:0051726	regulation of cell cycle	1	60	0.21988	0.440273	ncbi_418833(Rgcc)
GO:0009110	vitamin biosynthetic process	2	215	0.221524	0.440273	ncbi_424014(bioC);ncbi_424505(EPHX4)
GO:0006637	acyl-CoA metabolic process	1	61	0.223112	0.440273	ncbi_423347(ACSS1)
GO:0015979	photosynthesis	1	61	0.223112	0.440273	ncbi_424505(EPHX4)
GO:0035383	thioester metabolic process	1	61	0.223112	0.440273	ncbi_423347(ACSS1)
GO:0006091	generation of precursor metabolites and energy	2	217	0.224568	0.440749	ncbi_424505(EPHX4);ncbi_427308(ALDOB)
GO:0006767	water-soluble vitamin metabolic process	2	218	0.226092	0.440749	ncbi_424014(bioC);ncbi_424505(EPHX4)
GO:0042060	wound healing	1	62	0.22633	0.440749	ncbi_415986(NINJ1)
GO:0006766	vitamin metabolic process	2	220	0.229142	0.443105	ncbi_424014(bioC);ncbi_424505(EPHX4)
GO:0009611	response to wounding	1	63	0.229536	0.443105	ncbi_415986(NINJ1)
GO:0009166	nucleotide catabolic process	1	64	0.232729	0.447324	ncbi_427308(ALDOB)
GO:0032446	protein modification by small protein conjugation	1	65	0.235909	0.451181	ncbi_771315(CSF2RB)
GO:0006733	oxidoreduction coenzyme metabolic process	2	225	0.23678	0.451181	ncbi_424014(bioC);ncbi_427308(ALDOB)
GO:0009074	aromatic amino acid family catabolic process	1	66	0.239077	0.451181	ncbi_414896(GSTA2)
GO:1901292	nucleoside phosphate catabolic process	1	66	0.239077	0.451181	ncbi_427308(ALDOB)
GO:0009117	nucleotide metabolic process	3	412	0.239817	0.451181	ncbi_423347(ACSS1);ncbi_427308(ALDOB);ncbi_768660(ATP5F1EP2)
GO:0006753	nucleoside phosphate metabolic process	3	414	0.242031	0.453426	ncbi_423347(ACSS1);ncbi_427308(ALDOB);ncbi_768660(ATP5F1EP2)
GO:0044248	cellular catabolic process	5	818	0.24422	0.454573	ncbi_396277(TTR);ncbi_414896(GSTA2);ncbi_423209(CHAC1);ncbi_424505(EPHX4);ncbi_427308(ALDOB)
GO:0006793	phosphorus metabolic process	7	1242	0.244691	0.454573	ncbi_107049989(pld3);ncbi_396259(FGFR2);ncbi_417881(SLC6A15);ncbi_423347(ACSS1);ncbi_427308(ALDOB);ncbi_768660(ATP5F1EP2);ncbi_768858(--)
GO:0044038	cell wall macromolecule biosynthetic process	1	69	0.248502	0.457821	ncbi_423347(ACSS1)
GO:0070589	cellular component macromolecule biosynthetic process	1	69	0.248502	0.457821	ncbi_423347(ACSS1)
GO:0044036	cell wall macromolecule metabolic process	1	70	0.251618	0.461542	ncbi_423347(ACSS1)
GO:1901605	alpha-amino acid metabolic process	3	424	0.253157	0.461542	ncbi_414896(GSTA2);ncbi_423347(ACSS1);ncbi_424505(EPHX4)
GO:0044270	cellular nitrogen compound catabolic process	2	236	0.25364	0.461542	ncbi_396277(TTR);ncbi_427308(ALDOB)
GO:0061024	membrane organization	1	72	0.257813	0.46722	ncbi_112529956(CCDC180)
GO:0007600	sensory perception	1	73	0.260892	0.468971	ncbi_423314(AKAP6)
GO:0050877	nervous system process	1	73	0.260892	0.468971	ncbi_423314(AKAP6)
GO:1901135	carbohydrate derivative metabolic process	4	636	0.26489	0.474239	ncbi_423347(ACSS1);ncbi_427308(ALDOB);ncbi_768660(ATP5F1EP2);ncbi_768858(--)
GO:0044281	small molecule metabolic process	8	1500	0.269749	0.479614	ncbi_396277(TTR);ncbi_414896(GSTA2);ncbi_423347(ACSS1);ncbi_424014(bioC);ncbi_424505(EPHX4);ncbi_426268(GALM);ncbi_427308(ALDOB);ncbi_768660(ATP5F1EP2)
GO:0000097	sulfur amino acid biosynthetic process	1	76	0.270053	0.479614	ncbi_424505(EPHX4)
GO:0006952	defense response	1	78	0.276099	0.48263	ncbi_771315(CSF2RB)
GO:0010941	regulation of cell death	1	78	0.276099	0.48263	ncbi_107056270(BNIP3L)
GO:0042981	regulation of apoptotic process	1	78	0.276099	0.48263	ncbi_107056270(BNIP3L)
GO:0043067	regulation of programmed cell death	1	78	0.276099	0.48263	ncbi_107056270(BNIP3L)
GO:0019538	protein metabolic process	12	2427	0.283613	0.490014	ncbi_100857593(CFD);ncbi_395387(MMP9);ncbi_395818(CTSK);ncbi_396259(FGFR2);ncbi_417881(SLC6A15);ncbi_418294(C1S);ncbi_418983(MMP7);ncbi_424014(bioC);ncbi_424505(EPHX4);ncbi_428974(PDZD7);ncbi_768858(--);ncbi_771315(CSF2RB)
GO:0019359	nicotinamide nucleotide biosynthetic process	1	81	0.285077	0.490014	ncbi_427308(ALDOB)
GO:0006090	pyruvate metabolic process	1	82	0.288045	0.490014	ncbi_427308(ALDOB)
GO:0009273	peptidoglycan-based cell wall biogenesis	1	82	0.288045	0.490014	ncbi_423347(ACSS1)
GO:0019318	hexose metabolic process	1	83	0.291001	0.490014	ncbi_426268(GALM)
GO:0042737	drug catabolic process	1	83	0.291001	0.490014	ncbi_414896(GSTA2)
GO:0046700	heterocycle catabolic process	2	262	0.293596	0.490014	ncbi_396277(TTR);ncbi_427308(ALDOB)
GO:0006364	rRNA processing	1	84	0.293946	0.490014	ncbi_424014(bioC)
GO:0016072	rRNA metabolic process	1	84	0.293946	0.490014	ncbi_424014(bioC)
GO:0042546	cell wall biogenesis	1	84	0.293946	0.490014	ncbi_423347(ACSS1)
GO:0043414	macromolecule methylation	1	84	0.293946	0.490014	ncbi_424014(bioC)
GO:0000096	sulfur amino acid metabolic process	1	85	0.296878	0.490014	ncbi_424505(EPHX4)
GO:0033866	nucleoside bisphosphate biosynthetic process	1	85	0.296878	0.490014	ncbi_423347(ACSS1)
GO:0034030	ribonucleoside bisphosphate biosynthetic process	1	85	0.296878	0.490014	ncbi_423347(ACSS1)
GO:0034033	purine nucleoside bisphosphate biosynthetic process	1	85	0.296878	0.490014	ncbi_423347(ACSS1)
GO:0007166	cell surface receptor signaling pathway	1	86	0.299799	0.49247	ncbi_396023(DKK3)
GO:0019363	pyridine nucleotide biosynthetic process	1	87	0.302707	0.49247	ncbi_427308(ALDOB)
GO:0071554	cell wall organization or biogenesis	1	87	0.302707	0.49247	ncbi_423347(ACSS1)
GO:0007155	cell adhesion	2	268	0.302803	0.49247	ncbi_415986(NINJ1);ncbi_768858(--)
GO:0019058	viral life cycle	1	88	0.305604	0.495213	ncbi_112529956(CCDC180)
GO:0019752	carboxylic acid metabolic process	5	898	0.309042	0.498271	ncbi_414896(GSTA2);ncbi_423347(ACSS1);ncbi_424014(bioC);ncbi_424505(EPHX4);ncbi_427308(ALDOB)
GO:0003008	system process	1	90	0.311363	0.498271	ncbi_423314(AKAP6)
GO:0043436	oxoacid metabolic process	5	901	0.311537	0.498271	ncbi_414896(GSTA2);ncbi_423347(ACSS1);ncbi_424014(bioC);ncbi_424505(EPHX4);ncbi_427308(ALDOB)
GO:0022610	biological adhesion	2	275	0.313522	0.498271	ncbi_415986(NINJ1);ncbi_768858(--)
GO:0051188	cofactor biosynthetic process	4	688	0.313738	0.498271	ncbi_423347(ACSS1);ncbi_424014(bioC);ncbi_424505(EPHX4);ncbi_427308(ALDOB)
GO:0032268	regulation of cellular protein metabolic process	1	91	0.314225	0.498271	ncbi_417881(SLC6A15)
GO:0051246	regulation of protein metabolic process	1	92	0.317075	0.501001	ncbi_417881(SLC6A15)
GO:0034404	nucleobase-containing small molecule biosynthetic process	1	93	0.319914	0.501914	ncbi_427308(ALDOB)
GO:0046434	organophosphate catabolic process	1	93	0.319914	0.501914	ncbi_427308(ALDOB)
GO:1903509	liposaccharide metabolic process	1	94	0.322741	0.504567	ncbi_768858(--)
GO:0032259	methylation	1	96	0.328361	0.510529	ncbi_424014(bioC)
GO:0006915	apoptotic process	1	97	0.331154	0.510529	ncbi_107056270(BNIP3L)
GO:0012501	programmed cell death	1	97	0.331154	0.510529	ncbi_107056270(BNIP3L)
GO:0046496	nicotinamide nucleotide metabolic process	1	97	0.331154	0.510529	ncbi_427308(ALDOB)
GO:0072525	pyridine-containing compound biosynthetic process	1	99	0.336706	0.517292	ncbi_427308(ALDOB)
GO:1901607	alpha-amino acid biosynthetic process	2	291	0.337904	0.517343	ncbi_423347(ACSS1);ncbi_424505(EPHX4)
GO:0048519	negative regulation of biological process	2	295	0.343966	0.518013	ncbi_107053650(DDIT4);ncbi_396023(DKK3)
GO:0055086	nucleobase-containing small molecule metabolic process	3	504	0.344152	0.518013	ncbi_423347(ACSS1);ncbi_427308(ALDOB);ncbi_768660(ATP5F1EP2)
GO:0005996	monosaccharide metabolic process	1	102	0.34495	0.518013	ncbi_426268(GALM)
GO:0008219	cell death	1	102	0.34495	0.518013	ncbi_107056270(BNIP3L)
GO:0019362	pyridine nucleotide metabolic process	1	103	0.347676	0.518013	ncbi_427308(ALDOB)
GO:0033865	nucleoside bisphosphate metabolic process	1	103	0.347676	0.518013	ncbi_423347(ACSS1)
GO:0033875	ribonucleoside bisphosphate metabolic process	1	103	0.347676	0.518013	ncbi_423347(ACSS1)
GO:0034032	purine nucleoside bisphosphate metabolic process	1	103	0.347676	0.518013	ncbi_423347(ACSS1)
GO:0009605	response to external stimulus	1	105	0.353094	0.524327	ncbi_768858(--)
GO:0008652	cellular amino acid biosynthetic process	2	304	0.357547	0.52917	ncbi_423347(ACSS1);ncbi_424505(EPHX4)
GO:0050896	response to stimulus	13	2809	0.363972	0.536889	ncbi_100859797(Ackr4);ncbi_107053650(DDIT4);ncbi_121106433(CCL3);ncbi_373909(EDNRB);ncbi_395834(PDE6C);ncbi_396023(DKK3);ncbi_415986(NINJ1);ncbi_419168(ARHGAP40);ncbi_419498(GUCA2A);ncbi_427800(Uts2r);ncbi_428974(PDZD7);ncbi_768858(--);ncbi_771315(CSF2RB)
GO:0006470	protein dephosphorylation	1	110	0.366448	0.538752	ncbi_417881(SLC6A15)
GO:0065003	protein-containing complex assembly	2	312	0.369542	0.541119	ncbi_419814(KCTD20);ncbi_427494(TRPM1)
GO:0006950	response to stress	5	971	0.370515	0.541119	ncbi_415986(NINJ1);ncbi_419498(GUCA2A);ncbi_428974(PDZD7);ncbi_768858(--);ncbi_771315(CSF2RB)
GO:0019748	secondary metabolic process	1	112	0.371714	0.541119	ncbi_423347(ACSS1)
GO:1901575	organic substance catabolic process	5	975	0.373913	0.542541	ncbi_396277(TTR);ncbi_414896(GSTA2);ncbi_423209(CHAC1);ncbi_424505(EPHX4);ncbi_427308(ALDOB)
GO:0009072	aromatic amino acid family metabolic process	1	114	0.376938	0.543378	ncbi_414896(GSTA2)
GO:0072524	pyridine-containing compound metabolic process	1	114	0.376938	0.543378	ncbi_427308(ALDOB)
GO:0016311	dephosphorylation	1	120	0.392355	0.563773	ncbi_417881(SLC6A15)
GO:0070647	protein modification by small protein conjugation or removal	1	123	0.399924	0.572794	ncbi_771315(CSF2RB)
GO:0006520	cellular amino acid metabolic process	3	559	0.406857	0.58085	ncbi_414896(GSTA2);ncbi_423347(ACSS1);ncbi_424505(EPHX4)
GO:0044282	small molecule catabolic process	2	339	0.409393	0.581068	ncbi_396277(TTR);ncbi_414896(GSTA2)
GO:0009056	catabolic process	5	1017	0.409627	0.581068	ncbi_396277(TTR);ncbi_414896(GSTA2);ncbi_423209(CHAC1);ncbi_424505(EPHX4);ncbi_427308(ALDOB)
GO:0044283	small molecule biosynthetic process	4	790	0.411577	0.581975	ncbi_423347(ACSS1);ncbi_424014(bioC);ncbi_424505(EPHX4);ncbi_427308(ALDOB)
GO:0006955	immune response	1	131	0.419661	0.591512	ncbi_121106433(CCL3)
GO:0043933	protein-containing complex subunit organization	2	347	0.420986	0.591512	ncbi_419814(KCTD20);ncbi_427494(TRPM1)
GO:0044419	interspecies interaction between organisms	2	350	0.425305	0.595696	ncbi_112529956(CCDC180);ncbi_419498(GUCA2A)
GO:0030436	asexual sporulation	1	142	0.445768	0.619112	ncbi_428974(PDZD7)
GO:0006743	ubiquinone metabolic process	1	143	0.448084	0.619112	ncbi_424014(bioC)
GO:0006744	ubiquinone biosynthetic process	1	143	0.448084	0.619112	ncbi_424014(bioC)
GO:0015995	chlorophyll biosynthetic process	1	143	0.448084	0.619112	ncbi_424014(bioC)
GO:0009405	pathogenesis	1	144	0.45039	0.619112	ncbi_419498(GUCA2A)
GO:1901606	alpha-amino acid catabolic process	1	144	0.45039	0.619112	ncbi_414896(GSTA2)
GO:0016999	antibiotic metabolic process	1	145	0.452687	0.620349	ncbi_423347(ACSS1)
GO:0015980	energy derivation by oxidation of organic compounds	1	146	0.454975	0.621307	ncbi_424505(EPHX4)
GO:0043934	sporulation	1	147	0.457253	0.621307	ncbi_428974(PDZD7)
GO:0007165	signal transduction	7	1548	0.458563	0.621307	ncbi_100859797(Ackr4);ncbi_107053650(DDIT4);ncbi_373909(EDNRB);ncbi_395834(PDE6C);ncbi_396023(DKK3);ncbi_419168(ARHGAP40);ncbi_427800(Uts2r)
GO:0002376	immune system process	1	149	0.461782	0.621307	ncbi_121106433(CCL3)
GO:0007275	multicellular organism development	1	149	0.461782	0.621307	ncbi_396023(DKK3)
GO:0015994	chlorophyll metabolic process	1	149	0.461782	0.621307	ncbi_424014(bioC)
GO:0023052	signaling	7	1567	0.472161	0.633351	ncbi_100859797(Ackr4);ncbi_107053650(DDIT4);ncbi_373909(EDNRB);ncbi_395834(PDE6C);ncbi_396023(DKK3);ncbi_419168(ARHGAP40);ncbi_427800(Uts2r)
GO:0009063	cellular amino acid catabolic process	1	156	0.477344	0.638376	ncbi_414896(GSTA2)
GO:1902600	proton transmembrane transport	1	160	0.486039	0.648052	ncbi_768660(ATP5F1EP2)
GO:0007154	cell communication	7	1591	0.489253	0.650384	ncbi_100859797(Ackr4);ncbi_107053650(DDIT4);ncbi_373909(EDNRB);ncbi_395834(PDE6C);ncbi_396023(DKK3);ncbi_419168(ARHGAP40);ncbi_427800(Uts2r)
GO:0006464	cellular protein modification process	5	1120	0.496113	0.655577	ncbi_396259(FGFR2);ncbi_417881(SLC6A15);ncbi_424014(bioC);ncbi_768858(--);ncbi_771315(CSF2RB)
GO:0036211	protein modification process	5	1120	0.496113	0.655577	ncbi_396259(FGFR2);ncbi_417881(SLC6A15);ncbi_424014(bioC);ncbi_768858(--);ncbi_771315(CSF2RB)
GO:0043604	amide biosynthetic process	3	645	0.501351	0.65906	ncbi_423347(ACSS1);ncbi_424014(bioC);ncbi_424505(EPHX4)
GO:0044085	cellular component biogenesis	4	886	0.501717	0.65906	ncbi_419814(KCTD20);ncbi_423347(ACSS1);ncbi_424014(bioC);ncbi_427494(TRPM1)
GO:0016032	viral process	1	169	0.50509	0.661534	ncbi_112529956(CCDC180)
GO:0050794	regulation of cellular process	12	2856	0.526334	0.686757	ncbi_100859797(Ackr4);ncbi_107053650(DDIT4);ncbi_107056270(BNIP3L);ncbi_373909(EDNRB);ncbi_395834(PDE6C);ncbi_396023(DKK3);ncbi_417868(E2F7);ncbi_417881(SLC6A15);ncbi_418833(Rgcc);ncbi_419168(ARHGAP40);ncbi_427800(Uts2r);ncbi_768858(--)
GO:0046148	pigment biosynthetic process	1	180	0.527441	0.686757	ncbi_424014(bioC)
GO:0006779	porphyrin-containing compound biosynthetic process	1	191	0.548807	0.71079	ncbi_424014(bioC)
GO:0034655	nucleobase-containing compound catabolic process	1	192	0.550702	0.71079	ncbi_427308(ALDOB)
GO:0042440	pigment metabolic process	1	192	0.550702	0.71079	ncbi_424014(bioC)
GO:0019954	asexual reproduction	1	198	0.56191	0.723154	ncbi_428974(PDZD7)
GO:0098662	inorganic cation transmembrane transport	1	203	0.571042	0.732782	ncbi_768660(ATP5F1EP2)
GO:0006778	porphyrin-containing compound metabolic process	1	204	0.572845	0.732978	ncbi_424014(bioC)
GO:0098660	inorganic ion transmembrane transport	1	205	0.574642	0.733164	ncbi_768660(ATP5F1EP2)
GO:0044403	symbiont process	1	207	0.578213	0.734574	ncbi_112529956(CCDC180)
GO:1901566	organonitrogen compound biosynthetic process	6	1473	0.579056	0.734574	ncbi_423347(ACSS1);ncbi_424014(bioC);ncbi_424505(EPHX4);ncbi_427308(ALDOB);ncbi_768660(ATP5F1EP2);ncbi_768858(--)
GO:0016052	carbohydrate catabolic process	1	209	0.581754	0.735894	ncbi_427308(ALDOB)
GO:0050789	regulation of biological process	12	2966	0.588325	0.742091	ncbi_100859797(Ackr4);ncbi_107053650(DDIT4);ncbi_107056270(BNIP3L);ncbi_373909(EDNRB);ncbi_395834(PDE6C);ncbi_396023(DKK3);ncbi_417868(E2F7);ncbi_417881(SLC6A15);ncbi_418833(Rgcc);ncbi_419168(ARHGAP40);ncbi_427800(Uts2r);ncbi_768858(--)
GO:0005975	carbohydrate metabolic process	2	487	0.602909	0.758333	ncbi_426268(GALM);ncbi_427308(ALDOB)
GO:0022607	cellular component assembly	2	501	0.618658	0.775944	ncbi_419814(KCTD20);ncbi_427494(TRPM1)
GO:0007186	G protein-coupled receptor signaling pathway	3	768	0.622773	0.777812	ncbi_100859797(Ackr4);ncbi_373909(EDNRB);ncbi_427800(Uts2r)
GO:0008380	RNA splicing	1	234	0.623651	0.777812	ncbi_416148(Ppargc1b)
GO:0046395	carboxylic acid catabolic process	1	238	0.629963	0.783484	ncbi_414896(GSTA2)
GO:0016054	organic acid catabolic process	1	240	0.63308	0.785161	ncbi_414896(GSTA2)
GO:0033014	tetrapyrrole biosynthetic process	1	248	0.645295	0.798081	ncbi_424014(bioC)
GO:0043043	peptide biosynthetic process	2	535	0.654978	0.807806	ncbi_423347(ACSS1);ncbi_424014(bioC)
GO:0000003	reproduction	1	258	0.660007	0.811754	ncbi_428974(PDZD7)
GO:0030163	protein catabolic process	1	260	0.662878	0.813032	ncbi_424505(EPHX4)
GO:0033013	tetrapyrrole metabolic process	1	262	0.665724	0.814274	ncbi_424014(bioC)
GO:0006400	tRNA modification	1	270	0.676878	0.825642	ncbi_424014(bioC)
GO:0016310	phosphorylation	2	567	0.686691	0.835317	ncbi_396259(FGFR2);ncbi_427308(ALDOB)
GO:0098655	cation transmembrane transport	1	283	0.694233	0.842184	ncbi_768660(ATP5F1EP2)
GO:0043412	macromolecule modification	5	1398	0.701281	0.848417	ncbi_396259(FGFR2);ncbi_417881(SLC6A15);ncbi_424014(bioC);ncbi_768858(--);ncbi_771315(CSF2RB)
GO:0008033	tRNA processing	1	302	0.717975	0.866252	ncbi_424014(bioC)
GO:0065007	biological regulation	12	3230	0.723108	0.870081	ncbi_100859797(Ackr4);ncbi_107053650(DDIT4);ncbi_107056270(BNIP3L);ncbi_373909(EDNRB);ncbi_395834(PDE6C);ncbi_396023(DKK3);ncbi_417868(E2F7);ncbi_417881(SLC6A15);ncbi_418833(Rgcc);ncbi_419168(ARHGAP40);ncbi_427800(Uts2r);ncbi_768858(--)
GO:0007049	cell cycle	1	310	0.727424	0.871944	ncbi_418833(Rgcc)
GO:0034220	ion transmembrane transport	1	311	0.728583	0.871944	ncbi_768660(ATP5F1EP2)
GO:0009451	RNA modification	1	314	0.732033	0.873716	ncbi_424014(bioC)
GO:0015672	monovalent inorganic cation transport	1	320	0.738803	0.879433	ncbi_768660(ATP5F1EP2)
GO:0042254	ribosome biogenesis	1	324	0.743224	0.881062	ncbi_424014(bioC)
GO:0018130	heterocycle biosynthetic process	7	1999	0.74414	0.881062	ncbi_417868(E2F7);ncbi_423347(ACSS1);ncbi_424014(bioC);ncbi_424505(EPHX4);ncbi_427308(ALDOB);ncbi_768660(ATP5F1EP2);ncbi_768858(--)
GO:1901362	organic cyclic compound biosynthetic process	7	2011	0.750206	0.885881	ncbi_417868(E2F7);ncbi_423347(ACSS1);ncbi_424014(bioC);ncbi_424505(EPHX4);ncbi_427308(ALDOB);ncbi_768660(ATP5F1EP2);ncbi_768858(--)
GO:0022613	ribonucleoprotein complex biogenesis	1	336	0.756052	0.890417	ncbi_424014(bioC)
GO:0071840	cellular component organization or biogenesis	6	1803	0.778375	0.914281	ncbi_112529956(CCDC180);ncbi_395534(Myh7b);ncbi_419814(KCTD20);ncbi_423347(ACSS1);ncbi_424014(bioC);ncbi_427494(TRPM1)
GO:0006396	RNA processing	2	689	0.786858	0.919879	ncbi_416148(Ppargc1b);ncbi_424014(bioC)
GO:0034470	ncRNA processing	1	368	0.787284	0.919879	ncbi_424014(bioC)
GO:0006807	nitrogen compound metabolic process	20	5404	0.810028	0.943969	ncbi_100857593(CFD);ncbi_395387(MMP9);ncbi_395818(CTSK);ncbi_396259(FGFR2);ncbi_396277(TTR);ncbi_414896(GSTA2);ncbi_416148(Ppargc1b);ncbi_417868(E2F7);ncbi_417881(SLC6A15);ncbi_418294(C1S);ncbi_418983(MMP7);ncbi_423209(CHAC1);ncbi_423347(ACSS1);ncbi_424014(bioC);ncbi_424505(EPHX4);ncbi_427308(ALDOB);ncbi_428974(PDZD7);ncbi_768660(ATP5F1EP2);ncbi_768858(--);ncbi_771315(CSF2RB)
GO:0071704	organic substance metabolic process	22	5891	0.814773	0.947013	ncbi_100857593(CFD);ncbi_107049989(pld3);ncbi_395387(MMP9);ncbi_395818(CTSK);ncbi_396259(FGFR2);ncbi_396277(TTR);ncbi_414896(GSTA2);ncbi_416148(Ppargc1b);ncbi_417868(E2F7);ncbi_417881(SLC6A15);ncbi_418294(C1S);ncbi_418983(MMP7);ncbi_423209(CHAC1);ncbi_423347(ACSS1);ncbi_424014(bioC);ncbi_424505(EPHX4);ncbi_426268(GALM);ncbi_427308(ALDOB);ncbi_428974(PDZD7);ncbi_768660(ATP5F1EP2);ncbi_768858(--);n…
GO:0019438	aromatic compound biosynthetic process	6	1901	0.822444	0.953434	ncbi_417868(E2F7);ncbi_423347(ACSS1);ncbi_424014(bioC);ncbi_427308(ALDOB);ncbi_768660(ATP5F1EP2);ncbi_768858(--)
GO:0006399	tRNA metabolic process	1	413	0.824697	0.953556	ncbi_424014(bioC)
GO:0034654	nucleobase-containing compound biosynthetic process	5	1637	0.827695	0.954536	ncbi_417868(E2F7);ncbi_423347(ACSS1);ncbi_427308(ALDOB);ncbi_768660(ATP5F1EP2);ncbi_768858(--)
GO:0051716	cellular response to stimulus	7	2221	0.841099	0.967482	ncbi_100859797(Ackr4);ncbi_107053650(DDIT4);ncbi_373909(EDNRB);ncbi_395834(PDE6C);ncbi_396023(DKK3);ncbi_419168(ARHGAP40);ncbi_427800(Uts2r)
GO:0016043	cellular component organization	4	1448	0.86694	0.992018	ncbi_112529956(CCDC180);ncbi_395534(Myh7b);ncbi_419814(KCTD20);ncbi_427494(TRPM1)
GO:0034660	ncRNA metabolic process	1	479	0.868226	0.992018	ncbi_424014(bioC)
GO:0006468	protein phosphorylation	1	490	0.874372	0.992018	ncbi_396259(FGFR2)
GO:0055085	transmembrane transport	2	857	0.879391	0.992018	ncbi_427494(TRPM1);ncbi_768660(ATP5F1EP2)
GO:0006412	translation	1	501	0.880239	0.992018	ncbi_424014(bioC)
GO:0051171	regulation of nitrogen compound metabolic process	3	1184	0.881315	0.992018	ncbi_417868(E2F7);ncbi_417881(SLC6A15);ncbi_768858(--)
GO:0080090	regulation of primary metabolic process	3	1189	0.883148	0.992018	ncbi_417868(E2F7);ncbi_417881(SLC6A15);ncbi_768858(--)
GO:0009057	macromolecule catabolic process	1	508	0.883833	0.992018	ncbi_424505(EPHX4)
GO:0031323	regulation of cellular metabolic process	3	1193	0.884598	0.992018	ncbi_417868(E2F7);ncbi_417881(SLC6A15);ncbi_768858(--)
GO:0044238	primary metabolic process	20	5645	0.884773	0.992018	ncbi_100857593(CFD);ncbi_107049989(pld3);ncbi_395387(MMP9);ncbi_395818(CTSK);ncbi_396259(FGFR2);ncbi_414896(GSTA2);ncbi_416148(Ppargc1b);ncbi_417868(E2F7);ncbi_417881(SLC6A15);ncbi_418294(C1S);ncbi_418983(MMP7);ncbi_423347(ACSS1);ncbi_424014(bioC);ncbi_424505(EPHX4);ncbi_426268(GALM);ncbi_427308(ALDOB);ncbi_428974(PDZD7);ncbi_768660(ATP5F1EP2);ncbi_768858(--);ncbi_771315(CSF2RB)
GO:0044271	cellular nitrogen compound biosynthetic process	7	2389	0.894027	0.999869	ncbi_417868(E2F7);ncbi_423347(ACSS1);ncbi_424014(bioC);ncbi_424505(EPHX4);ncbi_427308(ALDOB);ncbi_768660(ATP5F1EP2);ncbi_768858(--)
GO:0009987	cellular process	29	7741	0.904197	1	ncbi_100859797(Ackr4);ncbi_107049989(pld3);ncbi_107053650(DDIT4);ncbi_107056270(BNIP3L);ncbi_112529956(CCDC180);ncbi_373909(EDNRB);ncbi_395534(Myh7b);ncbi_395834(PDE6C);ncbi_396023(DKK3);ncbi_396259(FGFR2);ncbi_396277(TTR);ncbi_414896(GSTA2);ncbi_416148(Ppargc1b);ncbi_417868(E2F7);ncbi_417881(SLC6A15);ncbi_418833(Rgcc);ncbi_419168(ARHGAP40);ncbi_419814(KCTD20);ncbi_423209(CHAC1);ncbi_423347(ACSS1…
GO:0044267	cellular protein metabolic process	5	1866	0.905956	1	ncbi_396259(FGFR2);ncbi_417881(SLC6A15);ncbi_424014(bioC);ncbi_768858(--);ncbi_771315(CSF2RB)
GO:0060255	regulation of macromolecule metabolic process	3	1275	0.91108	1	ncbi_417868(E2F7);ncbi_417881(SLC6A15);ncbi_768858(--)
GO:0019222	regulation of metabolic process	3	1289	0.915028	1	ncbi_417868(E2F7);ncbi_417881(SLC6A15);ncbi_768858(--)
GO:0030261	chromosome condensation	1	589	0.918483	1	ncbi_395534(Myh7b)
GO:0008152	metabolic process	22	6271	0.921929	1	ncbi_100857593(CFD);ncbi_107049989(pld3);ncbi_395387(MMP9);ncbi_395818(CTSK);ncbi_396259(FGFR2);ncbi_396277(TTR);ncbi_414896(GSTA2);ncbi_416148(Ppargc1b);ncbi_417868(E2F7);ncbi_417881(SLC6A15);ncbi_418294(C1S);ncbi_418983(MMP7);ncbi_423209(CHAC1);ncbi_423347(ACSS1);ncbi_424014(bioC);ncbi_424505(EPHX4);ncbi_426268(GALM);ncbi_427308(ALDOB);ncbi_428974(PDZD7);ncbi_768660(ATP5F1EP2);ncbi_768858(--);n…
GO:0006811	ion transport	2	993	0.926014	1	ncbi_427494(TRPM1);ncbi_768660(ATP5F1EP2)
GO:0006323	DNA packaging	1	614	0.926971	1	ncbi_395534(Myh7b)
GO:0007059	chromosome segregation	1	639	0.934596	1	ncbi_395534(Myh7b)
GO:0006812	cation transport	1	641	0.935171	1	ncbi_768660(ATP5F1EP2)
GO:0006355	regulation of transcription, DNA-templated	2	1035	0.936661	1	ncbi_417868(E2F7);ncbi_768858(--)
GO:1903506	regulation of nucleic acid-templated transcription	2	1035	0.936661	1	ncbi_417868(E2F7);ncbi_768858(--)
GO:2001141	regulation of RNA biosynthetic process	2	1036	0.936897	1	ncbi_417868(E2F7);ncbi_768858(--)
GO:0051252	regulation of RNA metabolic process	2	1045	0.93898	1	ncbi_417868(E2F7);ncbi_768858(--)
GO:0071103	DNA conformation change	1	697	0.949418	1	ncbi_395534(Myh7b)
GO:0043170	macromolecule metabolic process	15	4773	0.949507	1	ncbi_100857593(CFD);ncbi_395387(MMP9);ncbi_395818(CTSK);ncbi_396259(FGFR2);ncbi_416148(Ppargc1b);ncbi_417868(E2F7);ncbi_417881(SLC6A15);ncbi_418294(C1S);ncbi_418983(MMP7);ncbi_423347(ACSS1);ncbi_424014(bioC);ncbi_424505(EPHX4);ncbi_428974(PDZD7);ncbi_768858(--);ncbi_771315(CSF2RB)
GO:0019219	regulation of nucleobase-containing compound metabolic process	2	1102	0.950769	1	ncbi_417868(E2F7);ncbi_768858(--)
GO:0034641	cellular nitrogen compound metabolic process	11	3788	0.953963	1	ncbi_396277(TTR);ncbi_414896(GSTA2);ncbi_416148(Ppargc1b);ncbi_417868(E2F7);ncbi_423209(CHAC1);ncbi_423347(ACSS1);ncbi_424014(bioC);ncbi_424505(EPHX4);ncbi_427308(ALDOB);ncbi_768660(ATP5F1EP2);ncbi_768858(--)
GO:0055114	oxidation-reduction process	1	721	0.954543	1	ncbi_424505(EPHX4)
GO:0006725	cellular aromatic compound metabolic process	10	3528	0.954616	1	ncbi_396277(TTR);ncbi_414896(GSTA2);ncbi_416148(Ppargc1b);ncbi_417868(E2F7);ncbi_423347(ACSS1);ncbi_424014(bioC);ncbi_424505(EPHX4);ncbi_427308(ALDOB);ncbi_768660(ATP5F1EP2);ncbi_768858(--)
GO:2000112	regulation of cellular macromolecule biosynthetic process	2	1129	0.955584	1	ncbi_417868(E2F7);ncbi_768858(--)
GO:0010556	regulation of macromolecule biosynthetic process	2	1130	0.955753	1	ncbi_417868(E2F7);ncbi_768858(--)
GO:0031326	regulation of cellular biosynthetic process	2	1130	0.955753	1	ncbi_417868(E2F7);ncbi_768858(--)
GO:0009889	regulation of biosynthetic process	2	1131	0.955922	1	ncbi_417868(E2F7);ncbi_768858(--)
GO:1901360	organic cyclic compound metabolic process	10	3569	0.95955	1	ncbi_396277(TTR);ncbi_414896(GSTA2);ncbi_416148(Ppargc1b);ncbi_417868(E2F7);ncbi_423347(ACSS1);ncbi_424014(bioC);ncbi_424505(EPHX4);ncbi_427308(ALDOB);ncbi_768660(ATP5F1EP2);ncbi_768858(--)
GO:0010468	regulation of gene expression	2	1178	0.963223	1	ncbi_417868(E2F7);ncbi_768858(--)
GO:0006351	transcription, DNA-templated	2	1243	0.971478	1	ncbi_417868(E2F7);ncbi_768858(--)
GO:0097659	nucleic acid-templated transcription	2	1243	0.971478	1	ncbi_417868(E2F7);ncbi_768858(--)
GO:0032774	RNA biosynthetic process	2	1249	0.972145	1	ncbi_417868(E2F7);ncbi_768858(--)
GO:0044249	cellular biosynthetic process	8	3151	0.972515	1	ncbi_107049989(pld3);ncbi_417868(E2F7);ncbi_423347(ACSS1);ncbi_424014(bioC);ncbi_424505(EPHX4);ncbi_427308(ALDOB);ncbi_768660(ATP5F1EP2);ncbi_768858(--)
GO:0051276	chromosome organization	1	835	0.97274	1	ncbi_395534(Myh7b)
GO:1901576	organic substance biosynthetic process	8	3165	0.973678	1	ncbi_107049989(pld3);ncbi_417868(E2F7);ncbi_423347(ACSS1);ncbi_424014(bioC);ncbi_424505(EPHX4);ncbi_427308(ALDOB);ncbi_768660(ATP5F1EP2);ncbi_768858(--)
GO:0009058	biosynthetic process	8	3211	0.977203	1	ncbi_107049989(pld3);ncbi_417868(E2F7);ncbi_423347(ACSS1);ncbi_424014(bioC);ncbi_424505(EPHX4);ncbi_427308(ALDOB);ncbi_768660(ATP5F1EP2);ncbi_768858(--)
GO:0046483	heterocycle metabolic process	9	3496	0.977625	1	ncbi_396277(TTR);ncbi_416148(Ppargc1b);ncbi_417868(E2F7);ncbi_423347(ACSS1);ncbi_424014(bioC);ncbi_424505(EPHX4);ncbi_427308(ALDOB);ncbi_768660(ATP5F1EP2);ncbi_768858(--)
GO:0016070	RNA metabolic process	4	2076	0.982325	1	ncbi_416148(Ppargc1b);ncbi_417868(E2F7);ncbi_424014(bioC);ncbi_768858(--)
GO:0034645	cellular macromolecule biosynthetic process	4	2178	0.987826	1	ncbi_417868(E2F7);ncbi_423347(ACSS1);ncbi_424014(bioC);ncbi_768858(--)
GO:0009059	macromolecule biosynthetic process	4	2185	0.988139	1	ncbi_417868(E2F7);ncbi_423347(ACSS1);ncbi_424014(bioC);ncbi_768858(--)
GO:0006996	organelle organization	1	1056	0.990075	1	ncbi_395534(Myh7b)
GO:0006139	nucleobase-containing compound metabolic process	7	3173	0.990117	1	ncbi_416148(Ppargc1b);ncbi_417868(E2F7);ncbi_423347(ACSS1);ncbi_424014(bioC);ncbi_427308(ALDOB);ncbi_768660(ATP5F1EP2);ncbi_768858(--)
GO:0044237	cellular metabolic process	15	5379	0.99254	1	ncbi_107049989(pld3);ncbi_396259(FGFR2);ncbi_396277(TTR);ncbi_414896(GSTA2);ncbi_416148(Ppargc1b);ncbi_417868(E2F7);ncbi_417881(SLC6A15);ncbi_423209(CHAC1);ncbi_423347(ACSS1);ncbi_424014(bioC);ncbi_424505(EPHX4);ncbi_427308(ALDOB);ncbi_768660(ATP5F1EP2);ncbi_768858(--);ncbi_771315(CSF2RB)
GO:0010467	gene expression	4	2351	0.993702	1	ncbi_416148(Ppargc1b);ncbi_417868(E2F7);ncbi_424014(bioC);ncbi_768858(--)
GO:0090304	nucleic acid metabolic process	4	2756	0.998816	1	ncbi_416148(Ppargc1b);ncbi_417868(E2F7);ncbi_424014(bioC);ncbi_768858(--)
GO:0006810	transport	2	1996	0.998872	1	ncbi_427494(TRPM1);ncbi_768660(ATP5F1EP2)
GO:0044260	cellular macromolecule metabolic process	7	3740	0.998903	1	ncbi_396259(FGFR2);ncbi_417868(E2F7);ncbi_417881(SLC6A15);ncbi_423347(ACSS1);ncbi_424014(bioC);ncbi_768858(--);ncbi_771315(CSF2RB)
GO:0051234	establishment of localization	2	2011	0.998947	1	ncbi_427494(TRPM1);ncbi_768660(ATP5F1EP2)
GO:0051179	localization	2	2099	0.999302	1	ncbi_427494(TRPM1);ncbi_768660(ATP5F1EP2)
GO:0008150	biological_process	40	9715	1	1	ncbi_100857593(CFD);ncbi_100859797(Ackr4);ncbi_107049989(pld3);ncbi_107053650(DDIT4);ncbi_107056270(BNIP3L);ncbi_112529956(CCDC180);ncbi_121106433(CCL3);ncbi_373909(EDNRB);ncbi_395387(MMP9);ncbi_395534(Myh7b);ncbi_395818(CTSK);ncbi_395834(PDE6C);ncbi_396023(DKK3);ncbi_396259(FGFR2);ncbi_396277(TTR);ncbi_414896(GSTA2);ncbi_415986(NINJ1);ncbi_416148(Ppargc1b);ncbi_417868(E2F7);ncbi_417881(SLC6A15);…
