# Supplementary material for: Study on the Differences in Transcriptome and Metabolome of Pectoralis Major Muscles Between Jiangshan Black-Bone Chickens and Baier Buff Chickens
Source: Animals (Basel). 2026 Jun 10;16(12):1798. doi: 10.3390/ani16121798 (PMC13295715; doi:10.3390/ani16121798)
Supplement: Supplementary file 1 [file animals-16-01798-s001.zip › Table S6-Enriched KEGG of DEGs between two groups.xlsx]

## Sheet: Black-vs-Bair.bar_Gradient
id	num	qvalue	per	ratio	class	ID	Descrption	Pvalue	Qvalue	Up	Down	fg_num	bg_num	Genes
Glycolysis / Gluconeogenesis	3	0.365808	7.692	0.053	Metabolism	ko00010	Glycolysis / Gluconeogenesis	0.00469244	0.365808	1	2	3	57	ncbi_423347(ACSS1);ncbi_426268(GALM);ncbi_427308(ALDOB)
Pentose phosphate pathway	2	0.365808	5.128	0.074	Metabolism	ko00030	Pentose phosphate pathway	0.0112346	0.365808	2	0	2	27	ncbi_427308(ALDOB);ncbi_427577(GLYCTK)
Glyoxylate and dicarboxylate metabolism	2	0.365808	5.128	0.067	Metabolism	ko00630	Glyoxylate and dicarboxylate metabolism	0.0137665	0.365808	1	1	2	30	ncbi_423347(ACSS1);ncbi_427577(GLYCTK)
Tyrosine metabolism	2	0.365808	5.128	0.061	Metabolism	ko00350	Tyrosine metabolism	0.0165219	0.365808	0	2	2	33	ncbi_395775(DCT);ncbi_395913(TYRP1)
Melanogenesis	3	0.365808	7.692	0.033	Organismal Systems	ko04916	Melanogenesis	0.0169355	0.365808	0	3	3	91	ncbi_373909(EDNRB);ncbi_395775(DCT);ncbi_395913(TYRP1)
Carbon metabolism	3	0.41183	7.692	0.029	Metabolism	ko01200	Carbon metabolism	0.0228794	0.41183	2	1	3	102	ncbi_423347(ACSS1);ncbi_427308(ALDOB);ncbi_427577(GLYCTK)
Glutathione metabolism	2	0.438218	5.128	0.045	Metabolism	ko00480	Glutathione metabolism	0.028403	0.438218	1	1	2	44	ncbi_414896(GSTA2);ncbi_423209(CHAC1)
Cytokine-cytokine receptor interaction	4	0.484145	10.256	0.018	Environmental Information Processing	ko04060	Cytokine-cytokine receptor interaction	0.04546	0.484145	0	4	4	226	ncbi_100859797(Ackr4);ncbi_121106433(CCL3);ncbi_373964(MSTN);ncbi_771315(CSF2RB)
Complement and coagulation cascades	2	0.484145	5.128	0.034	Organismal Systems	ko04610	Complement and coagulation cascades	0.0485699	0.484145	0	2	2	59	ncbi_100857593(CFD);ncbi_418294(C1S)
Viral protein interaction with cytokine and cytokine receptor	2	0.484145	5.128	0.032	Environmental Information Processing	ko04061	Viral protein interaction with cytokine and cytokine receptor	0.0546197	0.484145	0	2	2	63	ncbi_100859797(Ackr4);ncbi_121106433(CCL3)
Staphylococcus aureus infection	2	0.484145	5.128	0.031	Human Diseases	ko05150	Staphylococcus aureus infection	0.0561722	0.484145	0	2	2	64	ncbi_100857593(CFD);ncbi_418294(C1S)
Ubiquinone and other terpenoid-quinone biosynthesis	1	0.484145	2.564	0.1	Metabolism	ko00130	Ubiquinone and other terpenoid-quinone biosynthesis	0.0585327	0.484145	0	1	1	10	ncbi_408253(VKORC1L1)
Cardiac muscle contraction	2	0.484145	5.128	0.03	Organismal Systems	ko04260	Cardiac muscle contraction	0.0593237	0.484145	0	2	2	66	ncbi_395534(Myh7b);ncbi_396433(TNNT2)
Metabolic pathways	13	0.484145	33.333	0.009	Metabolism	ko01100	Metabolic pathways	0.0716168	0.484145	4	9	13	1436	ncbi_107049989(pld3);ncbi_112529956(CCDC180);ncbi_395775(DCT);ncbi_395834(PDE6C);ncbi_395913(TYRP1);ncbi_408253(VKORC1L1);ncbi_414896(GSTA2);ncbi_423209(CHAC1);ncbi_423347(ACSS1);ncbi_426268(GALM);ncbi_427308(ALDOB);ncbi_427577(GLYCTK);ncbi_768660(ATP5F1EP2)
Glycosphingolipid biosynthesis - globo and isoglobo series	1	0.484145	2.564	0.077	Metabolism	ko00603	Glycosphingolipid biosynthesis - globo and isoglobo series	0.0754319	0.484145	0	1	1	13	ncbi_112529956(CCDC180)
IL-17 signaling pathway	2	0.484145	5.128	0.026	Organismal Systems	ko04657	IL-17 signaling pathway	0.0759515	0.484145	1	1	2	76	ncbi_107053416(MUC5AC);ncbi_395387(MMP9)
Pathways in cancer	6	0.484145	15.385	0.012	Human Diseases	ko05200	Pathways in cancer	0.076208	0.484145	1	5	6	501	ncbi_373909(EDNRB);ncbi_395387(MMP9);ncbi_396259(FGFR2);ncbi_414896(GSTA2);ncbi_768907(Fgf6);ncbi_771315(CSF2RB)
Hypertrophic cardiomyopathy	2	0.506909	5.128	0.024	Human Diseases	ko05410	Hypertrophic cardiomyopathy	0.0883724	0.506909	0	2	2	83	ncbi_395534(Myh7b);ncbi_396433(TNNT2)
Rheumatoid arthritis	2	0.506909	5.128	0.024	Human Diseases	ko05323	Rheumatoid arthritis	0.0901944	0.506909	0	2	2	84	ncbi_121106433(CCL3);ncbi_395818(CTSK)
Dilated cardiomyopathy	2	0.506909	5.128	0.023	Human Diseases	ko05414	Dilated cardiomyopathy	0.0938721	0.506909	0	2	2	86	ncbi_395534(Myh7b);ncbi_396433(TNNT2)
Prostate cancer	2	0.550687	5.128	0.022	Human Diseases	ko05215	Prostate cancer	0.107078	0.550687	1	1	2	93	ncbi_395387(MMP9);ncbi_396259(FGFR2)
Glycosaminoglycan biosynthesis - chondroitin sulfate / dermatan sulfate	1	0.567029	2.564	0.048	Metabolism	ko00532	Glycosaminoglycan biosynthesis - chondroitin sulfate / dermatan sulfate	0.119065	0.567029	1	0	1	21	ncbi_423952(CHST15)
Toll-like receptor signaling pathway	2	0.567029	5.128	0.02	Organismal Systems	ko04620	Toll-like receptor signaling pathway	0.120756	0.567029	0	2	2	100	ncbi_121106433(CCL3);ncbi_395818(CTSK)
Relaxin signaling pathway	2	0.596736	5.128	0.018	Organismal Systems	ko04926	Relaxin signaling pathway	0.149296	0.596736	0	2	2	114	ncbi_373909(EDNRB);ncbi_395387(MMP9)
Calcium signaling pathway	3	0.596736	7.692	0.013	Environmental Information Processing	ko04020	Calcium signaling pathway	0.153226	0.596736	1	2	3	226	ncbi_373909(EDNRB);ncbi_396259(FGFR2);ncbi_768907(Fgf6)
Propanoate metabolism	1	0.596736	2.564	0.033	Metabolism	ko00640	Propanoate metabolism	0.165755	0.596736	0	1	1	30	ncbi_423347(ACSS1)
Adrenergic signaling in cardiomyocytes	2	0.596736	5.128	0.016	Organismal Systems	ko04261	Adrenergic signaling in cardiomyocytes	0.174751	0.596736	0	2	2	126	ncbi_395534(Myh7b);ncbi_396433(TNNT2)
Fluid shear stress and atherosclerosis	2	0.596736	5.128	0.016	Human Diseases	ko05418	Fluid shear stress and atherosclerosis	0.176905	0.596736	0	2	2	127	ncbi_395387(MMP9);ncbi_414896(GSTA2)
Apoptosis	2	0.596736	5.128	0.015	Cellular Processes	ko04210	Apoptosis	0.183395	0.596736	0	2	2	130	ncbi_395818(CTSK);ncbi_771315(CSF2RB)
Autophagy - animal	2	0.596736	5.128	0.015	Cellular Processes	ko04140	Autophagy - animal	0.189921	0.596736	1	1	2	133	ncbi_107053650(DDIT4);ncbi_107056270(BNIP3L)
Galactose metabolism	1	0.596736	2.564	0.029	Metabolism	ko00052	Galactose metabolism	0.190642	0.596736	0	1	1	35	ncbi_426268(GALM)
Fructose and mannose metabolism	1	0.596736	2.564	0.028	Metabolism	ko00051	Fructose and mannose metabolism	0.195532	0.596736	1	0	1	36	ncbi_427308(ALDOB)
Drug metabolism - cytochrome P450	1	0.596736	2.564	0.028	Metabolism	ko00982	Drug metabolism - cytochrome P450	0.195532	0.596736	0	1	1	36	ncbi_414896(GSTA2)
Glycine, serine and threonine metabolism	1	0.596736	2.564	0.027	Metabolism	ko00260	Glycine, serine and threonine metabolism	0.200394	0.596736	1	0	1	37	ncbi_427577(GLYCTK)
Chemical carcinogenesis - DNA adducts	1	0.596736	2.564	0.027	Human Diseases	ko05204	Chemical carcinogenesis - DNA adducts	0.200394	0.596736	0	1	1	37	ncbi_414896(GSTA2)
Metabolism of xenobiotics by cytochrome P450	1	0.596736	2.564	0.026	Metabolism	ko00980	Metabolism of xenobiotics by cytochrome P450	0.21003	0.596736	0	1	1	39	ncbi_414896(GSTA2)
Pyruvate metabolism	1	0.596736	2.564	0.025	Metabolism	ko00620	Pyruvate metabolism	0.214806	0.596736	0	1	1	40	ncbi_423347(ACSS1)
Bladder cancer	1	0.596736	2.564	0.024	Human Diseases	ko05219	Bladder cancer	0.219554	0.596736	0	1	1	41	ncbi_395387(MMP9)
Gastric cancer	2	0.596736	5.128	0.014	Human Diseases	ko05226	Gastric cancer	0.220769	0.596736	1	1	2	147	ncbi_396259(FGFR2);ncbi_768907(Fgf6)
MicroRNAs in cancer	2	0.596736	5.128	0.014	Human Diseases	ko05206	MicroRNAs in cancer	0.222993	0.596736	1	1	2	148	ncbi_107053650(DDIT4);ncbi_395387(MMP9)
Ether lipid metabolism	1	0.596736	2.564	0.022	Metabolism	ko00565	Ether lipid metabolism	0.238266	0.596736	0	1	1	45	ncbi_107049989(pld3)
Cholesterol metabolism	1	0.596736	2.564	0.022	Organismal Systems	ko04979	Cholesterol metabolism	0.238266	0.596736	0	1	1	45	ncbi_417431(APOH)
cGMP-PKG signaling pathway	2	0.596736	5.128	0.013	Environmental Information Processing	ko04022	cGMP-PKG signaling pathway	0.240844	0.596736	0	2	2	156	ncbi_373909(EDNRB);ncbi_395534(Myh7b)
Chemical carcinogenesis - receptor activation	2	0.596736	5.128	0.012	Human Diseases	ko05207	Chemical carcinogenesis - receptor activation	0.256534	0.596736	0	2	2	163	ncbi_414896(GSTA2);ncbi_768907(Fgf6)
Diabetic cardiomyopathy	2	0.596736	5.128	0.012	Human Diseases	ko05415	Diabetic cardiomyopathy	0.265515	0.596736	0	2	2	167	ncbi_395387(MMP9);ncbi_768660(ATP5F1EP2)
Thyroid hormone synthesis	1	0.596736	2.564	0.019	Organismal Systems	ko04918	Thyroid hormone synthesis	0.269967	0.596736	0	1	1	52	ncbi_396277(TTR)
Legionellosis	1	0.596736	2.564	0.019	Human Diseases	ko05134	Legionellosis	0.278785	0.596736	0	1	1	54	ncbi_107056270(BNIP3L)
Chemical carcinogenesis - reactive oxygen species	2	0.596736	5.128	0.011	Human Diseases	ko05208	Chemical carcinogenesis - reactive oxygen species	0.292469	0.596736	0	2	2	179	ncbi_414896(GSTA2);ncbi_768660(ATP5F1EP2)
Central carbon metabolism in cancer	1	0.596736	2.564	0.017	Human Diseases	ko05230	Central carbon metabolism in cancer	0.304623	0.596736	1	0	1	60	ncbi_396259(FGFR2)
Glycerolipid metabolism	1	0.596736	2.564	0.016	Metabolism	ko00561	Glycerolipid metabolism	0.308841	0.596736	1	0	1	61	ncbi_427577(GLYCTK)
Drug metabolism - other enzymes	1	0.596736	2.564	0.016	Metabolism	ko00983	Drug metabolism - other enzymes	0.308841	0.596736	0	1	1	61	ncbi_414896(GSTA2)
PI3K-Akt signaling pathway	3	0.596736	7.692	0.009	Environmental Information Processing	ko04151	PI3K-Akt signaling pathway	0.310132	0.596736	2	1	3	325	ncbi_107053650(DDIT4);ncbi_396259(FGFR2);ncbi_768907(Fgf6)
Rap1 signaling pathway	2	0.596736	5.128	0.011	Environmental Information Processing	ko04015	Rap1 signaling pathway	0.310397	0.596736	1	1	2	187	ncbi_396259(FGFR2);ncbi_768907(Fgf6)
Biosynthesis of amino acids	1	0.596736	2.564	0.016	Metabolism	ko01230	Biosynthesis of amino acids	0.313034	0.596736	1	0	1	62	ncbi_427308(ALDOB)
Platinum drug resistance	1	0.596736	2.564	0.016	Human Diseases	ko01524	Platinum drug resistance	0.313034	0.596736	0	1	1	62	ncbi_414896(GSTA2)
Mitophagy - animal	1	0.596736	2.564	0.015	Cellular Processes	ko04137	Mitophagy - animal	0.325464	0.596736	0	1	1	65	ncbi_107056270(BNIP3L)
Pertussis	1	0.596736	2.564	0.015	Human Diseases	ko05133	Pertussis	0.325464	0.596736	0	1	1	65	ncbi_418294(C1S)
Melanoma	1	0.596736	2.564	0.015	Human Diseases	ko05218	Melanoma	0.329558	0.596736	0	1	1	66	ncbi_768907(Fgf6)
Lipid and atherosclerosis	2	0.596736	5.128	0.01	Human Diseases	ko05417	Lipid and atherosclerosis	0.332697	0.596736	0	2	2	197	ncbi_121106433(CCL3);ncbi_395387(MMP9)
Longevity regulating pathway - worm	1	0.596736	2.564	0.015	Organismal Systems	ko04212	Longevity regulating pathway - worm	0.337675	0.596736	0	1	1	68	ncbi_414896(GSTA2)
Coronavirus disease - COVID-19	2	0.596736	5.128	0.01	Human Diseases	ko05171	Coronavirus disease - COVID-19	0.339355	0.596736	0	2	2	200	ncbi_100857593(CFD);ncbi_418294(C1S)
Neuroactive ligand-receptor interaction	3	0.596736	7.692	0.009	Environmental Information Processing	ko04080	Neuroactive ligand-receptor interaction	0.350326	0.596736	1	2	3	349	ncbi_121106939(--);ncbi_373909(EDNRB);ncbi_427800(Uts2r)
Ras signaling pathway	2	0.596736	5.128	0.01	Environmental Information Processing	ko04014	Ras signaling pathway	0.350411	0.596736	1	1	2	205	ncbi_396259(FGFR2);ncbi_768907(Fgf6)
Viral myocarditis	1	0.596736	2.564	0.014	Human Diseases	ko05416	Viral myocarditis	0.353621	0.596736	0	1	1	72	ncbi_395534(Myh7b)
Regulation of actin cytoskeleton	2	0.604135	5.128	0.009	Cellular Processes	ko04810	Regulation of actin cytoskeleton	0.365795	0.604135	1	1	2	212	ncbi_396259(FGFR2);ncbi_768907(Fgf6)
EGFR tyrosine kinase inhibitor resistance	1	0.604135	2.564	0.013	Human Diseases	ko01521	EGFR tyrosine kinase inhibitor resistance	0.369193	0.604135	1	0	1	76	ncbi_396259(FGFR2)
Systemic lupus erythematosus	1	0.607447	2.564	0.013	Human Diseases	ko05322	Systemic lupus erythematosus	0.376842	0.607447	0	1	1	78	ncbi_418294(C1S)
Endocrine resistance	1	0.628258	2.564	0.012	Human Diseases	ko01522	Endocrine resistance	0.39557	0.628258	0	1	1	83	ncbi_395387(MMP9)
Hematopoietic cell lineage	1	0.656331	2.564	0.011	Organismal Systems	ko04640	Hematopoietic cell lineage	0.427908	0.656331	0	1	1	92	ncbi_768858(--)
Osteoclast differentiation	1	0.656331	2.564	0.011	Organismal Systems	ko04380	Osteoclast differentiation	0.438307	0.656331	0	1	1	95	ncbi_395818(CTSK)
TNF signaling pathway	1	0.656331	2.564	0.011	Environmental Information Processing	ko04668	TNF signaling pathway	0.438307	0.656331	0	1	1	95	ncbi_395387(MMP9)
TGF-beta signaling pathway	1	0.656331	2.564	0.01	Environmental Information Processing	ko04350	TGF-beta signaling pathway	0.445138	0.656331	0	1	1	97	ncbi_395826(GREM1)
Glycerophospholipid metabolism	1	0.656331	2.564	0.01	Metabolism	ko00564	Glycerophospholipid metabolism	0.451888	0.656331	0	1	1	99	ncbi_107049989(pld3)
HIF-1 signaling pathway	1	0.656331	2.564	0.01	Environmental Information Processing	ko04066	HIF-1 signaling pathway	0.458557	0.656331	1	0	1	101	ncbi_427308(ALDOB)
Insulin resistance	1	0.656331	2.564	0.01	Human Diseases	ko04931	Insulin resistance	0.458557	0.656331	1	0	1	101	ncbi_416148(Ppargc1b)
Chagas disease	1	0.656331	2.564	0.01	Human Diseases	ko05142	Chagas disease	0.461863	0.656331	0	1	1	102	ncbi_121106433(CCL3)
MAPK signaling pathway	2	0.657536	5.128	0.008	Environmental Information Processing	ko04010	MAPK signaling pathway	0.469148	0.657536	1	1	2	261	ncbi_396259(FGFR2);ncbi_768907(Fgf6)
Estrogen signaling pathway	1	0.657536	2.564	0.009	Organismal Systems	ko04915	Estrogen signaling pathway	0.474887	0.657536	0	1	1	106	ncbi_395387(MMP9)
Oxidative phosphorylation	1	0.666599	2.564	0.009	Metabolism	ko00190	Oxidative phosphorylation	0.487605	0.666599	0	1	1	110	ncbi_768660(ATP5F1EP2)
Thyroid hormone signaling pathway	1	0.666698	2.564	0.009	Organismal Systems	ko04919	Thyroid hormone signaling pathway	0.493851	0.666698	0	1	1	112	ncbi_395534(Myh7b)
Leukocyte transendothelial migration	1	0.670774	2.564	0.009	Organismal Systems	ko04670	Leukocyte transendothelial migration	0.50308	0.670774	0	1	1	115	ncbi_395387(MMP9)
Circadian entrainment	1	0.682376	2.564	0.008	Organismal Systems	ko04713	Circadian entrainment	0.5181	0.682376	0	1	1	120	ncbi_121106939(--)
Lysosome	1	0.693122	2.564	0.008	Cellular Processes	ko04142	Lysosome	0.532677	0.693122	0	1	1	125	ncbi_395818(CTSK)
FoxO signaling pathway	1	0.695849	2.564	0.008	Environmental Information Processing	ko04068	FoxO signaling pathway	0.541216	0.695849	0	1	1	128	ncbi_107056270(BNIP3L)
Signaling pathways regulating pluripotency of stem cells	1	0.710165	2.564	0.007	Cellular Processes	ko04550	Signaling pathways regulating pluripotency of stem cells	0.571245	0.710165	1	0	1	139	ncbi_396259(FGFR2)
Breast cancer	1	0.710165	2.564	0.007	Human Diseases	ko05224	Breast cancer	0.571245	0.710165	0	1	1	139	ncbi_768907(Fgf6)
Wnt signaling pathway	1	0.710165	2.564	0.007	Environmental Information Processing	ko04310	Wnt signaling pathway	0.589347	0.710165	0	1	1	146	ncbi_418983(MMP7)
mTOR signaling pathway	1	0.710165	2.564	0.007	Environmental Information Processing	ko04150	mTOR signaling pathway	0.591872	0.710165	1	0	1	147	ncbi_107053650(DDIT4)
JAK-STAT signaling pathway	1	0.710165	2.564	0.007	Environmental Information Processing	ko04630	JAK-STAT signaling pathway	0.599355	0.710165	0	1	1	150	ncbi_771315(CSF2RB)
Purine metabolism	1	0.710165	2.564	0.007	Metabolism	ko00230	Purine metabolism	0.606704	0.710165	1	0	1	153	ncbi_395834(PDE6C)
Chemokine signaling pathway	1	0.710165	2.564	0.007	Organismal Systems	ko04062	Chemokine signaling pathway	0.606704	0.710165	0	1	1	153	ncbi_121106433(CCL3)
Hepatocellular carcinoma	1	0.710165	2.564	0.006	Human Diseases	ko05225	Hepatocellular carcinoma	0.609125	0.710165	0	1	1	154	ncbi_414896(GSTA2)
Hepatitis B	1	0.710165	2.564	0.006	Human Diseases	ko05161	Hepatitis B	0.611531	0.710165	0	1	1	155	ncbi_395387(MMP9)
Phagosome	1	0.710803	2.564	0.006	Cellular Processes	ko04145	Phagosome	0.618662	0.710803	0	1	1	158	ncbi_395488(Marco)
Cell adhesion molecules	1	0.711284	2.564	0.006	Environmental Information Processing	ko04514	Cell adhesion molecules	0.625666	0.711284	0	1	1	161	ncbi_768858(--)
Transcriptional misregulation in cancer	1	0.716695	2.564	0.006	Human Diseases	ko05202	Transcriptional misregulation in cancer	0.637062	0.716695	0	1	1	166	ncbi_395387(MMP9)
Proteoglycans in cancer	1	0.794179	2.564	0.005	Human Diseases	ko05205	Proteoglycans in cancer	0.713291	0.794179	0	1	1	204	ncbi_395387(MMP9)
Human T-cell leukemia virus 1 infection	1	0.794505	2.564	0.005	Human Diseases	ko05166	Human T-cell leukemia virus 1 infection	0.728918	0.794505	0	1	1	213	ncbi_418983(MMP7)
Parkinson disease	1	0.794505	2.564	0.005	Human Diseases	ko05012	Parkinson disease	0.737238	0.794505	0	1	1	218	ncbi_768660(ATP5F1EP2)
Prion disease	1	0.794505	2.564	0.005	Human Diseases	ko05020	Prion disease	0.738872	0.794505	0	1	1	219	ncbi_768660(ATP5F1EP2)
Shigellosis	1	0.794505	2.564	0.004	Human Diseases	ko05131	Shigellosis	0.746894	0.794505	0	1	1	224	ncbi_107056270(BNIP3L)
Human cytomegalovirus infection	1	0.794505	2.564	0.004	Human Diseases	ko05163	Human cytomegalovirus infection	0.751591	0.794505	0	1	1	227	ncbi_121106433(CCL3)
Thermogenesis	1	0.794505	2.564	0.004	Organismal Systems	ko04714	Thermogenesis	0.757723	0.794505	0	1	1	231	ncbi_768660(ATP5F1EP2)
Endocytosis	1	0.816474	2.564	0.004	Cellular Processes	ko04144	Endocytosis	0.786234	0.816474	1	0	1	251	ncbi_396259(FGFR2)
Huntington disease	1	0.81682	2.564	0.004	Human Diseases	ko05016	Huntington disease	0.79413	0.81682	0	1	1	257	ncbi_768660(ATP5F1EP2)
Amyotrophic lateral sclerosis	1	0.862872	2.564	0.003	Human Diseases	ko05014	Amyotrophic lateral sclerosis	0.846892	0.862872	0	1	1	304	ncbi_768660(ATP5F1EP2)
Alzheimer disease	1	0.87058	2.564	0.003	Human Diseases	ko05010	Alzheimer disease	0.862519	0.87058	0	1	1	321	ncbi_768660(ATP5F1EP2)
Pathways of neurodegeneration - multiple diseases	1	0.921633	2.564	0.002	Human Diseases	ko05022	Pathways of neurodegeneration - multiple diseases	0.921633	0.921633	0	1	1	409	ncbi_768660(ATP5F1EP2)
