# Supplementary material for: Study on the Differences in Transcriptome and Metabolome of Pectoralis Major Muscles Between Jiangshan Black-Bone Chickens and Baier Buff Chickens
Source: Animals (Basel). 2026 Jun 10;16(12):1798. doi: 10.3390/ani16121798 (PMC13295715; doi:10.3390/ani16121798)
Supplement: Supplementary file 1 [file animals-16-01798-s001.zip › Table S7-Detected metabolites between two groups.xlsx]

## Sheet: neg-raw
ID	mz	rt	rtmin	Black_1	Black_2	Black_3	Black_4	Black_5	Black_6	Bair_1	Bair_2	Bair_3	Bair_4	Bair_5	Bair_6
M101T416	100.932	416	6.9	306685	2.34847e+06	1.16718e+07	4.4665e+06	1.74342e+06	7.94183e+06	2.74718e+06	1.26522e+07	3.81534e+06	2.02137e+07	3.993e+06	3.8758e+06
M101T426	100.932	425.5	7.1	601088	4.96004e+06	1.63536e+06	9.96439e+06	1.20423e+07	1.80234e+07	1.73348e+07	2.02934e+07	3.1461e+07	2.29013e+07	2.63755e+07	3.42372e+07
M101T449	100.932	448.6	7.5	572964	7.86937e+06	4.85224e+06	7.68658e+06	9.32661e+06	1.62064e+07	1.64504e+07	1.03621e+07	1.71509e+07	1.72186e+07	7.92147e+06	1.37055e+07
M101T51	101.023	51.2	0.9	4.71921e+06	4.45258e+06	4.84304e+06	3.34789e+06	1.7213e+07	1.45301e+07	1.08388e+07	3.6016e+06	1.43159e+07	3.20222e+07	3.7847e+06	1.48341e+07
M102T46	102.055	45.7	0.8	3.82859e+06	6.83466e+06	2.91996e+06	361820	2.08899e+06	5.05256e+06	3.01073e+06	3.12158e+06	313631	397029	2.22331e+06	5.15489e+06
M103T34	102.956	33.6	0.6	903663	1.40681e+06	1.55486e+06	1.15201e+06	659385	692052	1.27778e+06	716287	1.31493e+06	713244	1.13343e+06	1.06116e+06
M103T43	103.002	42.7	0.7	491248	474989	445084	658423	712111	393770	613602	757031	399737	393279	910373	808166
M103T50	103.039	50	0.8	2.00842e+07	3.37341e+07	1.18094e+07	1.21609e+07	1.20417e+07	3.36787e+07	1.63084e+07	1.13013e+07	1.65978e+08	1.83562e+07	1.06968e+07	1.68953e+07
M104T48	104.034	48.2	0.8	4.21072e+07	7.19741e+07	4.03927e+07	3.27353e+07	3.26308e+07	4.75493e+07	5.59403e+07	4.21202e+07	3.6364e+07	3.37104e+07	3.02596e+07	5.9546e+07
M105T33	104.953	33.3	0.6	393524	250629	279623	269315	293674	507755	315489	489737	257757	210049	292978	379665
M105T47	105.018	46.6	0.8	7.08729e+07	9.00819e+07	6.75463e+07	1.04954e+08	5.02026e+07	1.12035e+08	4.43866e+07	4.26234e+07	6.69603e+07	3.82113e+07	3.35902e+07	6.93339e+07
M108T447	107.922	446.7	7.4	277243	5.04323e+06	7.76959e+06	1.07271e+07	2.13286e+06	1.36694e+06	6.541e+06	1.5841e+06	1.86876e+06	8.21369e+06	7.10699e+06	1.6255e+06
M110T48	110.071	48.2	0.8	1.46367e+07	9.57148e+06	9.53483e+06	6.4084e+06	4.69971e+06	5.95062e+06	1.72625e+07	1.46178e+07	1.91548e+06	1.26521e+07	1.29952e+07	1.07071e+07
M110T57	110.035	57.4	1	9.73224e+06	4.45965e+06	2.59796e+06	2.66725e+06	912246	1.03185e+07	2.68739e+06	802705	4.76067e+06	1.70179e+06	2.26893e+06	1.11383e+07
M110T61	110.071	61.1	1	2.05018e+07	8.52787e+06	9.18794e+06	8.24634e+06	920693	5.00164e+06	1.38931e+07	9.70402e+06	479051	1.29071e+07	1.56689e+07	1.29741e+07
M111T108	111.019	107.6	1.8	8.62427e+06	2.77627e+07	8.04202e+06	1.36137e+08	4.5967e+07	1.5804e+07	4.50861e+07	2.42684e+07	5.95238e+06	5.86073e+06	5.87803e+06	5.51465e+06
M111T132	111.019	131.5	2.2	7.26979e+06	1.43611e+07	6.79974e+06	2.47692e+07	6.09102e+06	1.96694e+07	2.86596e+07	3.74757e+07	5.19281e+06	1.26079e+07	4.99996e+06	4.60215e+06
M111T149	111.019	148.6	2.5	7.65398e+06	6.10447e+07	7.03058e+06	3.23026e+07	1.59938e+07	1.82157e+07	3.60234e+07	1.71066e+07	5.66131e+06	1.22634e+07	4.75984e+06	4.91967e+06
M111T163	111.019	163.1	2.7	6.85786e+06	2.30799e+07	6.83506e+06	2.03597e+07	3.3232e+07	2.17402e+07	3.26376e+07	2.17285e+07	5.3199e+06	2.46887e+07	5.08565e+06	4.76715e+06
M111T193	111.019	192.7	3.2	7.12545e+06	3.44616e+07	6.60893e+06	1.98515e+07	2.1926e+07	2.21654e+07	4.01355e+07	1.77157e+07	5.45201e+06	2.16757e+07	5.16789e+06	4.84799e+06
M111T220	111.019	220.5	3.7	7.06482e+06	1.9213e+07	6.40629e+06	6.70862e+06	2.26787e+07	3.19699e+07	2.6263e+07	5.5549e+07	5.42804e+06	2.57754e+07	4.76962e+06	4.498e+06
M111T256	111.019	255.6	4.3	8.46526e+06	8.78535e+06	8.08477e+06	2.96327e+07	2.34736e+07	7.32214e+06	6.3573e+07	1.83043e+07	3.81461e+07	3.84497e+07	4.47173e+07	1.22558e+07
M111T269	111.019	269.2	4.5	9.03643e+06	4.11193e+07	5.57235e+07	5.43066e+07	2.98396e+07	7.72116e+06	7.7819e+06	2.80004e+07	3.51461e+07	2.71244e+07	2.14628e+07	1.49078e+07
M111T279	111.019	279	4.7	7.26352e+07	3.9066e+07	8.02827e+06	7.66466e+06	2.41388e+07	3.10398e+07	7.25983e+06	2.9293e+07	2.36242e+07	2.59769e+07	1.49527e+07	1.87675e+07
M111T290	111.019	289.9	4.8	6.02656e+06	6.25197e+06	5.27605e+06	5.31713e+06	2.22438e+07	5.23296e+06	2.12095e+07	2.12685e+07	2.54011e+07	2.15155e+07	2.26836e+07	2.56655e+07
M111T302	111.019	302.4	5	3.9048e+07	8.4259e+06	7.51482e+06	1.89318e+08	7.08342e+06	6.81787e+06	6.52688e+06	6.79357e+06	3.10773e+07	2.39543e+07	1.73035e+07	2.18167e+07
M111T330	111.019	329.7	5.5	1.79158e+07	1.75846e+07	1.70841e+07	1.60643e+07	1.58086e+07	9.58877e+07	1.45006e+08	5.89031e+07	5.71309e+07	1.47638e+07	1.48116e+07	1.28766e+07
M111T347	111.019	347.4	5.8	2.38841e+07	2.51866e+07	5.6224e+06	5.45907e+06	2.04131e+07	4.74963e+06	4.62095e+06	4.5395e+06	2.0985e+07	4.83668e+06	2.20931e+07	2.0035e+07
M111T357	111.018	357.1	6	2.16421e+07	3.01553e+07	1.87029e+07	4.53577e+06	2.11222e+07	1.90971e+07	4.32607e+06	2.18716e+07	1.67841e+07	4.08965e+06	4.12709e+06	1.34176e+07
M111T372	111.018	372	6.2	4.33841e+07	3.36386e+07	8.04931e+06	9.61312e+07	2.86391e+07	2.64433e+07	3.271e+07	2.45857e+07	2.06987e+07	1.35763e+08	6.09169e+07	1.6943e+07
M111T382	111.019	382.5	6.4	2.42124e+07	2.44108e+07	1.13306e+07	1.05748e+07	1.74089e+07	1.51608e+07	1.81781e+07	2.25776e+07	1.78871e+07	1.13863e+07	1.14847e+07	1.646e+07
M111T392_1	110.975	392	6.5	2.50751e+08	1.87786e+08	3.68088e+08	1.99221e+08	4.39185e+08	1.43701e+08	1.7066e+08	4.12342e+08	1.89667e+08	3.62727e+08	4.75956e+08	4.18469e+08
M111T392_2	111.019	391.8	6.5	1.48184e+07	1.62774e+07	1.78869e+07	1.17014e+07	1.20313e+07	1.2262e+07	9.62572e+06	1.1359e+07	1.24759e+07	1.2676e+07	3.18741e+06	1.39876e+07
M111T400	111.019	400.2	6.7	1.05595e+07	1.21457e+07	7.90103e+06	1.13521e+07	1.14947e+07	1.01199e+07	7.06259e+06	9.14975e+06	6.78497e+06	1.61417e+07	7.59425e+06	1.58906e+07
M111T409	111.019	409.3	6.8	1.58449e+07	7.69883e+06	1.62555e+07	5.54673e+06	1.57613e+07	9.11479e+06	7.03299e+06	1.63458e+07	6.56457e+06	1.58353e+07	1.04794e+07	6.0879e+06
M111T42	111.008	41.8	0.7	3.35367e+06	1.51732e+06	2.16822e+06	1.76376e+06	1.09684e+06	4.16676e+06	2.59031e+06	1.00976e+06	9.15803e+06	1.94346e+06	5.68248e+06	4.27508e+06
M111T420	111.018	419.7	7	7.3067e+06	7.06945e+06	5.83649e+06	1.0659e+07	8.2972e+06	4.30007e+06	9.03134e+06	1.63438e+07	1.80455e+07	4.54445e+06	6.36647e+06	6.8567e+06
M111T428	111.019	427.6	7.1	4.74002e+06	1.12813e+07	9.70719e+06	1.08141e+07	9.77958e+06	3.89862e+06	3.81438e+06	1.17774e+07	3.65758e+06	5.76918e+06	1.04907e+07	3.66089e+06
M111T435	111.019	434.5	7.2	1.04441e+07	4.66706e+06	1.1097e+07	3.23202e+06	1.01501e+07	3.27409e+06	5.02663e+06	1.19644e+07	4.07241e+06	2.68196e+06	1.40166e+06	1.25274e+07
M111T445_1	110.975	445.2	7.4	5.78686e+07	9.72555e+07	4.48438e+07	1.08836e+08	1.28629e+07	1.08156e+08	5.82226e+07	2.195e+07	4.08734e+07	3.92034e+07	1.26596e+07	3.44164e+07
M111T445_2	111.018	444.9	7.4	8.56048e+06	5.76112e+06	8.21105e+06	1.70897e+06	1.46013e+06	3.30681e+06	4.7143e+06	6.31346e+06	5.3831e+06	5.8989e+06	5.14315e+06	2.64635e+06
M111T45	110.984	45.1	0.8	3.73772e+06	3.79903e+06	3.01294e+06	3.62158e+06	5.37715e+06	3.76816e+06	3.78759e+06	3.91838e+06	3.59348e+06	1.43389e+06	2.7954e+06	4.16159e+06
M111T57	111.018	57.1	1	5.64874e+07	1.1552e+08	3.87669e+07	9.48158e+07	4.12139e+07	7.34749e+07	6.72173e+06	5.21847e+07	6.67502e+06	5.63692e+06	5.60197e+06	3.46982e+07
M111T96	111.019	95.6	1.6	1.04729e+07	2.45638e+07	1.01144e+07	9.53922e+06	3.19808e+07	3.61985e+07	3.17805e+07	2.90688e+07	7.59124e+06	6.02893e+07	7.15033e+06	7.10948e+06
M112T109	112.05	108.9	1.8	6.89394e+07	4.74149e+07	6.34236e+06	5.90873e+07	1.32517e+08	5.05899e+07	4.81318e+07	9.14052e+07	6.7902e+06	5.74295e+06	5.55645e+07	3.79566e+08
M112T117	112.05	117.1	2	1.35644e+07	8.5096e+07	4.33492e+07	1.45151e+07	1.31278e+07	4.63325e+07	5.08983e+07	1.24915e+07	1.50408e+07	8.19026e+07	6.69983e+07	9.93538e+07
M112T130	112.05	130.3	2.2	6.07058e+06	3.97028e+07	9.06469e+07	7.71764e+06	4.76347e+07	3.76599e+07	9.97681e+07	6.10208e+06	6.88335e+06	5.91525e+06	7.49416e+06	5.77519e+07
M112T143	112.05	142.8	2.4	7.10575e+07	9.66629e+07	7.75432e+07	5.1281e+07	3.40532e+07	3.79949e+07	7.11137e+07	3.45878e+07	9.78661e+07	1.3186e+08	3.31308e+07	6.25184e+07
M112T160	112.051	160.5	2.7	2.85239e+07	4.04388e+07	5.4743e+07	3.8703e+07	7.38797e+07	1.27357e+07	8.48433e+07	3.71455e+07	1.24254e+07	3.16439e+07	5.83252e+07	4.60241e+07
M112T169	112.05	169.1	2.8	3.12989e+07	3.40289e+07	3.75564e+06	3.99524e+06	3.61468e+06	4.20281e+06	2.60781e+07	2.20754e+07	4.51936e+06	3.7264e+07	4.30047e+06	5.62198e+07
M112T175	112.05	175.3	2.9	3.41999e+07	6.21618e+06	4.68766e+07	4.32559e+07	5.32267e+06	1.80404e+08	3.87484e+07	5.53279e+06	1.41045e+08	3.94956e+07	5.31271e+07	5.30472e+07
M112T197	112.051	196.6	3.3	4.01085e+07	5.5255e+07	4.6818e+07	3.33066e+07	4.37945e+07	1.53994e+07	8.92354e+07	8.91695e+07	1.59401e+07	1.49954e+07	6.85577e+07	1.11181e+08
M112T211	112.051	211.4	3.5	4.6343e+07	1.21659e+07	7.58031e+07	9.62976e+07	5.43124e+07	1.28044e+08	4.14217e+07	1.16748e+07	1.27742e+07	2.28864e+07	4.39604e+07	8.00483e+07
M112T228	112.05	228.4	3.8	4.06455e+07	3.59996e+07	4.67679e+07	6.17601e+07	3.33154e+07	4.45053e+07	7.42224e+07	5.12334e+07	1.22104e+08	7.06302e+07	6.0536e+06	6.29784e+07
M112T242	112.051	242.3	4	4.68415e+07	2.71743e+07	3.66351e+07	3.55585e+07	3.44154e+07	8.44548e+07	1.32031e+07	5.82494e+07	1.04437e+08	5.23058e+07	9.03512e+07	6.13416e+07
M112T253	112.05	252.9	4.2	5.18453e+07	4.7735e+07	4.03078e+07	5.0747e+06	4.48776e+07	5.61188e+07	5.45845e+06	3.3751e+07	5.33483e+06	1.27864e+07	5.02128e+07	5.63627e+06
M112T260	112.051	260	4.3	3.26216e+07	3.93742e+07	3.08324e+07	7.90941e+07	3.84775e+07	4.75734e+07	1.2194e+08	1.07834e+07	1.2255e+07	1.22572e+07	4.35048e+07	1.43028e+08
M112T269	112.051	269	4.5	3.6063e+07	4.4503e+07	4.70981e+07	4.9488e+07	4.36921e+07	5.09015e+07	1.31992e+07	7.26149e+07	6.12479e+07	5.39436e+07	5.48875e+07	1.49656e+07
M112T282	112.051	281.7	4.7	6.92728e+07	4.17947e+07	9.03931e+06	9.93671e+06	9.75072e+06	3.88975e+07	5.95909e+07	9.63771e+06	6.06307e+07	1.05203e+07	1.07561e+07	4.38797e+07
M112T292	112.051	291.7	4.9	6.56638e+07	3.89072e+07	9.29743e+06	9.17857e+07	1.38297e+07	1.53948e+07	1.63152e+07	9.58881e+07	5.08272e+07	6.6827e+07	1.7768e+07	1.18211e+07
M112T302	112.05	301.5	5	7.13298e+07	6.63404e+07	6.68676e+07	9.87378e+06	9.15084e+06	1.63335e+08	8.49817e+07	1.01556e+07	3.82695e+07	7.53307e+07	2.69208e+08	1.02544e+07
M112T315	112.051	315	5.2	1.99525e+07	4.75688e+07	6.50615e+07	8.15568e+07	2.20465e+07	2.29565e+07	7.59703e+07	7.53278e+07	2.38326e+07	1.01756e+08	2.4528e+07	1.93406e+08
M112T338	112.05	337.8	5.6	6.74196e+07	1.39603e+08	9.4349e+07	7.48497e+06	7.26768e+06	5.54501e+07	8.74447e+07	8.51107e+06	5.60598e+07	3.84651e+07	7.00533e+07	5.82225e+07
M112T346	112.051	345.6	5.8	4.67031e+07	1.636e+07	1.46874e+07	3.38175e+07	1.69165e+07	5.14097e+07	1.73527e+07	1.56406e+08	7.54277e+07	1.96944e+07	5.47676e+07	9.93159e+07
M112T355	112.05	355.4	5.9	6.44432e+07	6.46239e+06	6.22614e+07	6.70401e+06	3.77204e+07	8.52689e+07	6.0072e+07	7.25054e+06	5.61373e+07	8.85013e+07	8.06347e+06	7.93506e+06
M112T372	112.05	372.2	6.2	9.29397e+07	1.60643e+08	1.25401e+08	3.10911e+08	8.83834e+07	1.01185e+08	2.37117e+08	9.07235e+07	4.13843e+07	8.82634e+07	1.54444e+08	1.49589e+08
M112T391	112.05	390.9	6.5	3.67209e+07	1.0169e+07	6.47539e+07	9.72844e+06	9.54753e+06	9.93392e+06	1.12052e+07	1.09837e+07	3.09404e+07	6.38023e+07	5.76779e+07	6.16062e+07
M112T400	112.051	399.5	6.7	2.63559e+07	2.83197e+07	7.28566e+06	7.49308e+06	5.16854e+07	2.69056e+07	8.13454e+06	8.38566e+06	3.53716e+07	2.18133e+07	2.96629e+07	9.14552e+06
M112T411	112.051	410.7	6.8	4.34619e+06	2.60182e+07	2.36251e+07	1.56672e+07	9.83594e+06	9.49665e+06	5.37012e+06	7.53183e+07	2.46402e+07	1.83149e+07	2.6e+07	1.96146e+07
M112T420	112.051	420	7	1.41815e+07	1.37741e+07	1.41926e+07	1.76852e+07	1.54495e+07	3.26151e+06	2.33168e+07	3.98266e+06	1.54402e+07	4.14002e+06	1.51926e+07	1.8241e+07
M112T427	112.05	427.5	7.1	8.05864e+06	2.21454e+06	2.15053e+06	2.34936e+06	2.36965e+06	1.02116e+07	2.35598e+06	1.29875e+07	1.27169e+07	1.06241e+07	3.06226e+06	1.0952e+07
M112T434	112.05	433.9	7.2	9.76281e+06	9.70236e+06	2.28437e+06	6.43689e+06	9.373e+06	1.40493e+07	1.12067e+07	9.49607e+06	2.91145e+06	8.87202e+06	1.97989e+07	1.16525e+07
M112T444	112.05	443.8	7.4	7.96521e+06	8.81247e+06	8.4902e+06	4.92434e+06	8.48883e+06	7.1488e+06	1.26759e+07	1.35087e+07	1.04946e+07	1.51192e+07	9.00493e+06	7.33206e+06
M112T54	112.05	54.2	0.9	2.04149e+08	2.50127e+08	1.50563e+08	1.59975e+08	1.52882e+08	1.96294e+08	2.04372e+08	1.38063e+08	1.73702e+08	1.3306e+08	1.91306e+08	2.51511e+08
M112T84	112.05	83.6	1.4	9.70041e+07	2.90151e+07	2.4934e+08	7.88649e+07	1.11764e+08	1.25619e+08	1.1332e+08	6.82201e+07	2.10078e+08	5.80698e+07	5.56858e+07	3.46598e+07
M112T99	112.051	98.8	1.6	6.11196e+07	8.60577e+07	1.52676e+07	7.22707e+07	1.60534e+07	4.92773e+07	1.31226e+08	4.54913e+07	4.46886e+07	4.5564e+07	1.81621e+07	2.42626e+07
M113T44	112.936	43.7	0.7	1.83248e+06	2.49677e+06	4.23385e+06	3.47401e+06	1.38384e+06	3.0877e+06	763953	845705	1.58045e+06	1.09647e+06	1.09702e+06	917572
M113T51	113.023	50.7	0.8	1.40454e+07	1.45938e+07	1.15796e+07	3.95433e+07	1.16213e+07	9.67067e+06	1.0473e+07	1.02613e+07	1.47115e+07	1.44435e+07	8.52105e+06	1.0187e+07
M113T53	112.985	52.8	0.9	1.86295e+08	1.53134e+08	1.46968e+08	2.72594e+08	1.41705e+08	8.26905e+07	8.23745e+07	1.2631e+08	1.38926e+08	1.3056e+08	1.15614e+08	6.33726e+07
M113T54	113.054	54.3	0.9	5.8556e+06	7.16171e+06	4.166e+06	7.68391e+06	4.60382e+06	6.81618e+06	6.92798e+06	3.9468e+06	7.44976e+06	3.81303e+06	7.15496e+06	9.47725e+06
M114T325	114.055	325.3	5.4	2.06896e+06	2.06701e+06	1.41504e+07	1.1241e+07	8.87809e+06	1.99178e+06	6.61207e+06	1.71078e+06	1.96161e+06	9.49654e+06	9.72895e+06	1.8968e+06
M114T371	114.055	370.8	6.2	2.5198e+07	1.26844e+08	1.44037e+07	1.48336e+07	1.55068e+07	1.65297e+08	6.54223e+07	2.72902e+07	3.97092e+07	1.27995e+07	3.14073e+07	6.21511e+06
M114T379	114.055	379.5	6.3	1.48047e+07	3.93925e+06	1.47897e+07	1.15856e+07	1.06099e+07	3.3752e+06	3.37862e+06	1.61659e+07	3.29051e+06	2.85691e+07	3.08017e+06	3.60023e+06
M114T400	114.055	399.7	6.7	5.37013e+06	1.56858e+06	7.18917e+06	6.46449e+06	8.58429e+06	1.48248e+06	1.07513e+07	1.5683e+06	5.93171e+06	8.88862e+06	1.31464e+06	1.38941e+06
M114T410	114.055	410.2	6.8	4.46913e+06	5.76916e+06	7.8628e+06	4.15148e+06	1.15111e+06	1.11507e+06	1.14114e+06	1.13421e+06	5.60475e+06	4.74183e+06	7.21996e+06	1.21197e+06
M114T420	114.055	419.5	7	5.34436e+06	1.0632e+06	948716	3.35302e+06	1.03782e+07	2.9656e+06	4.08783e+06	1.11179e+06	1.02858e+06	3.07047e+06	4.26487e+06	1.05215e+06
M114T437	114.055	436.7	7.3	5.4313e+06	4.32822e+06	3.21805e+06	7.85102e+06	4.14696e+06	2.53303e+06	7.63417e+06	1.14609e+06	5.35678e+06	4.89493e+06	3.56192e+06	1.28079e+06
M114T446	114.055	445.5	7.4	2.73079e+06	716444	2.93348e+06	707755	3.70458e+06	3.29162e+06	635199	708187	1.99691e+06	631181	2.37913e+06	753558
M114T47	114.019	47.5	0.8	1.35348e+06	4.32577e+06	546780	385669	1.74187e+06	555690	1.33499e+06	3.95206e+06	470076	503402	511427	2.57535e+06
M114T52	114.055	51.6	0.9	1.39847e+07	3.52217e+07	1.75422e+07	1.99781e+07	1.03792e+07	1.89587e+07	2.07242e+07	1.3488e+07	1.02838e+07	2.3481e+06	2.55132e+06	2.39699e+07
M114T54	113.988	53.5	0.9	1.32374e+06	2.52212e+06	1.60252e+06	3.34674e+06	1.72291e+06	523605	411346	384252	1.90787e+06	3.19967e+06	896999	221078
M115T32	115.002	31.7	0.5	6.81741e+06	6.34514e+06	6.55649e+06	2.795e+06	6.28459e+06	5.19281e+06	3.50464e+06	3.44817e+06	1.47529e+06	1.32017e+06	1.35325e+06	1.30352e+06
M115T410	114.933	410	6.8	2.23976e+06	3.28003e+06	5.71782e+06	7.97704e+06	1.27372e+07	8.50565e+07	2.42589e+07	7.67845e+07	7.49317e+07	5.2795e+08	2.2237e+08	9.84825e+07
M115T424	114.933	424.4	7.1	1.33437e+07	2.50465e+07	3.05878e+07	4.84947e+07	1.34687e+08	1.09621e+08	2.08854e+08	2.31013e+08	1.6226e+08	4.31106e+07	2.15299e+08	1.82879e+08
M115T43	115.002	42.8	0.7	2.74324e+07	3.14055e+07	3.23762e+07	1.06726e+07	4.32894e+07	4.76465e+07	5.58779e+07	1.66949e+07	5.66919e+07	2.52533e+07	3.91967e+07	5.10086e+07
M115T447	114.933	447.4	7.5	1.54515e+07	3.35256e+07	2.52554e+07	9.75701e+07	1.31159e+08	4.85588e+07	1.17306e+08	1.95141e+08	2.332e+08	1.06649e+08	4.52734e+07	8.94486e+07
M115T51	115.02	50.8	0.8	8.15433e+06	7.26117e+06	9.91711e+06	4.9431e+06	7.42686e+06	9.17122e+06	8.36008e+06	9.43639e+06	8.67717e+06	5.9324e+06	8.86542e+06	9.44348e+06
M116T107	116.049	106.9	1.8	1.9223e+06	2.08662e+06	1.17721e+06	546836	846136	2.15804e+06	1.61546e+06	322520	1.13228e+06	974355	1.18022e+06	2.20588e+06
M116T371	116.071	371.4	6.2	1.87749e+08	1.84887e+08	1.05309e+09	4.00151e+08	1.03565e+08	1.03358e+08	1.03652e+08	1.00493e+08	1.58735e+08	1.00378e+08	8.6119e+08	2.26935e+09
M116T402	115.92	401.7	6.7	197168	205789	389838	3.52603e+06	5.2191e+06	2.43045e+06	2.3564e+06	7.66449e+06	1.18281e+07	1.3581e+07	4.09788e+06	1.47946e+07
M116T411	116.07	411.1	6.9	6.20989e+07	6.89755e+07	6.24966e+07	9.06052e+07	1.65552e+07	1.66063e+07	1.75712e+07	5.07062e+07	5.94265e+07	1.72036e+07	4.72643e+07	1.53901e+07
M116T415	115.92	414.5	6.9	579983	1.03346e+06	6.57586e+06	7.9737e+06	1.51508e+07	1.50956e+07	4.78872e+06	1.83669e+07	6.49284e+06	5.96152e+06	3.50794e+07	7.02715e+06
M116T422	116.071	421.5	7	6.80114e+07	6.10804e+07	7.55739e+07	4.27281e+07	1.31644e+07	1.18883e+07	1.26349e+07	6.58418e+07	6.16468e+07	1.16795e+07	4.9762e+07	1.24265e+07
M116T425	115.919	425	7.1	4.88989e+06	7.65657e+06	9.80563e+06	1.31549e+07	1.71193e+07	2.41667e+07	4.79818e+07	3.19757e+07	5.52326e+07	4.31461e+07	3.795e+07	3.89883e+07
M116T43	116.006	42.6	0.7	702855	830056	619978	1.08986e+06	1.18095e+06	1.0446e+06	2.23764e+06	1.21949e+06	1.7699e+06	554735	952855	1.66049e+06
M116T444	116.07	443.7	7.4	1.28129e+07	1.0175e+08	4.08787e+07	1.0251e+08	1.14078e+07	1.22514e+07	1.21194e+07	4.74525e+07	3.05595e+07	1.14927e+07	3.38374e+07	1.23269e+08
M116T447	115.919	447.2	7.5	1.05721e+06	1.18845e+07	1.1624e+07	5.91021e+06	1.40839e+07	1.90965e+07	3.60555e+07	1.56595e+07	3.7385e+07	2.72994e+07	1.31982e+07	3.79617e+07
M116T53	116.07	52.5	0.9	2.05959e+08	3.39325e+08	1.93032e+08	1.32119e+08	1.48799e+08	2.10428e+08	2.13719e+08	1.76666e+08	1.47074e+08	1.19126e+08	1.29526e+08	2.40576e+08
M117T101	117.019	101	1.7	2.09203e+07	2.04145e+07	4.93118e+06	4.76711e+06	2.31105e+07	4.6132e+06	4.74695e+06	2.20721e+07	2.99799e+07	4.32621e+06	1.46837e+07	4.78787e+06
M117T109	117.019	108.8	1.8	5.65322e+06	5.82941e+06	2.57296e+07	4.91867e+06	5.02085e+06	1.89188e+07	2.68418e+07	2.53796e+07	5.00591e+06	4.54162e+06	2.1522e+07	2.05799e+07
M117T118	117.019	117.6	2	2.27986e+07	1.59594e+07	4.64141e+06	3.0096e+07	3.9722e+06	1.0322e+07	2.02377e+07	4.07164e+06	3.53381e+06	3.09602e+07	2.14735e+07	1.4169e+07
M117T131	117.019	130.7	2.2	1.38281e+07	1.54686e+07	3.13105e+07	4.01944e+06	1.7657e+07	2.58437e+07	2.7107e+07	3.84859e+06	3.86094e+06	5.2225e+06	3.93646e+06	1.01221e+07
M117T138	117.019	137.9	2.3	1.2458e+07	3.30366e+06	3.02673e+06	3.03317e+06	3.26456e+06	2.89382e+06	2.73683e+06	1.8232e+07	1.76823e+07	1.28867e+07	1.49641e+07	1.44911e+07
M117T147	117.019	147.3	2.5	3.83686e+06	3.13156e+07	1.68049e+07	8.3649e+07	1.71961e+07	1.84358e+07	1.10472e+07	1.0854e+07	2.99667e+07	1.46811e+07	3.97207e+06	2.291e+07
M117T163	117.019	163.3	2.7	4.69882e+06	1.70467e+07	3.52955e+07	4.46477e+06	1.97728e+07	1.44231e+07	1.67587e+07	1.90834e+07	1.04923e+07	2.28548e+07	5.57106e+07	1.88448e+07
M117T177	117.018	177	3	1.51938e+07	1.32573e+07	1.6709e+07	2.22686e+07	1.04109e+07	2.23542e+07	2.51226e+07	1.68073e+07	7.70698e+06	1.62224e+07	3.28027e+06	3.84873e+07
M117T193	117.019	193.2	3.2	3.31035e+07	5.41431e+06	3.62467e+07	2.69376e+07	1.06685e+07	1.91056e+07	1.99833e+07	1.75419e+07	2.16404e+07	2.50789e+07	1.60689e+07	2.08261e+07
M117T208	117.018	208.4	3.5	5.17066e+07	3.91299e+07	6.18264e+06	3.5383e+06	2.73105e+07	5.98688e+06	5.64153e+06	1.37223e+07	5.48979e+06	5.54696e+06	2.5498e+07	2.09523e+07
M117T225	117.019	225.3	3.8	1.43173e+07	1.93209e+07	2.32526e+07	1.49007e+07	2.56102e+07	4.42305e+06	7.44756e+07	2.41324e+07	3.97811e+06	4.03276e+06	4.5741e+06	4.136e+06
M117T235	117.019	235.5	3.9	3.01056e+07	1.39726e+07	2.86729e+07	1.27661e+07	2.27279e+07	1.88302e+07	4.99818e+06	2.09519e+07	1.29717e+07	1.43157e+07	3.11184e+07	6.0271e+07
M117T246	117.019	245.9	4.1	1.56875e+07	1.7549e+07	4.67448e+06	2.03144e+07	2.20202e+07	1.58291e+07	4.30468e+06	2.17423e+07	3.75695e+06	3.64147e+06	3.83694e+06	1.23088e+07
M117T254	117.019	254.1	4.2	1.69323e+07	5.38482e+06	3.43262e+07	5.13875e+06	1.76983e+07	1.75743e+07	3.87839e+07	4.95602e+06	1.49308e+07	4.77732e+06	3.53466e+07	1.49523e+07
M117T268	117.019	268.5	4.5	2.31131e+07	1.81061e+07	2.37889e+07	1.28922e+07	2.32701e+07	4.22439e+06	4.44219e+06	2.23312e+07	2.35774e+07	1.163e+07	1.46293e+07	4.08658e+06
M117T276	117.019	276	4.6	4.3171e+06	7.01908e+06	4.38546e+06	1.69736e+07	1.90612e+07	4.67459e+07	1.67083e+07	1.72494e+07	3.74634e+06	3.69112e+06	1.69527e+07	1.11082e+07
M117T289	117.019	288.9	4.8	2.65061e+07	1.70221e+07	1.98776e+07	4.68151e+06	3.17968e+07	4.87851e+06	1.54125e+07	2.35706e+07	2.04725e+07	1.62378e+07	1.38437e+07	1.25154e+07
M117T301	117.019	301.2	5	1.99467e+07	2.32776e+07	2.77803e+07	6.88379e+07	3.17961e+07	1.40572e+07	3.78641e+07	2.11267e+07	2.68621e+07	6.08425e+06	3.55834e+07	1.74284e+07
M117T315	117.019	315.3	5.3	6.28254e+07	4.86395e+07	1.97674e+07	5.24085e+06	1.63474e+07	2.73033e+07	4.99761e+06	2.82851e+06	1.39386e+07	6.06478e+07	4.73607e+06	3.18865e+07
M117T32	116.927	31.9	0.5	2.00714e+06	759723	719515	171995	642132	663919	1.5267e+06	1.03286e+06	953326	1.08665e+06	1.89221e+06	2.43603e+06
M117T321	116.927	320.5	5.3	6.89391e+06	6.57312e+06	1.20848e+07	1.11912e+06	4.9527e+06	1.08463e+06	3.85838e+06	2.9455e+06	813449	816424	2.86412e+06	775917
M117T327	117.018	326.8	5.4	5.26393e+06	5.19177e+06	1.47222e+07	2.36331e+07	2.95659e+07	1.86044e+07	2.75937e+07	4.46478e+06	1.8758e+07	4.45938e+06	4.86821e+06	4.22983e+06
M117T336	117.018	336	5.6	5.58295e+06	2.5464e+07	1.48459e+07	1.30794e+07	5.55351e+06	1.76132e+07	5.41524e+06	2.9186e+07	1.82301e+07	1.95214e+07	6.85622e+07	2.46747e+07
M117T367	117.075	367.4	6.1	7.42609e+07	1.27208e+07	1.04752e+07	7.09335e+06	3.20865e+06	1.3181e+07	3.08393e+06	2.82803e+07	1.63124e+07	2.84825e+06	2.92986e+06	2.98201e+06
M117T375	117.018	374.9	6.2	9.8754e+07	4.6494e+07	1.00535e+08	1.68241e+07	1.69852e+07	3.2349e+07	8.5425e+07	6.89965e+07	4.95922e+07	9.2973e+06	1.62583e+07	3.99895e+07
M117T38	116.927	37.6	0.6	264983	906275	877486	178904	694240	146687	185278	196431	1.13224e+06	1.33971e+06	1.47645e+06	1.81427e+06
M117T388	117.018	388.4	6.5	3.2427e+06	9.23809e+06	3.96663e+06	1.37438e+07	2.32763e+07	3.79517e+06	3.73531e+06	3.85216e+06	3.77431e+06	1.43918e+07	1.26926e+07	1.5777e+07
M117T396	116.96	396.1	6.6	3.29043e+06	3.55448e+06	3.2574e+06	2.72222e+06	2.75114e+06	6.31397e+06	7.00068e+06	6.56428e+06	1.11049e+07	1.28132e+07	2.00348e+07	3.619e+07
M117T398	116.927	398.5	6.6	9.56974e+07	1.91359e+08	1.52108e+08	3.12896e+08	7.21246e+08	2.57128e+08	2.50509e+09	1.94447e+09	3.30697e+09	2.51019e+09	3.18947e+09	3.39345e+09
M117T409	116.96	409	6.8	2.13208e+06	2.25168e+06	2.10981e+06	2.02937e+06	5.19365e+06	7.24935e+06	6.70512e+06	1.29422e+07	3.38784e+06	1.56942e+07	2.30568e+07	4.20222e+06
M117T410	116.927	409.5	6.8	1.70429e+08	3.69999e+07	6.66197e+07	9.57402e+07	1.61476e+08	2.50351e+08	2.96629e+08	1.29178e+09	1.61624e+09	1.38483e+09	3.18558e+09	1.61674e+09
M117T411	116.894	410.6	6.8	3.32318e+07	4.62764e+07	8.7443e+07	1.22312e+08	5.68604e+06	1.27209e+07	5.55433e+06	1.32449e+07	4.97138e+08	1.10897e+07	1.76308e+07	9.21766e+06
M117T412	117.018	411.6	6.9	7.48551e+06	7.19839e+06	1.05018e+07	1.00853e+07	2.3619e+06	1.66709e+07	2.88265e+06	3.17105e+06	3.87008e+06	7.61423e+06	1.01512e+07	7.18367e+06
M117T420	117.018	419.5	7	3.8362e+06	6.53512e+06	5.40754e+06	1.66025e+06	8.66235e+06	2.10529e+06	5.8414e+06	2.80725e+06	7.88867e+06	4.95657e+06	4.20534e+06	8.28482e+06
M117T424_1	116.894	424.4	7.1	7.25254e+07	2.84663e+06	4.07109e+06	7.83249e+06	1.48629e+07	1.2444e+07	1.4756e+07	1.33585e+07	3.73015e+07	3.70972e+07	2.58776e+07	2.72701e+07
M117T424_2	116.927	424.2	7.1	2.92329e+08	5.46354e+08	6.98289e+08	2.19648e+09	2.97265e+09	5.80123e+09	4.07895e+09	4.60443e+09	3.44547e+09	5.16652e+09	4.76462e+09	4.2872e+09
M117T425	116.96	424.6	7.1	2.17067e+06	2.6728e+06	1.99744e+06	5.52067e+06	1.89407e+07	1.34633e+07	1.52882e+07	2.29501e+07	5.262e+07	1.77133e+07	3.80291e+07	5.84697e+07
M117T426	117.018	426.3	7.1	5.63829e+06	5.22669e+06	3.86605e+06	8.20637e+06	6.07112e+06	2.29232e+06	7.35881e+06	4.55999e+06	2.82139e+06	4.98517e+06	7.83311e+06	3.41156e+06
M117T435	117.018	434.9	7.2	1.46627e+06	1.05021e+06	1.00213e+06	1.2243e+06	6.05052e+06	7.80513e+06	2.11627e+06	5.12824e+06	3.77295e+06	3.50202e+06	4.05936e+06	3.3447e+06
M117T43_1	116.982	43.2	0.7	914066	757320	611807	3.43397e+06	1.07211e+06	992796	3.13548e+06	804293	3.05342e+06	5.24199e+06	1.50467e+06	506229
M117T43_2	117.018	43.1	0.7	2.98774e+07	5.42529e+06	4.37152e+07	2.98553e+07	5.25405e+06	2.83626e+07	2.55327e+07	5.23976e+06	5.73666e+06	7.47241e+06	224660	1.05462e+08
M117T443	116.961	443.5	7.4	1.36173e+06	1.42505e+06	1.5678e+06	1.00851e+07	8.98767e+06	8.92337e+06	1.56576e+07	1.16098e+07	3.81931e+06	4.16057e+06	3.17778e+07	4.52575e+06
M117T444	117.018	444.3	7.4	4.87056e+06	1.07386e+07	8.16359e+06	1.11857e+07	5.79216e+06	2.54466e+06	6.24958e+06	6.96174e+06	4.01075e+06	6.03195e+06	6.993e+06	4.89478e+06
M117T446	116.894	445.8	7.4	9.23284e+07	7.36561e+06	7.03593e+06	1.42801e+07	6.20649e+06	1.65444e+07	1.29363e+07	2.68938e+07	2.2135e+07	2.97176e+07	1.91842e+07	1.35009e+07
M117T447	116.926	447.1	7.5	3.67318e+08	1.1326e+09	1.63414e+09	1.92985e+09	2.74185e+09	1.03167e+09	3.98171e+09	3.89772e+09	2.27476e+09	5.58682e+09	5.94297e+09	3.97686e+09
M117T450	116.96	449.5	7.5	0	6.9972e+06	0	0	6.28831e+06	6.96398e+06	5.12572e+06	7.84936e+06	2.24885e+07	3.15166e+07	0	1.16383e+07
M117T53	117.074	52.6	0.9	1.0781e+07	1.62831e+07	1.03206e+07	7.02053e+06	8.32117e+06	1.08816e+07	1.2408e+07	8.35625e+06	8.0774e+06	5.68239e+06	6.62024e+06	1.2398e+07
M117T55	117.054	55.2	0.9	2.13302e+07	9.73141e+06	1.08912e+07	1.02222e+07	1.12999e+07	1.08274e+07	9.46011e+06	1.1331e+07	2.69685e+07	7.89231e+06	7.74001e+06	7.78026e+06
M117T81	117.018	81.4	1.4	3.54527e+07	3.29032e+07	3.54373e+07	8.25244e+07	8.62846e+07	1.05844e+07	1.04271e+07	4.8906e+07	3.20336e+07	9.87852e+06	1.03229e+07	8.68949e+07
M117T90	117.019	90.1	1.5	2.30018e+07	2.78863e+07	4.16536e+07	4.14664e+06	4.51489e+06	3.12046e+07	1.54061e+07	4.36193e+06	3.81249e+06	1.33916e+07	3.38376e+07	4.04906e+06
M118T113	118.05	113.3	1.9	3.99507e+06	3.27694e+07	3.43946e+07	1.37536e+07	4.01002e+06	1.30877e+07	5.31394e+06	4.89624e+06	1.51054e+07	2.00001e+07	4.26055e+06	5.62037e+06
M118T372	118.049	371.7	6.2	5.67233e+07	2.05824e+07	9.76464e+06	8.71342e+06	2.45212e+06	2.56016e+06	1.12272e+07	2.56878e+06	2.63152e+06	8.72431e+06	2.44837e+06	2.78844e+06
M118T401	117.927	400.9	6.7	1.09964e+07	4.92168e+06	2.68707e+07	4.38883e+07	1.46124e+08	3.26528e+07	2.71469e+08	2.4392e+08	2.05785e+08	4.39173e+08	6.68602e+07	5.40845e+08
M118T42	118.022	42	0.7	689088	1.49827e+06	999840	754612	1.69707e+06	612758	1.32521e+06	761440	1.52383e+06	1.01969e+06	1.54227e+06	2.70388e+06
M118T424	117.927	424.4	7.1	4.80365e+07	7.00069e+07	8.49151e+07	1.38827e+08	1.72952e+08	6.94676e+08	2.82551e+08	4.39536e+08	4.55626e+08	6.0689e+08	5.1643e+08	5.36208e+08
M118T448	117.927	447.7	7.5	4.3829e+07	1.42863e+08	3.54694e+07	2.36376e+08	1.11433e+08	1.23459e+08	3.26741e+07	1.48159e+08	2.51343e+08	6.37862e+08	1.26502e+08	2.286e+08
M118T49	118.05	49.2	0.8	1.28993e+08	2.27883e+08	1.45594e+08	1.10969e+08	9.9809e+07	1.60521e+08	1.63469e+08	1.27562e+08	1.00002e+08	7.64736e+07	8.44488e+07	2.01997e+08
M119T396	118.926	396.2	6.6	3.45738e+06	973427	1.34872e+06	1.88561e+06	1.01018e+07	5.76568e+06	8.71686e+06	1.10894e+07	8.11934e+07	4.62876e+07	5.47197e+07	3.92499e+07
M119T402	118.926	402.5	6.7	1.26639e+06	1.68366e+06	2.76345e+06	5.28711e+06	7.61118e+06	1.09617e+07	7.60104e+07	1.01651e+08	2.29143e+07	7.03886e+07	4.51892e+07	8.59468e+07
M119T415	118.926	415.5	6.9	5.11021e+06	9.60725e+06	1.67984e+07	1.81329e+07	7.27461e+06	9.69881e+06	5.13669e+07	5.53315e+07	1.76992e+07	5.13889e+07	8.14956e+07	2.04253e+07
M119T425	118.926	424.8	7.1	7.5781e+06	1.59172e+07	1.98907e+07	3.19878e+07	8.90674e+07	1.79442e+08	1.94401e+07	1.04799e+08	2.2469e+08	8.35215e+07	1.1709e+08	1.39776e+08
M119T447	118.926	447.1	7.5	5.62596e+06	2.1585e+07	1.15607e+07	6.13564e+07	8.36291e+07	3.02174e+07	1.36017e+08	3.65626e+07	1.28912e+08	1.79087e+08	1.26057e+08	1.26007e+08
M119T48	119.034	48	0.8	1.61641e+07	1.63288e+07	1.89023e+07	1.36791e+07	1.46293e+07	1.75001e+07	2.04883e+07	1.44854e+07	2.04319e+07	1.57124e+07	1.38806e+07	2.07787e+07
M119T49_1	118.93	48.7	0.8	498696	3.56758e+06	4.2695e+06	8.09423e+06	4.49221e+06	1.63832e+06	225826	529881	4.61469e+06	3.30856e+06	3.07241e+06	3.77491e+06
M119T49_2	119.053	49.2	0.8	5.08091e+06	9.50976e+06	4.45343e+06	4.22685e+06	4.09648e+06	6.84172e+06	7.42646e+06	5.3793e+06	4.66245e+06	3.28076e+06	699839	7.60833e+06
M120T230	119.946	230.5	3.8	8.90112e+06	4.22359e+06	1.58771e+06	1.63705e+06	8.89411e+06	1.7543e+06	1.68396e+06	4.78774e+06	1.82189e+06	1.07919e+07	8.65084e+06	1.68851e+06
M120T265	119.946	265.1	4.4	1.09087e+07	2.9527e+07	4.61284e+06	4.47646e+06	4.81576e+06	4.60787e+06	2.30942e+07	1.15331e+07	4.89551e+06	2.04389e+07	1.1832e+07	4.51071e+06
M120T296	119.945	295.7	4.9	3.10317e+07	3.14983e+07	5.20193e+06	5.306e+06	5.67979e+06	5.38269e+06	5.29986e+06	2.70679e+07	1.94032e+07	5.56887e+06	2.22537e+06	1.7141e+07
M120T309	119.946	308.5	5.1	4.48046e+06	1.49519e+07	2.42556e+07	9.61368e+07	9.74534e+07	1.41878e+08	2.32421e+07	1.53979e+07	6.13681e+06	2.49336e+07	2.52197e+07	5.93332e+06
M120T322	119.946	321.7	5.4	3.29822e+07	1.4912e+07	9.59179e+06	1.64191e+07	4.37393e+06	4.56713e+06	1.7884e+07	1.82057e+07	6.74907e+07	1.89657e+07	4.74112e+06	4.3229e+07
M120T331	119.946	331.2	5.5	2.34232e+06	1.13721e+07	1.18564e+07	1.03055e+07	2.93886e+06	2.78152e+06	1.201e+07	1.48453e+07	3.79921e+06	1.4696e+07	1.57856e+07	3.15319e+06
M120T34	119.946	33.7	0.6	157045	868970	1.16053e+06	1.21292e+06	939703	936134	1.20846e+06	789955	692562	677483	1.26339e+06	949185
M120T344	119.946	343.8	5.7	1.30781e+06	5.74191e+06	6.85859e+06	5.11137e+06	1.83459e+06	1.85961e+06	8.93462e+06	1.08214e+07	2.40114e+06	1.00656e+07	1.69655e+07	1.01525e+07
M120T352	119.946	352.2	5.9	2.43266e+06	2.74966e+06	3.03028e+06	2.69774e+06	776383	850711	936435	1.32091e+06	1.37995e+06	5.35616e+06	1.45177e+06	6.78855e+06
M121T213	121.028	213.5	3.6	1.77885e+07	1.61064e+07	1.90493e+07	1.12167e+08	4.12715e+07	6.61652e+07	2.17005e+07	1.53338e+07	1.64009e+07	1.60963e+07	2.35001e+07	1.6224e+07
M121T228	121.028	227.6	3.8	2.00938e+07	1.91141e+07	1.74068e+07	2.74315e+07	4.44126e+06	5.47849e+06	4.44047e+06	1.66526e+07	4.15628e+06	3.9928e+06	4.09801e+06	1.75928e+07
M121T238	121.028	238.5	4	1.43303e+07	7.43675e+06	1.11119e+07	1.06205e+07	2.48922e+06	3.50466e+07	2.47238e+06	9.5214e+06	2.36073e+06	2.2612e+06	2.29888e+06	9.26005e+06
M121T261	121.028	260.6	4.3	1.0066e+07	9.73049e+06	8.99506e+06	1.64885e+07	2.64921e+06	1.01996e+07	2.71974e+06	8.84821e+06	2.51771e+06	2.62608e+06	2.42896e+06	1.45958e+07
M121T269	121.028	268.9	4.5	9.94274e+06	9.84744e+06	1.15444e+07	1.40213e+07	2.09155e+06	7.02519e+06	2.11911e+06	8.20651e+06	1.88842e+06	2.00078e+06	1.86773e+06	7.14653e+06
M121T370	121.028	369.5	6.2	1.51138e+07	1.41765e+07	6.93151e+07	1.76542e+07	7.0777e+06	5.06689e+07	6.80526e+06	2.48694e+07	6.75447e+06	6.86932e+06	6.47458e+06	2.81572e+07
M121T392	121.028	391.7	6.5	1.25383e+07	1.17671e+07	1.18955e+07	8.48219e+06	2.1152e+06	1.07196e+07	2.12845e+06	9.06211e+06	2.38597e+06	2.19412e+06	2.23512e+06	7.62904e+06
M121T403	121.028	402.9	6.7	3.289e+06	7.16763e+06	5.39403e+06	1.05323e+07	1.42075e+06	7.37202e+06	1.13827e+06	5.87859e+06	1.35754e+06	1.30017e+06	1.17735e+06	8.23491e+06
M121T421	121.028	421.4	7	5.4822e+06	4.96006e+06	5.20947e+06	5.15586e+06	1.59845e+06	1.15787e+06	1.2075e+06	9.72344e+06	1.22244e+06	1.41473e+06	1.38227e+06	6.28183e+06
M121T442	121.028	441.9	7.4	5.67674e+06	1.08782e+07	1.13575e+07	5.96848e+06	2.11904e+06	1.3432e+07	1.9807e+06	9.42454e+06	2.18754e+06	2.11349e+06	2.12244e+06	3.3072e+06
M122T213	122.032	212.9	3.5	2.62654e+07	6.41402e+06	1.27934e+06	7.84946e+06	2.57344e+07	4.8706e+06	5.54367e+06	5.89184e+06	5.85462e+06	5.81443e+06	2.63418e+06	5.8535e+06
M122T321	121.943	320.9	5.3	9.39433e+06	2.70463e+06	1.39199e+07	1.82661e+07	4.82593e+06	2.9349e+06	1.69037e+07	2.35454e+07	3.15217e+06	3.11619e+06	1.48598e+07	2.9125e+06
M124T113	124.039	112.6	1.9	5.73337e+07	3.52805e+07	3.81258e+07	1.43085e+07	1.38494e+07	1.38222e+07	1.3166e+07	6.91541e+07	4.18533e+07	4.68135e+07	3.72438e+07	8.11647e+07
M124T125	124.04	125	2.1	6.06225e+07	1.06847e+07	4.82483e+07	4.42893e+07	4.71963e+07	3.13052e+07	3.11793e+07	3.45504e+07	3.90067e+07	8.80511e+06	9.32213e+06	8.3325e+06
M124T132	124.04	131.8	2.2	1.10503e+07	1.08438e+07	1.09495e+07	1.0174e+07	4.03355e+07	2.29141e+07	3.72645e+07	3.3277e+07	5.02843e+07	4.84942e+07	9.55104e+06	8.84585e+06
M124T144	124.039	144.3	2.4	4.76679e+07	1.84211e+08	8.39054e+07	4.40527e+07	3.38929e+07	3.71443e+07	5.07215e+07	7.05054e+07	2.99593e+07	3.5319e+07	9.24785e+07	4.619e+07
M124T162	124.04	162.3	2.7	4.04608e+07	1.28515e+07	4.76135e+07	3.29623e+07	3.7872e+07	1.20106e+07	6.06168e+07	1.18039e+07	1.16889e+07	1.10683e+07	3.80815e+07	5.31876e+07
M124T176	124.039	176	2.9	1.16036e+08	5.20328e+07	3.69155e+07	3.16689e+07	4.08226e+07	1.15352e+08	4.99546e+07	2.67488e+07	8.82554e+07	3.41859e+07	4.64814e+07	6.51625e+07
M124T185	124.039	184.7	3.1	1.33767e+07	3.082e+07	8.18576e+07	6.11906e+07	5.02708e+07	1.15671e+07	3.16596e+07	2.49535e+07	1.15335e+07	1.13195e+07	3.51148e+07	1.12344e+07
M124T214	124.039	214.5	3.6	6.39256e+07	2.39614e+07	1.1281e+08	2.3094e+07	9.01504e+07	2.25e+07	2.24275e+07	2.20475e+07	1.40216e+08	3.62858e+07	2.13031e+07	7.96341e+07
M124T225	124.04	224.9	3.7	1.19288e+07	5.37271e+07	1.9246e+07	2.93976e+07	1.82219e+07	2.21977e+08	2.27565e+08	5.43307e+07	1.70147e+07	1.69642e+07	9.87143e+07	1.62255e+07
M124T241	124.04	241.2	4	1.14516e+08	6.34683e+07	1.28388e+08	2.41375e+07	2.51055e+08	2.2973e+07	2.36864e+07	1.01479e+08	1.11611e+08	1.19194e+08	2.12251e+07	2.89354e+07
M124T255	124.04	254.7	4.2	4.19999e+07	4.58163e+07	1.37186e+07	1.32574e+07	1.33255e+07	8.55617e+07	4.84032e+07	1.17877e+07	1.17157e+07	3.55964e+07	7.02748e+07	3.61446e+07
M124T268	124.04	267.6	4.5	4.87265e+07	3.89521e+07	6.63504e+07	1.06404e+07	1.01983e+07	1.02964e+07	3.1775e+07	1.01575e+07	4.02552e+07	6.04638e+07	6.04874e+07	2.80671e+07
M124T274	124.04	274.2	4.6	4.44234e+07	1.10878e+07	3.30827e+07	3.85943e+07	1.02908e+07	7.94279e+07	1.00897e+07	1.17498e+08	1.01402e+07	1.00214e+07	9.47663e+06	2.4664e+07
M124T289	124.04	289.4	4.8	9.16268e+07	1.40774e+07	6.19645e+07	1.36682e+07	1.37648e+07	3.52869e+07	3.08069e+07	3.56454e+07	6.04355e+07	3.46079e+07	1.20874e+07	6.47538e+07
M124T301	124.039	301.5	5	6.31769e+07	7.84355e+07	6.04806e+07	1.44881e+08	4.25716e+07	5.80235e+07	4.72381e+07	3.55927e+07	1.47135e+07	5.2002e+07	1.36021e+08	5.26297e+07
M124T314	124.039	314.4	5.2	1.30302e+07	5.06716e+07	3.96563e+07	1.27857e+07	1.28151e+07	5.34815e+07	4.44644e+07	1.2351e+07	6.39178e+07	5.68607e+07	1.19044e+07	3.16694e+07
M124T326	124.039	326.5	5.4	4.53184e+07	1.23788e+07	4.08291e+07	6.55566e+07	6.20285e+07	7.2925e+07	3.50067e+07	8.32509e+07	4.55065e+07	3.92715e+07	6.66139e+07	4.57934e+07
M124T369	124.039	369	6.2	1.65733e+08	2.60898e+07	2.73736e+07	5.96389e+07	1.57634e+08	3.66981e+07	4.2033e+07	8.11319e+07	1.60325e+08	1.46195e+08	1.31698e+08	1.4781e+08
M124T390	124.039	390.5	6.5	2.92405e+06	1.266e+07	1.36562e+07	1.10491e+07	2.90249e+06	8.95296e+06	1.31833e+07	8.69663e+06	2.75224e+06	2.96074e+06	2.63065e+06	3.03011e+06
M124T402	124.039	402.3	6.7	1.98479e+06	1.04927e+07	1.97563e+06	8.66645e+06	2.22051e+06	1.02421e+07	6.75992e+06	5.79995e+06	2.09331e+06	2.10011e+06	7.5661e+06	1.82539e+06
M124T411	124.039	411.2	6.9	7.95102e+06	1.41905e+06	4.78838e+06	4.28685e+06	1.24511e+06	3.57831e+06	5.7263e+06	4.46461e+06	5.09101e+06	1.31331e+06	1.33528e+06	4.90658e+06
M124T420	124.039	419.9	7	5.18386e+06	1.02303e+07	2.99001e+06	4.36315e+06	6.0576e+06	3.18502e+06	3.23431e+06	3.84088e+06	966751	4.2741e+06	868427	4.87028e+06
M124T435	124.039	435	7.2	6.4856e+06	9.25535e+06	1.38991e+06	4.78466e+06	1.27035e+06	7.72875e+06	1.24181e+06	1.27629e+06	1.32057e+06	1.14532e+06	3.54421e+06	3.13816e+06
M124T444	124.039	444.1	7.4	4.09424e+06	1.11568e+06	9.1014e+06	2.38384e+06	3.78688e+06	949595	9.64126e+06	6.8522e+06	2.40886e+06	6.28097e+06	2.26219e+06	3.00502e+06
M124T49	124.006	48.7	0.8	4.11192e+07	5.21279e+07	4.21535e+07	2.61303e+08	3.45876e+07	6.51033e+07	3.71445e+07	2.30914e+07	5.4198e+07	2.36506e+07	4.34704e+07	4.10392e+07
M124T69	124.039	69.2	1.2	2.54943e+08	2.59023e+08	2.71246e+08	7.10634e+07	5.11424e+07	5.03498e+07	2.92678e+08	5.04538e+07	4.79315e+07	4.7024e+07	1.26762e+08	2.3519e+07
M124T99	124.039	98.7	1.6	7.65155e+07	1.82032e+07	1.75511e+07	2.70954e+08	1.59617e+07	5.54987e+07	1.61757e+07	1.56855e+07	3.24691e+07	1.08524e+08	3.73948e+07	1.44657e+07
M125T45	124.963	45.1	0.8	3.28646e+06	3.38549e+06	1.99511e+06	3.63292e+06	2.23131e+06	4.05824e+06	2.99404e+06	1.69002e+06	2.05302e+06	2.19099e+06	1.89654e+06	3.58674e+06
M125T47	125	47.2	0.8	1.26411e+07	1.47508e+07	1.73067e+07	2.33539e+07	1.81881e+07	1.46852e+07	2.09045e+07	1.90658e+07	2.05656e+07	1.25639e+07	2.04027e+07	1.65044e+07
M125T57	125.035	56.8	0.9	2.66449e+06	3.75235e+06	2.49853e+06	1.13786e+07	961093	2.05954e+07	909785	1.00149e+06	925971	1.01046e+06	1.79929e+06	810715
M126T99	126.029	99.3	1.7	1.29227e+08	9.0347e+07	5.15475e+07	6.53847e+07	1.44739e+07	1.71924e+07	6.0225e+07	1.26338e+07	1.50568e+07	1.24697e+07	1.58894e+07	7.69944e+07
M127T47	126.997	47.3	0.8	4.28694e+06	1.69245e+06	5.49106e+06	8.47547e+06	5.34458e+06	5.14059e+06	5.37444e+06	3.28642e+06	5.53714e+06	3.39753e+06	4.42028e+06	4.18323e+06
M127T49	127.05	48.6	0.8	8.65994e+06	9.49324e+06	7.08071e+06	5.19121e+06	6.30127e+06	8.14873e+06	8.3532e+06	8.29318e+06	6.91016e+06	4.44462e+06	5.40037e+06	7.71204e+06
M127T63	127.003	63.4	1.1	2.92487e+06	760646	3.51041e+07	1.57965e+06	1.05759e+06	1.9329e+06	2.4319e+06	1.91894e+06	2.05144e+06	2.12225e+06	1.69965e+06	705189
M128T100	128.033	99.8	1.7	2.08231e+07	1.7471e+08	4.85291e+07	2.29397e+08	5.915e+07	1.20356e+08	8.67334e+07	6.38213e+07	1.23517e+08	1.00878e+08	5.69685e+07	5.21443e+07
M128T109	128.033	109	1.8	7.44347e+07	1.59623e+07	5.61543e+07	1.54758e+07	1.4441e+07	6.37129e+07	1.49177e+07	6.40357e+07	1.49872e+07	1.34252e+07	5.56671e+07	7.25636e+07
M128T123	128.033	123.4	2.1	5.07575e+07	1.19868e+08	1.99378e+07	1.80049e+07	1.86614e+07	8.61922e+07	4.20433e+07	7.20695e+07	2.14911e+08	1.69702e+07	1.74844e+07	1.72537e+07
M128T130	128.034	130.2	2.2	5.46285e+07	2.03931e+07	1.21759e+08	1.96983e+07	3.82198e+08	1.83817e+07	1.92061e+07	1.85551e+07	1.84388e+07	7.68259e+07	4.67915e+07	4.85421e+07
M128T141	128.033	141.4	2.4	6.40103e+07	5.63315e+07	1.24935e+08	1.51074e+08	1.75581e+07	3.99804e+07	1.13341e+08	8.44641e+07	1.62575e+07	6.94881e+07	1.6109e+07	6.26053e+07
M128T160	128.033	160.3	2.7	6.60152e+07	5.12029e+07	7.0814e+07	8.41118e+07	1.85114e+07	1.7251e+07	1.90538e+07	4.65858e+07	1.80897e+07	1.57137e+07	1.39312e+08	6.97484e+07
M128T176	128.034	176.3	2.9	6.15523e+07	1.84292e+07	4.99968e+07	1.78496e+07	1.73262e+07	1.82061e+07	1.31625e+08	1.54924e+07	1.77447e+07	4.99544e+07	6.93762e+07	1.12665e+08
M128T182	128.035	182	3	1.76949e+07	8.5773e+07	1.72541e+07	8.68108e+07	1.80164e+08	5.81776e+07	1.66436e+07	4.37081e+07	1.32664e+08	4.33637e+07	1.53684e+07	1.50178e+07
M128T198	128.033	197.6	3.3	2.16042e+07	2.33295e+07	5.15822e+07	5.0218e+07	5.12269e+07	1.06888e+08	1.25301e+08	7.33931e+07	2.07826e+07	2.02612e+07	7.34223e+07	5.97009e+07
M128T211	128.034	211.2	3.5	1.95384e+08	7.69918e+07	8.36204e+07	1.29251e+08	9.56315e+07	4.35481e+07	6.57976e+07	6.04681e+07	1.79642e+07	1.71399e+07	6.0367e+07	8.39501e+07
M128T231	128.033	231.1	3.9	5.63651e+07	2.30863e+07	1.79846e+08	5.48339e+07	6.61202e+07	1.13602e+08	1.03701e+08	8.90637e+07	6.53556e+07	1.05804e+08	1.18581e+08	1.9942e+07
M128T245	128.035	244.7	4.1	1.5925e+07	6.47943e+07	1.53307e+07	6.72412e+07	6.379e+07	1.43432e+07	6.23474e+07	8.19219e+07	6.8053e+07	1.39246e+07	1.34403e+07	1.05072e+08
M128T254	128.035	254.2	4.2	9.5685e+07	7.10496e+07	5.39623e+07	1.08953e+08	6.12498e+07	8.06202e+07	8.68614e+07	8.38326e+07	1.47428e+07	1.40574e+08	4.93339e+07	1.5696e+07
M128T269	128.035	269.5	4.5	5.7041e+07	9.95477e+07	1.05741e+08	1.33362e+07	8.48547e+07	6.06599e+07	1.79102e+07	1.03321e+08	7.42211e+07	1.0866e+08	5.25134e+07	1.60845e+07
M128T291	128.033	291.5	4.9	9.95192e+07	1.80934e+07	6.66571e+07	1.48042e+08	1.68141e+07	6.20946e+07	6.46146e+07	5.85891e+07	6.44923e+07	6.69574e+07	5.55337e+07	6.63183e+07
M128T314	128.035	314	5.2	8.49863e+07	3.35811e+08	9.38992e+07	8.29678e+07	3.21932e+07	9.21774e+07	3.02914e+07	1.16103e+08	2.91604e+07	1.25046e+08	2.83546e+07	1.75953e+08
M128T328	128.035	327.6	5.5	6.00788e+07	1.92235e+07	8.26459e+07	6.54521e+07	2.74372e+08	8.35856e+07	3.24458e+08	9.24575e+07	1.84726e+07	1.78359e+07	8.45614e+07	1.93471e+07
M128T337	128.033	337.2	5.6	6.16912e+07	6.63763e+07	6.63522e+07	4.2167e+07	5.08025e+07	6.55046e+07	1.66964e+07	1.75634e+07	1.54316e+07	7.83273e+07	6.09919e+07	9.42627e+07
M128T352	128.033	352.3	5.9	7.05012e+07	1.61701e+07	4.69285e+07	8.47325e+07	1.59072e+07	7.15402e+07	5.90992e+07	7.21211e+07	1.47716e+07	1.50286e+07	3.95123e+07	1.34491e+07
M128T371	128.033	370.5	6.2	7.60207e+07	6.11245e+07	8.02479e+07	4.73094e+07	1.28838e+08	6.87464e+07	8.17186e+07	8.29898e+07	4.17223e+08	1.45137e+08	7.54295e+07	1.47384e+08
M128T381	128.033	380.5	6.3	4.94663e+07	5.60229e+07	1.1669e+07	1.17962e+07	1.09277e+07	3.05038e+07	4.59366e+07	8.92073e+06	1.13123e+07	1.11429e+07	4.41547e+07	1.14673e+07
M128T390	128.033	390	6.5	3.93005e+07	3.94737e+07	6.75334e+07	2.22214e+07	2.91169e+07	2.88733e+07	4.42352e+07	3.50035e+07	8.08601e+06	2.29324e+07	3.18228e+07	4.78396e+07
M128T398	128.033	398.4	6.6	2.56321e+07	2.89527e+07	7.0753e+06	3.02466e+07	3.52439e+07	2.55793e+07	7.24881e+06	2.40592e+07	6.99612e+06	2.34699e+07	2.99769e+07	7.53681e+06
M128T410	128.033	409.6	6.8	2.28704e+07	2.33365e+07	1.83019e+07	5.13108e+06	1.8821e+07	2.74865e+07	2.51428e+07	3.64808e+07	2.14595e+07	1.91623e+07	1.57393e+07	1.76209e+07
M128T422	128.033	421.6	7	1.46899e+07	1.94484e+07	2.19957e+07	5.67612e+07	2.21218e+07	3.0267e+07	1.74522e+07	3.86162e+07	3.46231e+07	2.67759e+07	1.86777e+07	3.1552e+07
M128T445	128.033	444.9	7.4	1.65392e+07	3.27447e+07	3.27071e+07	3.53026e+07	4.41161e+06	2.34727e+07	9.78679e+06	2.14804e+07	1.08618e+07	1.26135e+07	1.79072e+07	1.01167e+07
M128T47	128.035	46.6	0.8	3.25183e+08	1.67093e+08	1.44524e+08	1.04394e+08	1.10739e+08	1.26915e+08	1.2651e+08	1.3015e+08	9.94556e+07	9.00175e+07	1.02299e+08	1.26673e+08
M128T78	128.033	78	1.3	3.27558e+08	1.38558e+08	3.66121e+07	7.40167e+07	2.82615e+08	3.4318e+07	3.61662e+07	5.25082e+07	9.81685e+07	2.95586e+07	4.7411e+07	2.41319e+08
M128T84	128.033	83.8	1.4	1.82314e+07	2.05259e+07	6.91318e+07	1.8364e+07	1.79385e+07	1.82165e+07	1.95615e+08	8.42068e+07	8.13668e+07	6.77213e+07	4.49699e+07	1.88731e+07
M129T108	129.054	108.1	1.8	8.16587e+06	8.67052e+06	3.48925e+07	4.74241e+07	1.70761e+07	6.67016e+07	1.43728e+07	4.93606e+07	3.5057e+07	9.95466e+06	5.27195e+07	4.00062e+07
M129T116	129.054	116.5	1.9	6.03545e+06	6.43323e+06	2.28963e+07	3.05842e+07	4.39421e+07	9.76999e+07	1.07526e+07	3.43397e+07	8.86594e+06	7.53036e+06	4.36773e+07	3.04068e+07
M129T121	128.958	120.9	2	9.80941e+06	4.1375e+07	4.56343e+07	1.44142e+07	1.2979e+07	1.60586e+07	1.18574e+08	6.55817e+06	6.62396e+06	9.3748e+06	8.70743e+06	1.33263e+08
M129T140	129.054	139.9	2.3	1.15208e+07	1.17588e+07	1.139e+07	6.69961e+08	5.77056e+07	6.18259e+07	5.56026e+07	4.46279e+07	4.17127e+07	4.68649e+07	7.87268e+07	4.97044e+07
M129T152	129.054	151.7	2.5	6.22767e+06	6.64024e+06	5.80659e+07	2.44167e+07	5.27919e+07	6.56232e+07	4.84168e+07	3.4486e+07	2.63814e+07	7.2771e+06	4.14099e+07	6.3201e+06
M129T162	129.054	162.4	2.7	6.63926e+06	7.20059e+06	4.19046e+07	8.27079e+07	6.29565e+07	5.03658e+07	1.21556e+07	4.99657e+07	3.01859e+07	2.13344e+07	3.41013e+07	4.42081e+07
M129T175	129.054	175.2	2.9	7.339e+06	6.87931e+06	2.366e+07	9.03095e+07	1.36188e+07	1.63868e+07	1.18465e+08	1.01942e+07	9.08443e+06	3.60236e+07	2.55838e+07	3.45803e+07
M129T190	129.054	189.9	3.2	8.13637e+06	7.87869e+06	3.65999e+07	2.82578e+07	3.49233e+07	6.56106e+07	5.86909e+07	2.04836e+08	3.26769e+07	4.1711e+07	5.08419e+07	2.07171e+07
M129T202	129.054	202.5	3.4	6.08004e+06	6.472e+06	2.67952e+07	8.05417e+07	1.26859e+07	7.56356e+07	4.76687e+07	8.94068e+06	8.10447e+06	2.92849e+07	2.34129e+07	6.95546e+06
M129T211	129.055	211	3.5	8.15051e+06	7.52443e+06	3.19185e+07	1.71353e+07	1.80072e+08	1.71047e+07	5.10709e+07	1.10753e+07	1.14644e+08	2.73165e+07	6.31181e+06	6.01633e+07
M129T221	129.054	220.8	3.7	7.38759e+06	7.33197e+06	3.5477e+07	2.13912e+07	3.09247e+07	7.40541e+07	3.81229e+07	5.68301e+07	9.32754e+06	5.20965e+07	2.93134e+07	7.51699e+06
M129T255	129.054	254.5	4.2	9.23931e+06	9.16653e+06	4.33689e+07	1.11455e+08	1.70756e+08	9.34106e+06	6.70343e+07	3.39394e+07	3.30067e+07	5.69025e+07	4.78957e+07	5.06998e+07
M129T270	129.054	270	4.5	7.34671e+06	7.59848e+06	4.28179e+07	5.851e+07	1.40233e+07	5.09726e+07	2.84279e+07	4.31888e+07	3.8287e+07	3.89894e+07	2.20176e+07	1.76687e+07
M129T281	129.054	281.5	4.7	6.33092e+06	5.69122e+06	5.67354e+06	6.489e+07	1.10901e+07	4.74565e+07	6.93849e+07	3.3813e+07	3.11642e+07	5.01514e+07	1.61526e+07	1.63971e+07
M129T290	129.054	290.3	4.8	4.42315e+06	4.46335e+06	2.57793e+07	6.30235e+07	2.18381e+07	3.91181e+07	6.94923e+06	2.95613e+07	5.38114e+06	5.09418e+06	2.39159e+07	1.61692e+07
M129T300	129.054	300.3	5	3.78529e+06	4.21251e+06	2.35281e+07	4.5766e+07	5.16516e+07	3.04214e+07	2.19366e+07	2.7919e+07	2.8551e+07	2.6488e+07	1.71212e+07	1.43902e+07
M129T314	129.054	314.2	5.2	6.40275e+06	6.57302e+06	4.95904e+07	7.20386e+07	1.21018e+07	3.38773e+07	4.29653e+07	5.06801e+07	1.84887e+07	2.45348e+07	1.29765e+07	2.76465e+07
M129T326	129.055	326.1	5.4	5.7582e+06	5.54615e+06	5.90883e+06	6.97073e+07	6.64999e+07	8.95294e+07	6.62069e+07	3.2867e+07	7.45587e+06	6.70367e+06	6.57004e+06	1.61929e+07
M129T338	129.054	338.4	5.6	3.87744e+06	3.87114e+06	1.56457e+07	3.72315e+07	6.76067e+06	7.94938e+06	5.88817e+06	1.74053e+07	2.94783e+07	1.53943e+07	3.20878e+07	2.11368e+07
M129T354	129.054	354.1	5.9	4.06331e+06	3.97616e+06	4.08898e+06	4.22296e+07	2.49341e+07	6.81282e+06	1.00361e+07	2.14652e+07	4.47612e+06	2.10368e+07	1.27529e+07	3.99875e+06
M129T383	129.054	382.9	6.4	8.02143e+06	8.27158e+06	4.63635e+07	6.8573e+07	1.89553e+07	4.70119e+07	6.64801e+07	1.26277e+07	3.20351e+07	8.94541e+06	6.74846e+07	9.32786e+07
M129T420	129.054	420.3	7	1.15146e+06	1.17019e+06	5.06434e+06	9.8593e+06	1.78281e+07	7.57703e+06	5.66418e+06	9.30435e+06	5.49291e+06	7.48351e+06	6.03776e+06	1.30564e+06
M129T434	129.054	434.2	7.2	1.47605e+06	1.34908e+06	3.43935e+06	2.97294e+06	6.35149e+06	1.09895e+07	8.14031e+06	3.81502e+06	8.53655e+06	1.07967e+07	3.01509e+06	1.58962e+06
M129T443	129.054	443.4	7.4	1.03151e+06	1.00105e+06	5.19054e+06	1.7913e+07	5.13781e+06	5.13847e+06	6.78096e+06	5.00742e+06	1.15899e+06	1.0283e+06	3.31048e+06	1.00889e+06
M129T47	129.038	46.6	0.8	7.18745e+06	8.45922e+06	6.06611e+06	2.18661e+07	6.57806e+06	7.33543e+06	6.73887e+06	7.74395e+06	6.09087e+06	4.61328e+06	4.3142e+06	6.38949e+06
M129T53_1	128.958	52.9	0.9	4.47955e+08	5.04516e+08	3.97593e+08	6.72653e+08	4.65623e+08	4.29569e+08	2.71221e+08	5.14591e+08	3.7041e+08	4.84552e+08	3.48616e+08	2.74336e+08
M129T53_2	128.997	53.4	0.9	6.9714e+07	1.28022e+06	6.73138e+07	1.64784e+06	1.73203e+06	5.58306e+07	4.68487e+07	1.6786e+06	936507	6.12453e+07	944868	5.1773e+07
M129T54	128.92	53.9	0.9	358880	157512	1.16302e+06	1.73772e+06	1.71564e+06	1.05147e+06	0	1.30714e+06	660684	1.17236e+06	662025	33635.6
M129T85	129.054	85.4	1.4	1.08201e+07	3.64573e+07	5.83066e+07	1.40194e+09	2.33935e+07	5.11531e+08	3.66784e+08	1.31995e+08	1.47497e+07	1.29054e+07	4.8207e+07	3.76117e+07
M129T91	129.054	91.3	1.5	9.12757e+06	1.02768e+07	3.39163e+07	1.61205e+09	2.01666e+07	4.90529e+08	1.73209e+07	1.41121e+07	7.06064e+07	1.21415e+08	4.25911e+07	5.32767e+07
M130T315	130.084	314.8	5.2	2.59831e+09	2.83275e+09	2.12308e+08	1.91885e+09	1.63055e+08	5.06932e+08	6.17258e+08	4.48552e+08	1.54912e+08	1.49675e+08	1.50211e+08	1.46852e+08
M130T325	130.084	325.3	5.4	4.82096e+08	3.94596e+08	3.72827e+08	1.42759e+08	1.36561e+08	4.72581e+08	5.85395e+08	4.25075e+08	1.34674e+08	1.25896e+08	2.62073e+09	1.26175e+08
M130T338	130.084	337.8	5.6	6.80766e+08	2.10625e+08	1.97512e+08	7.0655e+08	1.86872e+08	9.29935e+08	3.88724e+08	6.33739e+08	1.80097e+08	1.87856e+08	8.44631e+08	1.74232e+09
M130T357	130.084	356.6	5.9	6.89398e+08	1.9479e+08	1.88648e+08	4.11266e+08	1.84412e+08	6.27335e+08	1.83844e+08	8.9649e+08	1.77446e+08	1.71233e+08	6.74242e+08	5.48041e+08
M130T372	130.084	371.7	6.2	8.75802e+08	2.81205e+09	3.61834e+09	7.79656e+08	4.68161e+09	1.04596e+09	2.46338e+09	1.19547e+09	4.00817e+09	5.91264e+09	7.66111e+08	2.93155e+08
M130T387	130.084	387	6.4	4.43872e+08	1.33292e+08	1.32422e+08	7.61138e+08	1.25383e+08	5.53536e+08	1.22701e+08	1.20815e+08	3.91088e+08	1.20655e+08	3.68494e+08	5.19547e+08
M130T421	130.084	420.5	7	8.25461e+07	3.84822e+08	3.71491e+08	2.09927e+08	2.49858e+08	2.27971e+08	1.46446e+08	3.53488e+08	2.69797e+08	7.67196e+07	6.99511e+07	2.46517e+08
M130T440	130.085	440.4	7.3	6.349e+07	3.17404e+08	2.10651e+08	1.70744e+08	2.36411e+08	1.53451e+08	3.46503e+08	5.49572e+07	1.87635e+08	2.97712e+08	5.27418e+07	5.84319e+07
M130T49	130.05	48.8	0.8	2.29395e+08	1.46592e+07	1.84508e+07	2.5121e+08	2.35616e+08	2.35399e+08	1.59094e+07	1.96909e+07	1.14921e+07	8.65956e+06	2.04242e+07	2.20705e+07
M130T50_1	130.022	49.8	0.8	5.26445e+06	5.87788e+06	3.82305e+06	5.3868e+06	4.68688e+06	4.75997e+06	3.89555e+06	4.33386e+06	4.47647e+06	4.42721e+06	4.47934e+06	4.7303e+06
M130T50_2	130.062	49.7	0.8	1.01881e+09	1.09256e+09	8.14083e+08	9.84234e+08	9.56697e+08	9.23621e+08	8.14168e+08	7.55922e+08	8.30408e+08	7.7203e+08	8.14232e+08	9.10998e+08
M130T50_3	130.1	50.2	0.8	6.35907e+06	4.89771e+06	4.89516e+06	5.95016e+06	2.25484e+08	2.29587e+08	4.42981e+06	4.44236e+06	4.78129e+06	3.72497e+06	4.1042e+06	4.77187e+06
M130T53	129.962	52.6	0.9	9.25719e+06	9.32565e+06	9.76247e+06	1.26505e+07	8.88575e+06	5.95973e+06	4.45817e+06	7.87227e+06	7.36671e+06	9.0432e+06	5.06517e+06	4.35849e+06
M130T61_1	130.085	61.2	1	9.54825e+08	1.30493e+09	7.78518e+08	9.32368e+07	5.80332e+08	8.0814e+08	1.01875e+09	6.94307e+08	6.50652e+08	5.41521e+08	6.14768e+08	9.06917e+08
M130T61_2	130.125	61.3	1	5.04955e+06	8.64179e+06	4.3042e+06	2.06895e+06	2.69439e+06	4.57109e+06	5.10543e+06	4.9011e+06	3.98229e+06	2.27341e+06	3.74442e+06	5.09638e+06
M130T71	130.06	70.5	1.2	1.98906e+08	1.12646e+08	1.34703e+08	1.30505e+08	1.58262e+08	2.12764e+08	1.61242e+08	1.00754e+08	5.16966e+07	1.09802e+08	1.34071e+08	1.48744e+08
M131T134	130.982	134	2.2	4.53141e+06	1.40803e+07	5.73686e+06	6.57853e+06	6.50698e+06	3.19896e+07	3.65847e+07	2.64421e+07	7.86745e+06	3.96903e+07	2.9245e+07	9.21785e+06
M131T146	130.982	145.7	2.4	6.92093e+07	2.03768e+07	1.88064e+07	4.17085e+07	3.46883e+07	2.53856e+07	2.28086e+07	7.01694e+06	3.32463e+07	2.17345e+07	3.48282e+07	1.51694e+08
M131T159	130.982	159.1	2.7	5.588e+06	6.44503e+06	2.05277e+07	8.18587e+06	1.97246e+07	9.90098e+06	8.92926e+07	6.34514e+07	3.99919e+07	2.89022e+07	1.00265e+07	9.90498e+06
M131T175	130.982	174.7	2.9	5.52206e+06	2.60185e+07	2.06268e+07	6.87915e+07	1.43598e+07	8.1519e+06	8.37784e+06	7.04406e+06	2.54597e+07	4.12803e+07	8.32695e+06	7.86187e+06
M131T203	130.982	203.1	3.4	2.29039e+07	1.57229e+07	5.25627e+06	1.408e+07	5.64689e+06	1.75198e+07	2.36279e+07	5.23129e+06	6.03328e+06	1.46523e+07	5.99322e+07	2.94077e+07
M131T215	130.982	214.8	3.6	5.42584e+06	5.08209e+06	3.76255e+07	1.61686e+07	7.14537e+06	1.35863e+07	2.39599e+07	1.71172e+07	3.17819e+07	1.40912e+07	4.81853e+06	1.69685e+07
M131T239	130.982	238.9	4	2.74558e+06	2.44599e+06	9.77492e+06	1.21156e+07	8.73958e+06	5.96749e+06	2.28668e+06	2.21804e+06	1.01355e+07	1.90317e+06	1.98871e+06	9.02558e+06
M131T248	130.982	248.2	4.1	5.50496e+06	1.12976e+07	5.35836e+06	5.18474e+06	8.32712e+06	8.76558e+06	4.89675e+07	1.34826e+07	4.65837e+06	5.03042e+07	4.33047e+06	4.20802e+06
M131T289	131.09	289.1	4.8	6.34493e+06	1.68562e+07	5.97702e+06	5.54223e+06	5.44242e+06	2.36597e+07	1.55303e+07	2.00804e+07	5.18287e+06	2.92512e+07	3.44328e+07	1.81788e+07
M131T315	131.09	314.9	5.2	1.83536e+08	4.4592e+07	2.07471e+08	1.17117e+08	1.65858e+08	2.3407e+07	2.95956e+07	2.74055e+07	1.52576e+08	6.10792e+07	2.74099e+07	2.75736e+07
M131T325	131.09	325.3	5.4	8.75833e+06	4.31166e+07	8.41405e+06	7.78242e+06	7.55049e+06	2.96244e+07	7.4684e+06	3.62376e+07	7.41419e+06	3.07862e+07	6.56664e+07	6.95154e+06
M131T340	131.09	339.7	5.7	4.46975e+07	6.03435e+07	1.1894e+07	1.12483e+07	6.8247e+07	3.54559e+07	1.1354e+07	5.75856e+07	2.41631e+07	3.28157e+07	1.08743e+07	1.07192e+07
M131T355	131.09	354.6	5.9	3.24695e+07	5.58193e+07	7.37637e+07	1.37983e+07	5.04071e+07	5.39983e+07	2.1203e+08	4.53166e+07	1.29543e+07	4.83473e+07	1.28664e+07	1.2818e+07
M131T371	131.09	371.4	6.2	4.67573e+07	3.79862e+07	4.91604e+07	2.38248e+08	7.02913e+06	3.35041e+07	3.56504e+07	3.23616e+07	8.97515e+07	7.08236e+07	2.01185e+08	3.31393e+08
M131T388	131.09	388.4	6.5	5.78569e+06	2.10837e+07	2.53572e+07	6.05117e+06	3.43191e+07	3.16211e+07	2.8129e+07	3.19219e+07	1.63075e+07	4.03535e+07	5.30965e+06	6.0417e+06
M131T403	131.09	403	6.7	4.70342e+07	1.41462e+07	1.59579e+07	3.32451e+06	1.46609e+07	3.06951e+06	1.0727e+07	2.0111e+07	2.44288e+07	3.01376e+06	3.0118e+06	3.32239e+06
M131T420	131.089	420.4	7	2.77772e+06	1.0743e+07	6.64034e+06	2.93083e+06	2.49122e+07	1.21724e+07	9.75744e+06	2.42e+06	2.39665e+07	2.52134e+06	2.43791e+06	1.04693e+07
M131T428	131.089	427.8	7.1	1.97384e+07	7.21634e+06	1.91376e+06	1.17998e+07	2.09848e+06	1.19973e+07	6.97347e+06	2.09465e+07	1.82194e+06	1.97273e+06	2.12567e+06	6.15111e+06
M131T43	131.034	43.3	0.7	1.1674e+07	2.5363e+07	3.04479e+07	6.60887e+07	8.1441e+06	3.61982e+07	9.202e+06	1.23094e+07	1.82486e+07	1.59974e+07	8.18248e+06	1.90112e+07
M131T442	131.089	441.8	7.4	9.67727e+06	9.21055e+06	1.42285e+07	6.49572e+06	1.78933e+07	1.00238e+07	8.02519e+06	1.13697e+07	7.81463e+06	2.74941e+07	2.59756e+06	6.39059e+06
M131T48	131.045	47.8	0.8	5.5233e+07	7.48538e+07	3.46267e+07	6.99743e+06	3.84586e+07	3.53624e+07	6.01847e+07	5.81682e+07	3.35905e+07	3.72018e+07	3.43756e+07	5.61045e+07
M131T50	131.065	49.7	0.8	4.27579e+07	4.57948e+07	3.4957e+07	4.17019e+07	3.90475e+07	3.97951e+07	3.58593e+07	3.01321e+07	3.54248e+07	3.27606e+07	3.46461e+07	3.57006e+07
M131T53	130.957	52.9	0.9	3.11819e+07	3.10212e+07	2.67845e+07	4.63819e+07	3.71339e+07	3.23414e+07	2.01778e+07	3.16804e+07	2.68897e+07	2.96764e+07	2.41665e+07	2.09908e+07
M131T61	131.09	61.1	1	6.09126e+07	9.68915e+07	4.85095e+07	7.33795e+06	3.79961e+07	4.76139e+07	6.46628e+07	4.35983e+07	5.11743e+07	4.52774e+07	4.36118e+07	6.08863e+07
M131T64	131.07	63.6	1.1	1.03352e+07	9.69347e+06	8.43598e+06	1.71118e+07	8.61943e+06	1.04527e+07	1.04319e+07	7.9491e+06	1.42951e+07	6.89291e+06	8.82504e+06	8.99983e+06
M131T73	131.045	72.9	1.2	6.23585e+06	1.58073e+07	1.14659e+07	1.16949e+07	1.09219e+07	9.05831e+06	2.91588e+06	9.18103e+06	1.38861e+07	1.15354e+07	1.63405e+07	3.69929e+06
M131T77	130.982	77.5	1.3	3.473e+07	3.64053e+07	3.60253e+07	3.94814e+07	3.91362e+07	2.07629e+08	2.38773e+08	3.82781e+07	1.76496e+08	1.25212e+08	2.31378e+08	2.10021e+08
M131T78	131.082	78.2	1.3	1.01774e+07	8.67442e+06	2.40722e+06	1.91699e+06	1.90046e+06	2.41809e+06	7.13518e+06	2.01349e+06	4.48826e+06	1.94743e+06	4.34008e+06	9.05516e+06
M131T88	130.983	87.9	1.5	7.72718e+07	2.86518e+07	1.44848e+08	6.10032e+07	2.13786e+07	3.72302e+07	4.95501e+07	1.4235e+08	3.79708e+07	2.99789e+07	4.23621e+07	4.47484e+07
M132T46	132.029	45.7	0.8	4.76195e+08	7.38123e+08	3.90612e+08	1.97479e+08	2.57155e+08	4.28817e+08	3.8452e+08	3.65665e+08	3.00447e+08	2.27746e+08	2.38109e+08	5.15227e+08
M132T50	132.065	50	0.8	4.73871e+06	5.94759e+06	4.17256e+06	4.98339e+06	3.82696e+06	3.89864e+06	3.1334e+06	3.80658e+06	3.75778e+06	4.43129e+06	3.19882e+06	5.60848e+06
M132T53	132.011	52.7	0.9	3.61226e+06	4.55705e+06	2.11329e+06	932779	1.81461e+06	1.59754e+06	3.24703e+06	3.95106e+06	992842	1.17795e+06	1.7582e+06	3.87621e+06
M132T61	132.091	61.2	1	2.99501e+06	4.76743e+06	2.36002e+06	281269	1.56367e+06	2.14713e+06	3.45292e+06	2.66319e+06	2.12342e+06	1.70466e+06	1.79622e+06	2.58351e+06
M132T73	132.029	72.6	1.2	884566	6.79776e+06	833890	2.49764e+06	850718	6.38979e+06	1.81174e+06	1.96061e+07	4.20614e+06	767045	2.84997e+06	7.29829e+06
M133T36	132.867	35.7	0.6	1.80826e+06	1.97524e+06	1.37912e+06	685522	1.80362e+06	764934	151902	336720	87160.2	83278.6	31871.8	512007
M133T413	132.899	413.4	6.9	2.18457e+06	2.01219e+06	1.67718e+06	1.45851e+06	1.24571e+06	3.12461e+06	3.31551e+06	1.28212e+06	5.65957e+06	7.3983e+06	7.22123e+06	7.33985e+06
M133T425	132.899	425.4	7.1	2.44689e+06	1.95915e+06	1.37654e+06	1.34688e+06	3.13056e+06	4.51265e+06	5.72213e+06	7.30784e+06	1.29542e+07	6.50083e+06	7.69588e+06	8.68557e+06
M133T43_1	132.973	42.8	0.7	2.07296e+06	2.30578e+06	3.0537e+06	501101	3.20277e+06	3.96661e+06	5.54209e+06	1.05322e+06	2.51119e+08	2.27184e+06	3.71913e+06	3.77983e+06
M133T43_2	133.013	42.8	0.7	5.19117e+08	5.30574e+08	5.81211e+08	1.54228e+08	8.13123e+08	8.84512e+08	1.06921e+09	2.57618e+08	1.11517e+09	4.96065e+08	7.70393e+08	9.52079e+08
M133T43_3	133.053	42.6	0.7	2.45574e+06	2.42021e+06	2.89871e+06	667551	1.13143e+06	1.24146e+06	1.28723e+06	1.16142e+06	5.96266e+06	2.01237e+06	1.01554e+06	1.26814e+06
M133T46_1	132.945	46.2	0.8	1.19676e+07	1.74769e+07	2.03776e+07	2.66805e+07	2.6601e+07	1.66539e+07	1.02598e+07	1.69435e+07	1.99047e+07	1.91953e+07	1.50202e+07	1.3066e+07
M133T46_2	133.032	45.7	0.8	1.98912e+07	3.0439e+07	1.5794e+07	7.51996e+06	9.78685e+06	1.83914e+07	1.48643e+07	1.43467e+07	1.27176e+07	8.62956e+06	8.22202e+06	2.09313e+07
M133T49	133.05	48.7	0.8	1.79437e+07	3.98463e+07	1.95703e+07	7.69292e+06	5.80076e+06	6.11772e+06	7.39805e+06	7.76838e+06	4.3198e+07	6.13632e+06	9.91915e+06	6.45594e+06
M134T394	133.991	394.5	6.6	2.20877e+07	7.06648e+07	7.57575e+07	7.15887e+07	1.60234e+08	8.33192e+07	6.43283e+07	4.5325e+07	7.74801e+07	2.17699e+08	2.27743e+08	2.17773e+08
M134T425	133.991	425	7.1	7.11368e+07	5.39129e+07	4.99228e+07	4.01942e+07	1.17472e+07	5.41307e+07	5.76101e+07	5.18416e+07	1.03992e+08	1.10636e+07	1.15581e+07	1.14977e+07
M134T43	134.016	42.8	0.7	2.17761e+07	2.24021e+07	2.32017e+07	5.93337e+06	3.65818e+07	3.76751e+07	4.43664e+07	1.09991e+07	4.8776e+07	2.04451e+07	3.26793e+07	4.04203e+07
M134T447	133.99	446.6	7.4	2.57829e+07	2.40736e+07	2.59533e+07	2.41401e+07	5.7855e+06	3.88517e+07	2.40316e+07	2.21684e+07	2.04541e+07	1.04456e+07	5.21457e+06	5.53611e+06
M134T46	134.033	45.8	0.8	2.95332e+06	4.56465e+06	2.08685e+06	1.27103e+06	2.07244e+06	2.39457e+06	2.49859e+06	2.60729e+06	5.84144e+06	2.40689e+06	4.8618e+06	2.46385e+06
M134T63	134.046	63.3	1.1	2.64048e+07	2.33768e+07	2.359e+07	1.215e+07	1.08206e+07	1.45871e+07	1.15873e+07	1.3292e+07	8.24711e+06	6.62989e+06	8.49004e+06	1.60041e+07
M135T223	135.044	223	3.7	4.23833e+06	6.14038e+06	5.20254e+06	6.40172e+06	3.69302e+06	5.611e+06	3.31852e+06	2.86681e+06	3.60944e+06	2.81877e+06	3.15119e+06	3.67294e+06
M135T339	134.893	339.1	5.7	5.09362e+07	1.66831e+07	1.40336e+07	1.20624e+07	1.87621e+07	4.32755e+06	4.3108e+06	3.65965e+06	3.60689e+06	4.73126e+07	1.3594e+07	6.32915e+07
M135T34	134.864	34.4	0.6	1.2322e+06	1.33342e+06	358647	211756	1.30987e+06	174593	294259	312445	100734	458795	847088	935693
M135T410	134.894	409.5	6.8	6.70972e+06	2.68683e+06	4.95399e+06	3.166e+07	1.06111e+07	1.39661e+08	1.08259e+08	1.80106e+07	2.91121e+07	2.37719e+07	6.63866e+07	7.54524e+07
M135T415	134.894	415.3	6.9	1.20148e+07	2.34926e+07	5.25642e+07	1.29009e+07	7.78587e+07	2.52685e+07	8.45635e+07	3.28717e+07	4.34506e+07	1.7229e+08	1.72623e+08	1.54869e+08
M135T426	134.894	425.8	7.1	1.29144e+07	1.98894e+07	5.12546e+07	6.94912e+07	6.88578e+07	1.11606e+08	1.47398e+08	1.7518e+08	5.40894e+08	1.46444e+08	1.74329e+08	1.81952e+08
M135T43	135.018	42.8	0.7	4.01425e+06	4.14184e+06	5.67654e+06	1.3156e+06	7.64251e+06	7.9438e+06	9.42005e+06	2.02716e+06	1.07286e+07	4.16493e+06	7.47664e+06	7.85453e+06
M135T438	134.894	438.3	7.3	1.71943e+07	3.52772e+07	3.95187e+07	1.1389e+07	5.05276e+07	1.54195e+07	8.28128e+07	1.83455e+07	2.64953e+07	7.57806e+07	1.15467e+08	1.40791e+08
M135T449	134.894	449.3	7.5	5.00669e+06	2.40098e+07	2.76971e+07	7.8556e+07	4.964e+07	7.03264e+07	6.45774e+07	3.81932e+07	5.70981e+07	6.95356e+07	8.78337e+07	6.4378e+07
M135T46_1	134.942	46.3	0.8	3.57554e+06	5.56201e+06	6.15325e+06	7.75451e+06	9.09017e+06	5.25123e+06	2.71412e+06	5.59768e+06	6.50154e+06	6.28733e+06	4.33272e+06	3.92636e+06
M135T46_2	135.03	46.4	0.8	3.15685e+07	4.19749e+07	9.9353e+06	3.27455e+07	3.10215e+07	3.67805e+07	3.31466e+07	3.62062e+07	2.8336e+07	3.18391e+07	3.19639e+07	4.82447e+07
M135T57_1	134.989	56.8	0.9	5.9208e+06	1.17856e+07	5.8079e+06	1.4326e+07	4.45736e+06	8.4095e+06	4.3671e+06	4.50817e+06	5.31415e+06	2.6088e+06	4.03622e+06	8.96278e+06
M135T57_2	135.03	56.6	0.9	1.1928e+09	2.07256e+09	1.07903e+09	2.50541e+09	8.97354e+08	1.58255e+09	1.05018e+09	8.86932e+08	9.8267e+08	5.35227e+08	8.02916e+08	1.63676e+09
M135T57_3	135.071	56.6	0.9	6.07298e+06	9.36912e+06	5.53045e+06	1.31597e+07	5.00439e+06	8.57879e+06	5.35673e+06	4.25698e+06	4.77124e+06	2.75376e+06	959190	8.83066e+06
M135T63	134.894	63.4	1.1	49414	0	0	1.62675e+07	11503.1	46531.5	3.18231e+06	2.06438e+06	1.75461e+06	1.59225e+06	2.45815e+06	97064.6
M136T223	136.047	223	3.7	211686	419632	341168	475077	514578	372592	189333	535077	200883	167291	567632	303907
M136T304	135.97	304.4	5.1	8.75569e+06	1.82454e+07	4.863e+06	1.33567e+07	1.37958e+06	1.75328e+07	4.85745e+06	4.90856e+06	3.13708e+07	3.1036e+07	1.61485e+07	3.13902e+07
M136T321	135.97	320.6	5.3	1.9297e+07	2.14569e+07	3.07529e+07	2.34695e+07	3.88329e+07	1.31246e+07	1.54145e+07	5.78495e+06	5.46913e+06	2.69186e+07	1.93763e+07	2.53378e+07
M136T341	135.97	341.4	5.7	2.55351e+07	2.00318e+07	4.82864e+06	3.26834e+07	1.43846e+07	1.94758e+07	3.65872e+07	4.86055e+06	2.9169e+07	2.71327e+07	5.02883e+06	6.51878e+07
M136T391	135.97	390.7	6.5	3.01881e+08	2.93508e+08	1.63467e+08	5.90147e+07	1.49445e+08	3.02718e+08	1.47926e+08	2.4382e+08	1.49178e+08	2.70114e+08	6.40244e+07	1.61196e+08
M136T414	135.894	413.9	6.9	242832	520852	5.84687e+06	3.24464e+06	1.94421e+07	1.40086e+07	1.51941e+07	1.1241e+07	5.33072e+06	1.81761e+07	1.83544e+07	1.29079e+07
M136T416	135.97	415.9	6.9	6.66586e+07	1.26725e+08	4.55657e+08	8.60515e+08	4.29949e+08	2.53178e+08	1.13098e+08	6.42509e+07	7.05332e+07	1.83533e+08	6.62308e+07	6.61026e+07
M136T424	135.97	424.4	7.1	2.77314e+08	1.71369e+08	3.93177e+07	3.98023e+07	3.5334e+07	1.49719e+08	1.4625e+08	2.53169e+08	3.10649e+08	1.36866e+08	3.65235e+07	1.5449e+08
M136T426	135.894	426.1	7.1	315569	2.21718e+06	5.35702e+06	5.49698e+06	1.78231e+06	1.1984e+07	1.56043e+07	1.43404e+07	5.89374e+07	1.91092e+07	1.85279e+07	1.86938e+07
M136T438	135.894	438.4	7.3	479782	852785	1.24784e+06	5.45229e+06	1.7237e+06	1.86263e+06	1.33288e+07	1.13828e+07	2.9486e+06	7.59373e+06	1.18991e+07	1.43834e+07
M136T447	135.97	447.2	7.5	1.97085e+08	5.96203e+07	6.69586e+07	0	5.40288e+07	1.79374e+08	0	1.94741e+08	7.84013e+07	2.36865e+08	0	1.21847e+08
M136T449	135.894	449.5	7.5	196614	555123	2.58471e+06	5.13239e+06	6.20932e+06	7.13043e+06	7.35326e+06	4.04395e+06	6.79793e+06	7.31764e+06	5.08247e+06	7.15877e+06
M136T57	136.034	56.6	0.9	6.3636e+07	1.09514e+08	5.65396e+07	1.32098e+08	4.61601e+07	8.49953e+07	5.61938e+07	4.46658e+07	5.05708e+07	2.69144e+07	4.08954e+07	8.54373e+07
M137T415	136.891	414.8	6.9	1.22461e+06	1.28971e+07	1.53599e+07	1.78162e+07	5.88481e+07	4.35715e+07	2.48001e+07	4.69995e+07	1.72934e+07	1.44099e+07	6.79188e+07	4.06308e+07
M137T426	136.891	426.3	7.1	3.83807e+06	1.85357e+06	1.7837e+07	1.83501e+07	5.12389e+06	3.3905e+07	4.27631e+07	4.78094e+07	1.58592e+08	6.24135e+07	5.01646e+07	5.1002e+07
M137T449	136.891	449.5	7.5	578691	6.42384e+06	6.97942e+06	1.3494e+07	1.2903e+07	2.0011e+07	2.44995e+07	1.2585e+07	1.76683e+07	1.57924e+07	1.65122e+07	1.85673e+07
M137T57	137.035	56.8	0.9	1.59012e+07	2.59366e+07	1.01013e+07	2.07154e+07	1.61944e+07	1.90629e+07	1.16201e+07	1.2455e+07	8.97637e+06	9.09161e+06	1.08258e+07	2.2135e+07
M138T251	138.019	251.5	4.2	1.77523e+07	1.98201e+07	2.182e+07	1.56016e+07	1.71114e+07	1.74549e+07	1.60179e+07	1.79719e+07	1.66606e+07	1.66579e+07	1.55253e+07	1.53188e+07
M138T39	138.028	38.7	0.6	221803	361452	623308	502974	726194	529391	497957	509562	1.40719e+06	961105	535935	483727
M138T390	137.985	390.5	6.5	2.55289e+07	9.3459e+07	2.62106e+07	9.86947e+07	2.23102e+08	9.64926e+07	2.59115e+07	2.88084e+07	1.01131e+08	2.57912e+07	2.67592e+07	2.16265e+08
M138T424	137.985	424.4	7.1	4.46472e+07	4.34369e+07	4.33668e+07	7.26441e+07	1.06963e+07	7.84578e+07	4.09188e+07	1.17093e+07	8.48806e+07	1.02595e+07	1.08097e+07	1.04416e+07
M138T426_1	137.891	425.7	7.1	311414	171297	1.78836e+06	520181	2.03564e+06	3.15299e+06	1.20778e+06	5.22766e+06	1.53009e+06	4.09229e+06	5.69682e+06	6.64186e+06
M138T426_2	137.966	425.6	7.1	1.10515e+07	8.0608e+06	4.68707e+06	5.00649e+06	1.06988e+07	6.20916e+06	1.15676e+07	1.12228e+07	1.25727e+07	1.02595e+07	5.44217e+06	6.66524e+06
M138T445	137.986	445.2	7.4	3.00459e+07	2.83401e+07	6.04448e+07	4.9415e+07	1.69164e+07	2.49944e+07	6.15394e+07	1.4592e+07	2.67034e+07	2.30296e+07	6.14502e+06	3.28345e+07
M138T63	138.055	63.4	1.1	2.35326e+06	3.54113e+06	373839	2.87211e+06	1.83674e+06	2.63584e+06	251194	375615	369915	403313	1.73989e+06	3.37724e+06
M139T252	139.022	251.7	4.2	996730	1.00123e+06	1.15188e+06	874860	721459	996140	931412	1.24358e+06	949716	1.04716e+06	833159	828907
M139T390	138.97	389.6	6.5	1.28393e+07	5.78512e+07	1.2491e+07	5.41162e+07	6.57678e+07	1.22567e+07	1.17263e+07	2.84077e+07	2.37923e+07	1.21227e+07	1.81314e+07	1.26785e+07
M139T399	138.97	399.2	6.7	1.69189e+08	4.1775e+07	2.34637e+07	3.84662e+07	3.93895e+07	1.9016e+07	1.6701e+08	3.23053e+07	4.04726e+07	1.461e+08	1.24191e+08	1.69042e+08
M139T425	138.97	424.6	7.1	7.82191e+06	3.07756e+07	2.56352e+07	3.88829e+07	1.86731e+07	4.30318e+07	8.2309e+06	3.0162e+07	8.64024e+07	7.77593e+06	8.08893e+06	7.98581e+06
M139T43	138.97	43.3	0.7	3.56103e+06	3.39181e+06	4.50903e+06	3.95541e+06	3.22787e+06	3.99826e+06	2.33345e+06	3.01361e+06	3.35e+06	2.75624e+06	2.16646e+06	2.19062e+06
M139T63	139.006	63.3	1.1	4.07615e+06	3.95168e+06	3.01428e+06	986240	1.23882e+06	5.63797e+06	7.35657e+06	3.09809e+06	7.23286e+07	735014	1.17858e+07	199221
M140T45	140.011	45.3	0.8	455545	6.60939e+06	3.02413e+06	2.06595e+07	390199	7.81926e+06	1.52839e+06	1.35023e+06	321256	255381	313372	2.58325e+06
M141T377	140.984	376.9	6.3	2.56533e+07	5.92608e+06	1.46769e+07	1.66055e+06	3.13495e+07	1.55379e+06	8.79662e+06	5.02421e+06	6.8434e+06	5.77502e+06	6.26792e+06	5.85354e+06
M141T39	140.984	39.1	0.7	2.25234e+06	994237	2.69735e+06	1.17421e+06	2.43593e+06	1.96173e+06	780542	1.5222e+06	1.06332e+06	757865	1.69501e+06	733765
M142T390	141.923	390.5	6.5	1.18669e+07	2.34058e+06	1.48496e+07	7.74084e+06	6.94908e+06	7.62546e+06	9.95558e+06	2.39568e+06	2.60013e+06	2.28224e+06	2.00495e+07	2.71972e+06
M142T415	141.923	415	6.9	2.95104e+06	3.06437e+06	1.32192e+07	2.90076e+06	1.19789e+07	1.18433e+07	1.4277e+07	1.26301e+07	3.34595e+06	2.73553e+06	2.89329e+06	1.84221e+07
M142T425	141.923	425.1	7.1	1.34571e+07	3.28134e+06	1.43995e+07	1.89133e+07	1.08158e+07	1.43576e+07	1.08823e+07	1.15217e+07	3.54058e+06	2.04723e+07	2.54435e+07	1.52943e+07
M142T447	141.923	446.7	7.4	7.34017e+06	1.95098e+06	6.18709e+06	7.91596e+06	6.35685e+06	1.00862e+07	1.03574e+07	7.68359e+06	2.31875e+06	1.13653e+07	1.87957e+06	6.95476e+06
M143T190	143.07	189.8	3.2	6.14155e+06	4.19972e+06	5.71124e+06	5.87691e+06	6.10359e+06	5.59222e+06	5.18194e+06	3.52559e+06	5.65018e+06	5.07789e+06	4.02279e+06	8.82891e+06
M143T194	143.107	194	3.2	1.04223e+06	460643	1.03865e+06	1.10414e+06	489017	1.17173e+06	488788	197189	1.04258e+06	1.21807e+06	505669	707294
M143T45	142.974	44.8	0.7	7.02171e+07	7.02117e+07	5.88512e+07	6.1502e+07	6.19689e+07	6.09638e+07	6.50482e+07	5.58308e+07	4.48134e+07	4.53188e+07	5.00089e+07	5.43864e+07
M143T63	143.118	62.8	1	1.35618e+06	392580	1.36412e+06	660832	411691	2.29903e+06	2.92165e+06	263042	1.26684e+06	1.86016e+06	943562	1.04585e+06
M144T190	144.074	189.5	3.2	1.2139e+07	179667	2.6337e+06	391286	348616	384935	2.58127e+06	8.53363e+06	410375	253186	318059	211296
M144T242	144.043	241.8	4	8.14653e+06	8.22694e+06	1.01696e+07	4.92159e+08	1.82358e+07	9.37108e+07	8.62069e+06	1.45512e+06	9.14792e+06	7.02408e+06	6.8294e+06	7.14057e+06
M144T33	143.915	32.7	0.5	705180	592499	125058	118067	476308	98597.4	492320	94501.1	103676	131125	497614	780055
M145T108	145.049	108.2	1.8	1.67709e+07	1.85188e+07	1.61845e+07	9.14574e+07	1.55461e+07	1.38136e+07	6.62814e+07	1.40531e+07	9.6823e+07	5.73307e+07	2.22352e+08	7.0213e+07
M145T117	145.048	116.8	1.9	2.22609e+07	2.11229e+07	6.34613e+07	1.11361e+08	1.73568e+07	4.99738e+07	1.66859e+07	1.18655e+08	1.6617e+07	8.0788e+07	8.90757e+07	6.53883e+07
M145T128	145.05	127.6	2.1	7.70588e+07	2.57543e+07	1.23162e+08	1.05792e+08	2.89601e+08	6.29636e+07	8.357e+07	2.14032e+07	7.28225e+07	1.09073e+08	5.60833e+07	5.01181e+07
M145T143_1	145.05	143.4	2.4	1.44493e+08	4.05886e+08	9.79771e+07	6.6467e+07	2.23994e+07	2.18729e+07	2.12576e+07	7.25227e+07	2.03494e+07	1.90288e+07	4.51058e+07	1.82387e+07
M145T143_2	145.086	142.8	2.4	2.2985e+07	2.30886e+06	9.6353e+06	1.52718e+07	1.87344e+07	8.49144e+06	7.3522e+06	1.77551e+07	7.25376e+06	1.07501e+07	4.09108e+06	1.05472e+07
M145T151	145.048	151.2	2.5	8.10008e+07	2.59714e+07	2.2508e+07	7.12557e+07	6.67272e+07	1.23806e+08	1.37805e+08	5.05273e+07	1.91023e+07	7.14318e+07	1.73144e+07	7.20703e+07
M145T163	145.048	163.4	2.7	9.46923e+07	3.09517e+07	1.60771e+08	5.89543e+07	2.67854e+07	8.08717e+07	2.42259e+07	1.52604e+08	9.4875e+07	4.18848e+07	2.52713e+08	9.67928e+07
M145T176	145.048	176.2	2.9	8.99469e+07	7.55809e+07	2.10374e+07	7.95649e+07	2.06568e+07	6.36031e+07	1.58899e+08	1.87633e+07	1.75192e+07	7.36331e+07	1.70848e+07	5.7631e+07
M145T185	145.048	184.7	3.1	1.58556e+08	1.13762e+08	1.16893e+08	7.76964e+07	2.2837e+08	9.6431e+07	1.82649e+07	5.73582e+07	6.39224e+07	1.5948e+07	1.59431e+07	7.59604e+07
M145T193	145.048	192.9	3.2	2.92944e+07	1.56458e+08	7.08193e+07	8.73956e+07	1.09345e+08	1.17399e+08	7.33168e+07	1.71121e+08	6.42506e+07	7.84347e+07	1.00199e+08	1.05046e+08
M145T214	145.048	214.2	3.6	2.57556e+08	1.29146e+08	1.05252e+08	4.03898e+07	1.30557e+08	1.80531e+08	3.56719e+07	1.01018e+08	1.81559e+08	1.88149e+08	3.16947e+07	1.08212e+08
M145T229	145.048	229.2	3.8	4.20123e+07	1.13165e+08	1.55456e+08	2.5802e+08	1.06108e+08	3.16428e+07	2.95309e+08	1.29193e+08	3.05676e+07	7.45099e+07	1.5309e+08	9.48072e+07
M145T239	145.048	239.2	4	4.1833e+08	4.04274e+07	1.32852e+08	3.46681e+07	3.3025e+07	1.81544e+08	3.21164e+07	3.25544e+07	2.60463e+08	2.86993e+07	9.10602e+07	7.51489e+07
M145T249	145.048	249.5	4.2	3.98148e+07	2.48036e+08	1.35183e+08	9.44754e+07	2.95876e+08	7.2459e+07	1.34811e+08	2.11007e+08	2.93467e+07	9.95634e+07	1.55548e+08	2.7315e+07
M145T260	145.048	259.9	4.3	1.21576e+08	3.83745e+07	1.15723e+08	1.47214e+08	3.36623e+07	1.42163e+08	1.16909e+08	3.08353e+07	2.9214e+07	5.91178e+07	2.74092e+07	2.81153e+08
M145T267	145.048	267	4.4	3.04285e+07	1.08868e+08	2.86709e+07	2.69687e+07	9.77672e+07	2.42625e+07	1.15571e+08	7.96992e+07	9.7517e+07	5.90158e+07	2.1239e+07	2.03986e+07
M145T276	145.051	275.5	4.6	1.40689e+08	1.54412e+08	1.70244e+07	1.4441e+08	9.29543e+07	1.83322e+08	1.05294e+08	7.98112e+07	4.60888e+07	7.78412e+07	1.62537e+08	1.41505e+07
M145T290	145.051	289.9	4.8	1.62516e+08	1.60074e+07	2.84823e+08	1.07494e+08	1.41297e+07	1.38525e+07	9.21009e+07	7.70559e+07	9.76064e+07	1.68361e+08	8.02676e+07	8.77174e+07
M145T300	145.048	300.5	5	7.83408e+07	3.53471e+07	3.41383e+07	5.71541e+07	3.349e+07	1.42146e+08	2.97218e+07	7.09214e+07	1.28183e+08	2.82269e+07	1.02458e+08	1.14078e+08
M145T314	145.048	314.4	5.2	1.11772e+08	5.1623e+08	1.88654e+08	6.19232e+07	2.75087e+08	1.45966e+08	3.64387e+07	2.09834e+08	1.11223e+08	1.41067e+08	3.24821e+07	1.60374e+08
M145T326	145.048	326.4	5.4	8.65062e+07	2.70238e+07	5.37379e+07	1.59767e+08	2.17867e+08	8.35483e+07	4.05343e+08	5.74239e+07	8.47072e+07	5.21622e+07	1.67931e+08	2.16714e+07
M145T339	145.048	338.6	5.6	9.42084e+07	2.02362e+07	6.21639e+07	9.10558e+07	1.84773e+07	6.78638e+07	1.71652e+07	6.1433e+07	6.89979e+07	1.02466e+08	9.51617e+07	9.984e+07
M145T351	145.051	351.1	5.9	9.5573e+07	9.9461e+07	5.33128e+07	6.39228e+07	1.69083e+07	7.59609e+07	4.80054e+07	1.64755e+07	9.83472e+07	1.50609e+07	1.44852e+07	3.78859e+07
M145T372	145.048	372.5	6.2	1.2014e+08	5.80155e+07	2.2928e+08	1.05422e+08	1.922e+08	5.39977e+07	4.30701e+07	2.49401e+08	5.37615e+07	1.17215e+08	1.09079e+08	1.94997e+08
M145T389	145.051	389	6.5	3.66617e+07	3.28447e+07	4.57456e+06	3.915e+06	3.66453e+06	2.27267e+07	2.03691e+07	3.41176e+06	3.46973e+07	3.60548e+06	2.76345e+07	3.31704e+06
M145T399	145.049	399.1	6.7	5.70726e+06	1.17164e+07	5.5453e+06	3.46201e+07	2.20712e+07	2.0205e+07	2.89325e+07	5.07216e+06	2.36851e+07	5.30753e+06	1.21164e+07	4.63275e+06
M145T400	144.922	400.1	6.7	448018	2.19126e+06	918337	4.28909e+06	5.62717e+06	1.42094e+07	1.53975e+07	6.38993e+06	2.15274e+07	4.85022e+06	1.40984e+07	2.31185e+07
M145T411	145.048	411	6.8	1.03324e+07	2.01006e+07	1.61354e+07	4.7609e+06	4.34226e+06	1.24433e+07	4.06675e+06	4.1013e+06	1.34478e+07	2.27361e+07	1.40676e+07	3.61122e+06
M145T413	144.922	413.4	6.9	1.9472e+06	2.5483e+06	1.9349e+07	1.70937e+07	2.44359e+07	1.28155e+07	1.09285e+07	5.67128e+07	5.74187e+07	6.88881e+07	4.93573e+07	5.7921e+07
M145T42	145.013	42.3	0.7	1.02424e+06	774672	679398	4.24536e+06	933231	779638	626593	564860	286140	1.16387e+07	1.58793e+06	1.07837e+07
M145T422	145.048	421.9	7	1.463e+07	1.27355e+07	8.50241e+06	7.81303e+06	2.71282e+07	8.76288e+06	7.91835e+06	1.80256e+07	1.14567e+07	1.16296e+07	1.24978e+07	1.19597e+07
M145T426	144.922	425.7	7.1	1.21826e+07	2.11905e+07	6.65525e+06	3.96209e+07	3.51778e+07	5.49215e+07	7.77897e+07	8.24125e+07	8.99033e+07	6.86778e+07	7.98504e+07	7.23303e+07
M145T435	145.048	434.7	7.2	1.97559e+07	2.03548e+06	1.79706e+06	7.71257e+06	1.87114e+06	8.05679e+06	1.71371e+06	1.73503e+06	8.95769e+06	1.51656e+06	6.24301e+06	6.2993e+06
M145T443	145.048	442.8	7.4	9.58547e+06	1.99395e+07	1.58078e+07	6.66035e+06	7.97649e+06	7.06243e+06	1.8812e+07	1.00513e+07	5.97406e+06	5.95146e+06	3.6518e+06	6.18361e+06
M145T449	144.922	448.7	7.5	1.61812e+07	3.64317e+07	4.36371e+07	7.70676e+07	1.04664e+08	2.80108e+07	1.36217e+08	1.32418e+08	1.27907e+08	6.63074e+07	5.98724e+07	1.2412e+08
M145T48	145.062	48.2	0.8	2.39225e+08	2.84614e+08	1.81855e+08	1.27658e+08	1.57326e+08	2.42809e+08	2.04533e+08	1.59605e+08	2.00979e+08	1.45096e+08	1.48896e+08	2.0272e+08
M145T53	145.097	52.6	0.9	2.60855e+07	4.83453e+07	3.64024e+07	4.08861e+07	3.28421e+07	1.75613e+07	6.89426e+07	5.7731e+07	5.1612e+07	1.45758e+07	3.87289e+07	5.32633e+07
M145T71	145.056	71.1	1.2	3.55861e+07	1.47686e+07	3.59737e+07	1.67527e+07	3.67057e+07	1.76121e+07	4.17785e+07	7.47135e+07	6.99038e+06	1.02986e+08	8.00912e+06	1.4302e+07
M145T89	145.048	88.7	1.5	2.23896e+07	6.9015e+07	2.21868e+07	9.60005e+07	8.72012e+07	1.82035e+07	1.79826e+07	8.96688e+07	1.61547e+07	5.70729e+07	1.64255e+07	6.08803e+07
M145T97	145.048	97.4	1.6	3.24516e+07	2.52635e+08	2.84388e+07	7.87968e+07	9.12472e+07	2.08146e+08	1.012e+08	6.07673e+07	6.61182e+07	5.53591e+07	2.2343e+07	6.68123e+07
M146T426	145.923	425.6	7.1	301088	485117	684692	4.83979e+06	3.8717e+06	8.4171e+06	7.15525e+06	8.05268e+06	8.88059e+06	6.86376e+06	8.86356e+06	5.71852e+06
M146T448	145.923	448.3	7.5	0	0	4.15199e+06	8.28652e+06	5.00284e+06	1.25633e+07	1.41163e+07	1.4616e+07	8.79589e+06	1.60587e+07	0	1.54543e+07
M146T46_1	145.998	45.6	0.8	3.38317e+06	6.33709e+06	3.54322e+06	7.25437e+07	2.62593e+06	4.23599e+06	2.86034e+06	2.99453e+06	2.53715e+06	1.88537e+06	2.13288e+06	3.49159e+06
M146T46_2	146.044	45.7	0.8	8.83186e+08	1.37698e+09	7.37985e+08	3.16996e+08	5.49759e+08	8.92554e+08	7.02962e+08	7.1434e+08	4.59222e+08	4.49672e+08	4.96077e+08	9.25651e+08
M146T46_3	146.091	45.6	0.8	3.80048e+06	5.99439e+06	3.37577e+06	726316	2.05983e+06	2.90087e+06	3.36322e+06	3.42178e+06	1.81927e+06	1.77941e+06	2.06684e+06	3.9945e+06
M146T48	146.064	48.2	0.8	1.24973e+07	1.49285e+07	8.74241e+06	1.72118e+06	6.93287e+06	1.14267e+07	1.04831e+07	7.5199e+06	9.93353e+06	6.4988e+06	7.54706e+06	1.14123e+07
M146T53	146.081	52.7	0.9	4.34882e+06	5.62093e+06	2.76155e+06	5.91159e+06	3.69486e+06	4.23809e+06	2.73848e+06	2.26906e+06	2.39972e+06	2.00982e+06	2.18904e+06	2.87374e+06
M146T69	146.044	68.8	1.1	7.96287e+06	4.8661e+06	2.21063e+06	1.68885e+06	1.60477e+07	2.154e+07	1.35465e+07	1.09444e+07	2.94104e+07	2.79519e+07	8.17759e+06	8.97671e+07
M147T167	146.96	167.4	2.8	1.61833e+06	7.39815e+06	1.0634e+07	3.37631e+06	3.43092e+06	3.76528e+06	2.48243e+07	3.63996e+06	1.78213e+07	7.6451e+06	5.9321e+07	1.799e+07
M147T292	146.982	292.2	4.9	2.94294e+07	1.3105e+07	3.21133e+06	3.74969e+07	9.24554e+06	3.87445e+07	1.80942e+07	2.76626e+07	3.9848e+07	3.82428e+07	7.62218e+06	8.78118e+06
M147T309	146.965	309.4	5.2	1.15628e+08	2.78578e+07	2.41305e+08	3.27747e+07	1.62351e+08	1.60657e+08	3.46555e+07	1.17096e+08	1.2367e+08	1.53809e+07	3.44719e+07	1.35778e+08
M147T319	146.982	319.2	5.3	3.97886e+07	4.46021e+07	4.13456e+06	4.54795e+07	1.51842e+07	6.16089e+06	1.47734e+07	4.95413e+07	6.17678e+06	5.13155e+07	3.5958e+06	8.08691e+06
M147T32	146.965	32.2	0.5	1.07757e+06	956918	715496	895223	436516	747079	623309	506212	677831	386794	344116	891579
M147T322	146.965	322.2	5.4	3.57631e+07	6.86752e+08	8.66733e+07	5.65492e+08	1.79003e+08	1.11293e+08	5.5574e+08	1.63879e+08	1.48835e+08	1.57112e+08	4.62262e+07	1.79482e+08
M147T332	146.965	331.8	5.5	1.44525e+08	3.76097e+07	1.67794e+08	3.57797e+07	1.54613e+08	1.45318e+08	4.32278e+07	2.00016e+08	2.22955e+08	2.03373e+08	5.3452e+07	4.80005e+07
M147T344	146.965	344.4	5.7	4.13071e+07	2.56213e+07	1.11749e+08	2.26925e+07	1.15585e+08	1.17798e+08	1.1636e+08	1.60261e+08	1.48189e+08	1.76322e+08	1.0774e+09	4.33194e+08
M147T352	146.965	352.2	5.9	3.8267e+07	1.12521e+07	4.10125e+07	2.75999e+07	6.51141e+07	5.48476e+07	8.0533e+07	8.074e+07	1.07523e+08	7.83418e+07	2.56906e+07	2.16033e+07
M147T363	146.965	362.7	6	3.21602e+07	9.12862e+06	3.23415e+07	2.76128e+07	3.1367e+07	3.66753e+07	3.95626e+07	6.60457e+07	5.93062e+07	7.96062e+07	2.00528e+07	2.02736e+07
M147T43	147.029	42.7	0.7	1.35825e+07	1.97526e+07	1.23281e+07	1.8111e+07	1.19752e+07	1.38753e+07	1.11649e+07	1.10351e+07	1.4802e+07	9.42985e+06	1.32923e+07	1.13582e+07
M147T46	147.048	45.7	0.8	4.61554e+07	7.38384e+07	3.67751e+07	1.65822e+07	2.85416e+07	4.71361e+07	3.56526e+07	3.59883e+07	2.2697e+07	2.24656e+07	2.57145e+07	5.1494e+07
M147T48_1	146.982	47.7	0.8	1.91927e+07	3.7909e+07	3.50349e+07	6.14675e+07	3.63297e+07	2.11605e+07	2.41345e+07	1.43831e+07	4.48712e+07	3.0776e+07	2.64165e+07	2.45659e+07
M147T48_2	147.065	48.2	0.8	671208	450275	4.00165e+06	1.20746e+06	3.16953e+06	2.61132e+06	8.24995e+06	2.16453e+06	1.4713e+06	2.81263e+06	1.94601e+06	347625
M147T53	147.029	53.2	0.9	1.33669e+07	1.06377e+07	1.07169e+07	1.47162e+07	1.03977e+07	9.26845e+06	6.91049e+06	9.07327e+06	6.4714e+06	7.63316e+06	6.72251e+06	8.53687e+06
M147T64	147.044	64	1.1	6.93917e+06	8.03229e+06	6.11963e+06	1.25387e+07	3.49679e+06	4.86262e+06	8.29928e+06	4.15319e+06	4.13593e+06	3.59665e+06	5.32423e+06	7.41377e+06
M147T82	147.043	82.1	1.4	2.16049e+06	8.6142e+06	5.79629e+06	2.17701e+06	3.49267e+06	5.03184e+06	9.11698e+06	5.12923e+06	5.15893e+06	4.42403e+06	5.98218e+06	8.46926e+06
M148T46	148.049	45.5	0.8	5.4326e+06	9.05395e+06	3.88794e+06	1.69694e+06	2.73757e+06	6.42174e+06	4.64057e+06	4.11973e+06	3.19274e+06	2.69302e+06	3.01242e+06	5.86941e+06
M148T56_1	147.995	56.4	0.9	1.29971e+06	2.33851e+06	1.08807e+06	3.35103e+07	3.82698e+07	1.40641e+06	1.21356e+06	4.59675e+07	4.3848e+07	692390	926821	1.55289e+06
M148T56_2	148.043	56.4	0.9	3.7701e+08	5.22545e+08	3.51338e+08	1.93695e+08	2.26303e+08	3.98342e+08	4.6906e+08	2.63298e+08	2.50734e+08	2.31679e+08	2.7068e+08	3.92423e+08
M148T56_3	148.09	56.4	0.9	1.20513e+06	2.22453e+06	1.14538e+06	0	769009	1.50605e+06	2.07717e+06	1.05299e+06	645962	199903	132708	1.0471e+06
M149T254	149.06	253.6	4.2	401395	374785	426699	454735	456074	350943	593496	262291	402924	370754	291757	426093
M149T375	149.009	374.8	6.2	4.65559e+06	5.4941e+06	5.24409e+06	4.18043e+06	5.42594e+06	6.14119e+06	4.42265e+06	4.46327e+06	4.75964e+06	4.97786e+06	4.89042e+06	4.78781e+06
M149T38	149.026	38.3	0.6	731216	507145	1.02335e+06	824656	776308	755433	823939	617337	1.56823e+06	445683	853434	871616
M149T43	149.008	42.5	0.7	1.31185e+06	1.27636e+06	560875	1.21869e+06	346258	469748	505815	1.2887e+06	1.33751e+06	362620	471374	594156
M149T47	149.045	46.7	0.8	5.54055e+06	2.28952e+06	1.00993e+07	4.33359e+06	5.08753e+06	2.36651e+06	4.14633e+06	5.31928e+06	3.2365e+06	7.09487e+06	1.97109e+06	2.6988e+06
M149T48	148.979	47.7	0.8	5.53837e+06	1.16403e+07	1.10086e+07	2.04222e+07	1.1817e+07	6.55149e+06	5.7149e+06	3.96493e+06	1.34885e+07	9.41123e+06	7.72883e+06	5.99178e+06
M149T56	149.045	56.1	0.9	2.36272e+07	4.33909e+07	3.58508e+07	2.51886e+07	2.19139e+07	4.53387e+07	2.71506e+07	1.67654e+07	2.29297e+07	1.64385e+07	2.75059e+07	4.19532e+07
M150T255	150.001	255.4	4.3	2.21476e+06	2.29156e+06	2.15011e+06	2.22761e+06	2.21854e+06	1.91773e+06	2.13291e+06	2.13329e+06	2.63137e+06	1.79631e+06	2.18843e+06	2.11912e+06
M150T56	150.039	56.4	0.9	1.54277e+07	2.41401e+07	1.44306e+07	9.39013e+06	9.33556e+06	1.73659e+07	2.03223e+07	1.15899e+07	1.0406e+07	1.00771e+07	1.22025e+07	1.62132e+07
M151T250	151.04	249.5	4.2	704323	684898	5.18016e+06	1.02888e+07	3.90278e+06	5.12217e+06	4.53204e+06	3.23265e+06	4.73299e+06	4.00677e+06	3.8726e+06	4.24162e+06
M151T51	151.05	50.7	0.8	2.24443e+06	7.89347e+06	6.02197e+06	3.0789e+06	2.75634e+06	4.72137e+06	904728	1.75387e+06	9.00022e+06	4.19892e+06	5.73481e+06	4.07148e+06
M151T56	151.025	56	0.9	2.59805e+07	9.30171e+07	1.90778e+07	9.76323e+07	6.91335e+07	2.35411e+08	3.39091e+07	1.8306e+07	1.57383e+07	8.29856e+06	1.17505e+07	4.46372e+07
M152T249	152.043	249.5	4.2	505359	484664	469511	796943	710636	695551	520607	418893	810326	252128	378153	514605
M152T276	152.034	276.5	4.6	4.82411e+06	4.81963e+06	4.52864e+06	4.37356e+06	4.52977e+06	7.53846e+06	4.28525e+06	4.55202e+06	4.08857e+06	7.00858e+06	6.87879e+06	3.68251e+06
M152T56	152.029	56.3	0.9	298857	4.18386e+06	587432	4.66598e+06	2.29488e+06	1.1761e+07	369454	258478	283448	205325	162528	1.42601e+06
M152T62	152.082	62.2	1	5.12506e+06	4.67697e+06	253041	5.40258e+06	3.3359e+06	6.01682e+06	5.07338e+06	3.33294e+06	1.42586e+06	637182	276917	2.9157e+06
M153T190	153.018	190.5	3.2	340112	313819	1.4008e+06	1.46383e+06	1.82967e+06	409072	2.47574e+06	3.54294e+06	1.38493e+06	1.99205e+06	1.34652e+06	3.64883e+06
M153T43	152.985	42.8	0.7	873616	463100	1.25504e+06	1.33654e+06	688577	350565	276978	490161	287303	317566	383542	1.26296e+06
M153T90	153.021	89.5	1.5	477730	556555	4.23094e+06	1.08098e+06	457697	1.41063e+06	2.71244e+06	9.58169e+06	1.42283e+06	2.70525e+06	1.50706e+06	1.82477e+06
M154T425	153.868	425.1	7.1	149637	235459	2.14314e+06	3.1339e+06	4.20416e+06	3.0552e+06	965210	5.6079e+06	9.08533e+06	9.33771e+06	8.09621e+06	6.18467e+06
M154T50	154.061	49.7	0.8	2.82297e+08	5.08521e+08	1.76271e+08	8.82242e+07	1.77115e+08	2.53722e+08	2.7385e+08	2.93872e+08	2.30971e+08	1.68653e+08	2.92617e+08	3.61321e+08
M155T294	154.918	293.6	4.9	7.18952e+07	1.54929e+07	7.46005e+06	7.28568e+06	7.40546e+06	1.58817e+06	6.68558e+06	6.30741e+06	1.18265e+07	9.95672e+06	6.27659e+06	6.91996e+06
M155T307	154.918	307.1	5.1	1.90218e+06	1.30207e+06	1.43949e+06	1.3546e+06	1.23297e+06	5.48987e+06	5.14237e+06	2.96634e+06	1.2386e+06	5.3622e+06	4.67112e+06	4.22915e+06
M155T35	154.918	34.5	0.6	2.67539e+06	1.86328e+06	2.06981e+06	1.6376e+06	1.08609e+06	1.55759e+06	1.54032e+06	858995	1.56822e+06	1.42084e+06	1.50056e+06	742433
M155T43	154.974	42.7	0.7	1.20719e+07	1.6534e+07	8.34139e+06	4.88454e+06	8.86052e+06	8.54108e+06	1.00887e+07	1.02125e+07	8.06168e+06	5.24551e+06	8.34347e+06	1.51782e+07
M155T47	154.927	47.2	0.8	6.08703e+06	1.4137e+07	1.30841e+07	1.99944e+07	1.4772e+07	6.89251e+06	6.21245e+06	6.78444e+06	1.40226e+07	1.25656e+07	8.86427e+06	5.2923e+06
M155T50	155.065	50	0.8	1.97463e+07	3.27233e+07	1.12794e+07	5.33496e+06	1.35883e+07	1.63764e+07	1.65192e+07	1.9079e+07	9.71336e+06	8.90965e+06	1.07659e+07	3.11579e+07
M157T142	156.998	141.5	2.4	2.05156e+06	2.75228e+06	6.50502e+06	4.69242e+06	6.35888e+06	9.01689e+06	3.57165e+06	1.09296e+07	8.30074e+06	3.23285e+06	3.41345e+06	8.58383e+06
M157T143	157.011	142.6	2.4	1.20005e+07	1.63159e+07	1.53647e+07	8.81915e+06	9.26825e+06	4.08669e+06	1.22662e+07	1.0328e+07	4.55244e+06	4.29264e+06	4.50288e+06	5.54304e+06
M157T161	157.012	160.9	2.7	2.28268e+06	2.73703e+06	1.08397e+07	1.4601e+07	2.15222e+07	3.51958e+06	1.39012e+07	1.59103e+07	3.9702e+06	3.84281e+06	4.0977e+06	1.79281e+07
M157T174	157.01	174.1	2.9	2.81709e+06	3.36381e+06	1.05784e+07	1.58523e+07	9.5162e+06	6.36097e+07	1.39504e+07	1.05753e+07	5.01612e+06	4.85107e+06	5.21831e+06	5.64216e+06
M157T290	157.122	290.1	4.8	599093	616780	556306	311425	515240	522953	534712	494871	428907	379058	591617	415167
M157T308	157.01	307.8	5.1	3.96091e+06	6.32559e+06	6.90342e+06	8.63021e+06	1.10886e+07	2.26458e+06	2.60755e+06	1.05516e+07	2.48183e+06	2.48262e+06	2.6291e+06	2.87187e+06
M157T320	157.011	320.1	5.3	4.59397e+06	2.12494e+06	9.19468e+06	2.4134e+06	1.35279e+07	1.27075e+07	4.62793e+07	1.07701e+07	3.11522e+06	7.68493e+06	3.35873e+06	3.8613e+06
M157T334	157.011	333.6	5.6	6.49598e+06	5.70082e+06	6.60408e+06	7.23901e+06	1.7764e+06	5.23271e+06	1.15976e+07	9.92873e+06	1.27722e+07	9.76101e+06	2.64815e+06	2.79942e+06
M157T47	156.924	47	0.8	376694	3.79726e+06	4.39758e+06	5.26815e+06	4.25227e+06	2.55906e+06	300145	1.8233e+06	3.53096e+06	3.38052e+06	425056	1.74891e+06
M157T49	157.011	48.8	0.8	2.68786e+08	3.49437e+08	3.07086e+08	3.68397e+08	3.07638e+08	2.07602e+08	2.4199e+08	1.69669e+08	3.04177e+08	2.69143e+08	2.2712e+08	1.93822e+08
M157T71	156.998	70.9	1.2	9.73516e+06	1.76968e+07	1.06784e+07	1.45182e+07	3.09165e+07	1.22576e+07	1.36192e+07	1.15148e+07	1.23128e+07	2.29414e+07	1.24934e+07	1.30194e+07
M158T120	158.082	119.8	2	1.35993e+07	2.07868e+07	4.69206e+06	4.32145e+06	4.29071e+06	4.01808e+06	4.06983e+06	1.79201e+07	2.09181e+06	1.73052e+07	2.40513e+07	3.973e+06
M158T150	158.082	149.6	2.5	5.32198e+06	5.50471e+07	5.0588e+06	5.08877e+06	4.70765e+06	2.24688e+07	4.7419e+06	1.10577e+07	1.98084e+07	1.61447e+07	1.31458e+07	4.32892e+06
M158T172	158.082	171.7	2.9	4.89779e+07	1.26568e+07	5.01444e+06	5.23549e+06	4.77057e+06	1.60053e+07	4.87061e+06	2.9351e+07	1.46798e+07	1.83454e+07	4.57517e+06	4.87216e+06
M158T183	158.082	183.1	3.1	4.66585e+06	1.23292e+07	4.17889e+06	4.22022e+06	4.05017e+06	1.93625e+07	4.04274e+06	1.62287e+07	2.00474e+07	1.72606e+07	1.59497e+07	3.78969e+06
M158T193	158.082	192.6	3.2	3.69031e+07	3.06569e+07	5.97016e+06	6.09919e+06	5.91566e+06	1.77863e+07	6.02298e+06	3.14296e+07	2.53457e+07	2.26737e+07	2.25834e+07	5.81706e+06
M158T225	158.081	225.4	3.8	2.60129e+07	2.2404e+07	6.71729e+06	6.5725e+06	6.64777e+06	2.32711e+07	5.27683e+07	3.38778e+07	5.92683e+06	5.96629e+06	2.38957e+07	5.82776e+06
M158T239	158.082	239.1	4	3.89164e+07	2.28497e+07	7.23733e+06	7.10293e+06	6.5796e+06	3.14504e+07	6.85045e+06	6.57873e+06	2.47412e+07	4.91904e+07	3.65954e+07	6.47687e+06
M158T257	158.082	257.5	4.3	4.1636e+07	1.42436e+07	4.13276e+06	3.99973e+06	6.06549e+07	4.00126e+06	2.5289e+07	3.93608e+06	1.87097e+07	1.49884e+07	2.62901e+07	3.66204e+06
M158T272	158.081	271.7	4.5	1.52894e+07	4.75716e+07	2.39318e+07	6.77184e+07	8.14168e+06	4.17707e+07	2.08804e+07	5.25633e+07	1.6639e+07	3.32939e+07	1.14029e+07	7.15549e+06
M158T289	158.082	289	4.8	2.46258e+07	2.0636e+07	5.63258e+06	2.77499e+07	4.98581e+06	2.64046e+07	5.31338e+06	1.74837e+07	2.18958e+07	3.70727e+07	4.94724e+06	4.60268e+06
M158T302	158.08	302.5	5	1.53309e+07	2.21534e+07	6.74267e+06	2.25717e+07	5.40559e+07	1.95981e+07	5.82298e+06	5.9403e+06	2.08928e+07	2.899e+07	6.1657e+06	5.46191e+06
M158T314	158.08	313.6	5.2	1.91957e+07	2.11518e+07	3.90227e+07	3.08934e+07	7.02835e+06	1.62816e+07	6.74001e+06	4.46502e+07	1.91374e+07	3.39782e+07	6.3808e+06	6.41975e+06
M158T325	158.081	325.3	5.4	2.4334e+07	2.46805e+07	8.48285e+06	3.25691e+07	3.74595e+07	7.98304e+07	1.56307e+08	1.54822e+07	3.06212e+07	7.4023e+06	1.16263e+08	1.93911e+07
M158T337	158.08	336.6	5.6	2.96564e+07	7.88953e+06	3.07259e+07	7.35993e+06	2.49456e+07	7.55699e+06	7.27128e+06	1.89585e+07	2.61909e+07	5.9252e+07	2.57296e+07	3.9743e+07
M158T356	158.081	355.9	5.9	1.99511e+07	6.72281e+06	1.96071e+07	4.6671e+07	6.70744e+06	8.3773e+06	6.03719e+06	2.25389e+07	2.0787e+07	2.72826e+07	3.54751e+07	5.78893e+06
M158T373	158.081	372.6	6.2	3.1971e+07	1.50209e+08	1.951e+07	3.13159e+07	1.08021e+08	1.90427e+07	1.0894e+08	4.74943e+07	5.15893e+07	4.56311e+07	2.88864e+07	4.53536e+07
M158T391	158.081	390.7	6.5	1.29235e+07	4.76659e+06	2.79086e+07	1.71986e+07	4.40654e+06	9.05125e+06	4.25122e+06	1.42276e+07	2.06736e+07	4.26473e+06	2.5528e+07	2.57186e+07
M158T413	158.081	413.2	6.9	1.76522e+06	1.69713e+06	9.72308e+06	7.51306e+06	1.61601e+06	3.08478e+07	6.53778e+06	1.72993e+06	1.67407e+06	5.51488e+06	4.68183e+06	7.07943e+06
M158T423	158.08	422.7	7	2.12813e+07	2.19858e+06	8.13965e+06	9.65717e+06	9.7487e+06	1.9839e+06	5.1875e+06	7.42097e+06	7.27431e+06	7.69095e+06	6.28546e+06	7.33877e+06
M158T434	158.081	434.2	7.2	1.43344e+06	1.28114e+06	5.3486e+06	4.61189e+06	1.36281e+06	6.05891e+06	5.13144e+06	3.51667e+06	1.18151e+06	1.17754e+06	1.42207e+07	1.288e+06
M158T443	158.081	442.8	7.4	4.61258e+06	1.25681e+07	8.71125e+06	4.72177e+06	1.04336e+07	6.92129e+06	5.33852e+06	9.87149e+06	8.1373e+06	1.20841e+07	2.12249e+06	5.06869e+06
M158T49	158.014	48.7	0.8	1.00077e+07	1.37434e+07	1.37518e+07	1.5722e+07	1.21631e+07	7.85424e+06	5.46876e+06	7.68275e+06	1.03581e+07	1.00536e+07	8.70204e+06	7.62233e+06
M158T55	158.056	54.9	0.9	4.51442e+06	4.28044e+06	2.51171e+06	3.35959e+06	2.80122e+06	4.14475e+06	5.52927e+06	1.74242e+06	3.08862e+06	4.16375e+06	3.2309e+06	3.25243e+06
M158T99	158.082	99.5	1.7	2.34087e+07	4.96634e+07	5.91295e+06	6.11515e+06	5.59308e+06	2.42474e+07	5.89092e+06	5.36649e+06	2.38845e+07	2.12264e+07	1.96368e+07	5.57019e+06
M159T137	158.846	137.1	2.3	1.99173e+07	2.30258e+06	6.79754e+06	6.16368e+06	7.98469e+06	5.63044e+06	1.97538e+07	2.11341e+07	1.81008e+06	1.36267e+06	1.43081e+06	3.15799e+06
M159T144	158.975	143.6	2.4	8.98875e+08	9.30029e+07	1.19306e+08	2.91155e+08	1.28486e+08	5.99183e+08	1.83967e+08	1.29404e+08	7.16855e+08	1.29557e+08	1.58199e+08	5.32426e+08
M159T158	158.976	158	2.6	6.54335e+07	8.238e+07	1.00076e+08	8.35663e+07	6.78635e+08	1.27853e+08	9.32147e+08	5.5731e+08	1.69529e+08	1.07553e+08	1.2757e+08	2.21849e+08
M159T166	158.975	165.9	2.8	3.15579e+07	3.68768e+07	1.8519e+08	1.84359e+08	4.6783e+07	3.66888e+08	6.25438e+07	4.94827e+07	1.28331e+08	1.85172e+08	7.68499e+08	1.34467e+08
M159T168	158.846	167.7	2.8	9.53183e+06	3.20968e+07	9.99241e+06	8.99939e+06	7.93296e+06	1.05083e+07	3.16814e+07	5.70718e+06	2.10812e+06	5.83513e+06	2.02575e+07	1.13072e+06
M159T176	158.975	175.9	2.9	2.72253e+07	3.43251e+07	1.91325e+08	1.52907e+08	4.43647e+07	4.86452e+07	5.32428e+07	1.53142e+08	1.18156e+08	1.60458e+08	4.98774e+07	1.42635e+08
M159T194	158.975	193.8	3.2	2.71672e+07	3.46715e+07	1.87115e+08	8.43964e+07	2.194e+08	2.06316e+08	1.2791e+08	2.08886e+08	4.75054e+07	2.27245e+08	1.07833e+08	4.72198e+07
M159T203	158.975	203.2	3.4	3.1181e+07	2.23948e+08	4.61481e+07	1.52566e+08	2.17002e+08	1.96346e+08	2.31375e+08	1.55303e+08	1.53737e+08	4.61544e+07	2.48671e+07	5.09192e+07
M159T215	158.977	215	3.6	2.39805e+07	1.43349e+08	1.85322e+08	1.44865e+08	3.55605e+07	1.64303e+08	1.34158e+08	1.26415e+08	1.53036e+08	3.58311e+07	8.91322e+07	3.81635e+07
M159T223	158.846	222.7	3.7	1.44714e+08	2.31538e+07	3.13752e+07	1.42953e+07	4.82637e+07	2.60145e+07	9.45456e+06	5.00283e+07	1.00201e+07	8.65994e+06	2.09139e+07	1.58708e+07
M159T224	158.975	223.6	3.7	2.30397e+07	9.59745e+07	8.41654e+07	3.38985e+07	2.46964e+08	5.74656e+07	1.06742e+08	2.14546e+08	1.38771e+08	3.13097e+07	3.32083e+07	3.15604e+07
M159T244	158.846	243.8	4.1	1.61226e+07	1.57997e+07	8.77838e+07	1.30349e+08	1.94646e+07	1.44681e+07	1.08227e+08	1.17056e+07	9.97216e+07	8.88865e+07	1.23071e+07	1.47819e+07
M159T245	158.975	245.3	4.1	4.52416e+08	1.03831e+08	9.38012e+07	1.39977e+08	7.04116e+07	6.44634e+07	2.5008e+08	1.57809e+08	1.99857e+08	6.33322e+08	1.05479e+07	8.37311e+07
M159T265	158.975	265	4.4	7.65788e+07	8.6038e+07	7.06706e+07	1.66508e+08	7.72329e+07	5.67525e+07	2.63945e+07	1.32876e+08	7.15575e+07	2.29598e+07	6.47206e+07	2.30567e+07
M159T284	158.846	284.2	4.7	1.5247e+07	1.06557e+07	1.83847e+07	3.19363e+06	1.3438e+07	1.49037e+07	2.86676e+06	6.85276e+06	1.36033e+07	2.26599e+06	9.67685e+06	7.18447e+06
M159T288	158.975	288	4.8	3.42934e+07	6.56061e+07	6.3361e+07	5.05868e+07	1.37719e+07	3.89285e+07	1.5033e+07	1.36001e+07	1.42635e+07	4.1901e+07	1.35127e+07	1.39068e+07
M159T301	158.846	300.6	5	1.75193e+07	2.09701e+07	1.72054e+07	4.78105e+07	2.30883e+07	2.62697e+07	8.02179e+06	7.51932e+06	6.90549e+06	2.69975e+07	3.09776e+06	4.82274e+06
M159T315	158.975	314.5	5.2	5.22529e+07	6.10942e+07	4.45435e+07	9.07134e+07	1.33284e+08	6.84208e+07	2.49458e+08	2.52186e+08	2.45536e+08	4.85121e+07	2.28551e+08	2.19298e+08
M159T323	158.846	323.4	5.4	6.34846e+06	1.01531e+07	1.01953e+07	2.0388e+06	6.16058e+06	2.03783e+06	3.5025e+06	4.28525e+06	3.62153e+06	1.77454e+06	6.09431e+06	2.93931e+06
M159T34	158.846	34.4	0.6	300765	1.17905e+06	350666	987655	1.00667e+06	315737	934421	253775	568257	964110	483305	620770
M159T363	158.976	362.7	6	1.38993e+06	2.26668e+06	906631	1.6145e+06	767010	849920	2.60089e+06	2.14747e+06	720769	724938	802621	2.12073e+06
M159T43	159.029	43.3	0.7	1.22673e+07	9.01111e+06	6.80331e+06	4.9924e+06	5.14067e+06	5.6046e+06	5.35419e+06	3.09813e+06	6.82406e+06	3.21737e+06	5.12744e+06	5.06576e+06
M159T45	158.924	45	0.8	1.65373e+07	2.02104e+07	1.49043e+07	1.57273e+07	1.49618e+07	1.86209e+07	1.58905e+07	1.68513e+07	1.12763e+07	1.22822e+07	1.59065e+07	1.73365e+07
M159T48	159.076	47.5	0.8	3.82502e+06	1.54807e+06	4.2391e+06	273508	2.01939e+06	4.09722e+06	5.2074e+06	1.67939e+06	2.60492e+06	4.80412e+06	3.80948e+06	4.23115e+06
M159T80	158.978	79.5	1.3	1.087e+08	1.49237e+08	1.52952e+09	1.55624e+08	2.00508e+09	1.70476e+09	3.16028e+09	1.49541e+09	2.23724e+09	1.51808e+09	2.38299e+09	2.57419e+09
M160T145	159.978	145	2.4	1.31052e+07	7.1166e+06	2.77622e+07	5.30982e+07	8.76799e+06	5.1809e+07	4.34316e+07	3.5836e+07	6.63967e+07	3.34343e+07	1.11718e+07	1.00291e+08
M160T160	159.978	159.6	2.7	5.14472e+06	6.82e+06	2.20948e+07	9.19868e+06	2.95776e+07	6.98442e+07	2.9182e+07	4.88908e+07	2.63849e+07	3.0001e+07	1.04623e+07	1.03193e+07
M160T168	159.978	168.3	2.8	1.91046e+07	4.39967e+06	2.37382e+07	5.60877e+06	2.80111e+07	6.98775e+06	2.79625e+07	1.74631e+07	1.79635e+07	8.50276e+06	1.04729e+08	3.85739e+07
M160T191	159.978	191.3	3.2	3.49451e+06	4.10379e+06	1.61088e+07	5.47491e+06	2.27087e+07	3.11554e+07	2.34776e+07	5.71482e+06	6.32314e+06	1.72791e+07	6.38625e+06	2.43046e+07
M160T204	159.978	203.8	3.4	1.41318e+07	4.43238e+06	1.90307e+07	1.7467e+07	3.62503e+07	2.26559e+07	3.25551e+07	2.91382e+07	2.54733e+07	1.46185e+07	3.99003e+07	2.45984e+07
M160T205	160.04	204.8	3.4	727802	910886	1.7631e+06	545408	826300	777476	1.12106e+06	608521	500926	4.77505e+06	1.88447e+06	1.06993e+06
M160T227	159.978	226.8	3.8	3.57564e+06	2.44585e+07	2.32999e+07	2.0771e+07	3.94662e+07	1.16776e+07	2.21663e+07	1.5281e+07	5.57388e+06	1.25173e+07	2.44798e+07	5.07652e+06
M160T243	159.978	243.5	4.1	2.45121e+06	1.15096e+07	3.08857e+07	4.94245e+07	3.608e+06	3.82179e+06	1.56437e+07	3.3686e+06	2.77189e+07	3.8788e+07	2.75691e+06	2.93368e+07
M160T425	159.918	425.3	7.1	150840	134854	647406	127591	294824	596968	2.72816e+06	3.58259e+06	1.02932e+06	4.52637e+06	5.80359e+06	4.78235e+06
M160T79	159.978	78.7	1.3	1.46183e+07	1.66723e+07	3.87313e+07	6.13791e+07	4.5136e+07	6.27552e+07	3.84216e+08	2.13954e+08	2.54254e+08	1.7424e+08	3.05252e+08	3.41377e+08
M161T107	160.841	106.8	1.8	3.87739e+07	5.57428e+06	8.7653e+06	1.01476e+08	9.03137e+06	7.59222e+06	4.31211e+07	1.1003e+07	5.18973e+07	3.93041e+07	8.74132e+06	1.95648e+07
M161T133	160.841	133	2.2	8.00321e+07	3.38838e+08	4.08708e+08	1.41495e+08	4.7443e+08	2.40879e+08	3.64243e+08	4.41195e+08	9.12366e+07	2.58198e+08	5.7555e+07	1.55881e+08
M161T137	160.975	137.4	2.3	1.14759e+07	1.02449e+07	3.24987e+07	2.44132e+07	4.43638e+07	4.96362e+07	6.40011e+07	4.15297e+07	5.7512e+07	1.08075e+07	6.98918e+07	6.39894e+07
M161T148	160.975	147.9	2.5	4.83264e+07	7.90548e+07	2.77157e+07	3.15663e+07	3.56354e+07	2.42194e+07	3.47674e+07	3.85835e+07	3.73051e+07	6.6715e+07	1.11366e+07	5.56085e+07
M161T157	160.974	157	2.6	8.02345e+06	7.32889e+06	3.52917e+07	3.60304e+07	2.11318e+07	9.14332e+06	1.01103e+07	9.0279e+07	2.70431e+07	7.71772e+06	9.08299e+06	3.40027e+07
M161T166	160.841	166	2.8	2.07486e+08	1.48236e+08	1.61535e+08	1.69567e+08	1.24324e+08	1.60665e+08	5.22057e+08	9.20261e+07	4.99483e+08	9.96231e+07	1.74951e+08	2.21229e+08
M161T167	160.974	166.5	2.8	3.75958e+07	1.08978e+07	2.39479e+07	1.71133e+07	2.31239e+07	7.9582e+07	1.26988e+07	1.01173e+07	1.17816e+07	3.95165e+07	1.12402e+08	2.49491e+07
M161T178	160.841	178	3	1.08371e+08	1.10633e+08	1.44702e+08	4.2002e+07	2.52709e+08	9.54363e+07	2.36874e+07	1.23102e+08	2.92224e+07	1.76096e+08	2.13365e+07	1.02567e+07
M161T195	160.975	194.7	3.2	1.03811e+07	1.01419e+07	2.25476e+07	9.53814e+06	4.26901e+07	8.8134e+06	2.60187e+07	3.18992e+07	8.18105e+06	7.81522e+06	2.06661e+07	2.08164e+07
M161T202	160.974	202.4	3.4	3.77032e+07	1.26832e+07	2.50195e+07	1.88785e+07	1.11782e+07	5.88496e+07	4.19721e+07	2.31649e+07	2.79196e+07	3.08029e+07	2.08813e+07	1.01942e+07
M161T217	161.043	216.6	3.6	3.62932e+07	2.62405e+07	7.39653e+06	7.02385e+06	2.59662e+07	8.74995e+07	6.59165e+06	4.88008e+07	2.75059e+07	2.23844e+07	6.07843e+06	2.50258e+07
M161T225	160.841	225.4	3.8	2.49697e+09	4.00093e+08	2.15766e+08	4.42928e+08	1.71659e+08	9.49154e+08	5.53378e+08	1.5285e+08	1.37762e+08	1.20205e+08	1.2441e+08	6.73747e+07
M161T239	160.895	239.4	4	675656	3.67361e+06	665936	3.50464e+06	1.2463e+06	592584	1.42686e+06	1.17976e+06	440881	889562	378865	270230
M161T241	161.043	240.8	4	1.72188e+08	3.86896e+07	1.44721e+08	2.38368e+08	1.6136e+07	5.22891e+07	1.54121e+07	6.23803e+07	9.58637e+07	1.32638e+07	4.12843e+07	2.98686e+07
M161T244	160.974	243.5	4.1	9.54813e+06	9.90184e+07	1.90715e+07	7.24649e+07	1.23988e+08	1.93644e+07	7.7348e+07	6.59213e+07	1.45825e+07	1.21836e+08	1.46846e+07	1.48227e+07
M161T248	160.839	248.3	4.1	5.29147e+08	5.33128e+08	1.60719e+09	3.73716e+08	1.8181e+09	4.49603e+08	4.05905e+08	1.63243e+09	3.76967e+08	1.22739e+09	1.03258e+08	7.93398e+08
M161T255	161.043	254.5	4.2	1.4831e+07	3.29682e+07	4.34371e+07	1.30839e+07	5.35276e+07	7.91839e+07	3.94997e+07	1.13249e+07	1.06167e+07	5.81461e+07	4.24315e+07	2.81906e+07
M161T269	161.043	269.1	4.5	3.94829e+07	1.04766e+07	2.80064e+07	9.74679e+06	9.19065e+06	8.24424e+06	4.29425e+07	9.99459e+07	7.69156e+06	7.54635e+06	3.70163e+07	2.26047e+07
M161T277	161.046	276.5	4.6	1.06893e+07	3.17726e+07	2.88532e+07	1.00027e+07	3.29498e+07	6.48999e+07	4.30258e+07	9.06511e+06	8.24803e+06	7.80997e+06	3.23219e+07	7.11629e+06
M161T285	160.841	284.9	4.7	7.03253e+07	8.25683e+07	3.89874e+08	6.91257e+07	2.44975e+08	5.51911e+07	2.691e+08	5.54536e+07	2.70014e+08	4.77201e+07	4.2943e+07	1.06455e+08
M161T286	161.046	286.3	4.8	8.50969e+07	3.46207e+07	3.48297e+07	1.15731e+07	3.90774e+07	1.04517e+07	2.65304e+07	9.84927e+06	5.08478e+07	6.57337e+07	4.34847e+07	9.39487e+06
M161T301	160.841	301.5	5	7.59333e+08	7.75951e+08	1.76538e+08	8.14532e+08	3.27473e+08	4.74421e+08	1.80999e+08	5.7166e+08	1.12178e+08	4.48891e+08	5.07356e+08	1.22398e+08
M161T302	161.043	301.8	5	6.75674e+07	4.92806e+07	1.38388e+07	8.27737e+07	5.60647e+07	1.31408e+08	5.60897e+07	1.17839e+07	3.40751e+07	4.15944e+07	3.2587e+07	1.09671e+07
M161T314	161.045	313.8	5.2	1.76385e+07	1.11098e+08	1.05202e+08	4.86168e+07	4.23857e+07	1.46675e+07	4.70939e+07	1.59879e+08	5.58594e+07	6.21523e+07	3.56411e+07	1.19868e+08
M161T316	160.974	315.5	5.3	5.49707e+07	1.04658e+07	5.1078e+07	4.97031e+07	3.63692e+07	6.17225e+06	4.40374e+07	4.43548e+07	4.39324e+07	5.65285e+06	4.88746e+07	4.1717e+07
M161T325_1	160.839	325.3	5.4	2.93023e+07	2.96498e+07	1.223e+08	2.82687e+07	1.26202e+08	1.13886e+08	5.12379e+07	1.1436e+08	8.81009e+07	6.76119e+07	2.28733e+07	1.83788e+07
M161T325_2	161.044	325.3	5.4	1.08119e+08	1.09986e+07	1.05518e+07	3.79667e+07	5.64634e+07	9.84151e+06	4.47856e+07	8.22609e+06	4.11955e+07	8.11099e+06	2.82016e+07	2.73762e+07
M161T337	161.044	336.9	5.6	1.48413e+07	1.46914e+07	3.75012e+07	5.46717e+07	1.3218e+07	1.17468e+08	4.96366e+07	4.48924e+07	4.47579e+07	3.8528e+07	5.76907e+07	3.93774e+07
M161T35	160.841	35.3	0.6	5.8242e+06	1.93349e+07	1.16532e+07	1.27281e+07	2.47307e+07	2.28829e+07	1.07559e+07	1.02473e+07	1.00413e+07	9.78693e+06	8.43615e+06	1.04064e+07
M161T372	161.044	371.9	6.2	2.99803e+07	2.15494e+08	1.78565e+08	4.46396e+07	1.84303e+08	1.28235e+08	1.20724e+08	1.41162e+08	2.88098e+07	1.50222e+08	3.95499e+07	6.23324e+07
M161T412	161.043	411.9	6.9	9.26959e+06	8.59448e+06	1.32e+07	1.04946e+07	2.33743e+06	1.85146e+07	2.26655e+06	6.82896e+06	8.07795e+06	2.21153e+06	1.18516e+07	2.13451e+06
M161T42	161.008	42.2	0.7	4.67176e+06	1.11474e+06	490491	431888	272728	361844	282071	3.43845e+06	3.59988e+06	339807	257959	3.43135e+06
M161T422	161.043	421.8	7	9.35309e+06	7.60516e+06	7.5094e+06	5.61203e+06	9.50574e+06	1.68387e+06	1.28328e+07	4.48889e+06	6.15508e+06	1.33831e+07	5.58915e+06	9.02363e+06
M161T442	161.044	442	7.4	1.85255e+07	7.61224e+06	1.16757e+07	1.44313e+07	1.27881e+07	9.02858e+06	8.32846e+06	6.27421e+06	7.98114e+06	5.43237e+06	4.54298e+06	1.11205e+07
M161T78	160.975	77.8	1.3	7.84974e+07	7.40046e+07	6.9898e+07	9.79983e+07	6.65773e+07	2.35954e+08	4.08699e+08	6.34047e+07	3.3777e+08	1.83173e+08	3.70768e+08	3.37403e+08
M161T93	160.841	92.9	1.5	5.45865e+06	5.4897e+06	1.52875e+07	2.96181e+07	5.63435e+06	2.82033e+07	5.11402e+07	5.82829e+06	2.88241e+07	2.50462e+07	6.68195e+06	1.02229e+07
M162T166	161.842	166.4	2.8	9.76357e+06	3.26594e+06	1.33948e+06	3.47955e+06	1.08218e+06	1.22336e+07	1.14875e+06	927503	649168	8.05858e+06	1.98469e+06	548295
M162T218	162.055	217.7	3.6	701707	235277	1.00238e+06	216070	776681	887831	1.14878e+06	176572	160773	172769	838466	456975
M162T255	161.842	254.7	4.2	1.9189e+06	2.05011e+06	2.29398e+06	1.92986e+06	7.12438e+06	1.67588e+07	1.32515e+07	4.16697e+06	6.21074e+06	4.25061e+06	7.38266e+06	1.09991e+06
M162T301	161.842	301.2	5	4.91476e+06	3.60383e+06	9.56891e+06	3.6865e+06	1.66348e+07	3.86281e+06	8.79779e+06	3.28559e+06	3.23089e+06	2.01517e+06	705558	651388
M162T313	161.842	313.3	5.2	2.04166e+06	420541	468926	361951	343688	1.49156e+06	944697	1.82319e+06	2.36717e+06	330097	1.53535e+06	298949
M162T326	161.842	326.5	5.4	397626	417925	473845	2.39039e+06	388956	1.59958e+06	1.42272e+06	1.31525e+06	1.85645e+06	1.11701e+06	284155	176739
M162T410	161.913	409.8	6.8	195857	427803	3.57637e+06	1.45473e+06	2.75709e+06	1.92505e+07	4.5641e+06	2.56942e+07	3.50612e+07	6.64095e+06	5.30833e+07	7.71063e+06
M162T416	161.913	416.2	6.9	846067	7.64312e+06	2.30255e+06	1.39378e+07	4.24639e+06	3.31732e+07	9.23395e+06	4.36748e+07	4.89893e+07	7.03776e+07	6.71573e+07	1.55913e+07
M162T426	161.913	425.5	7.1	5.63912e+06	1.16777e+07	1.99976e+07	2.42559e+07	3.86812e+07	5.0645e+07	5.96106e+07	7.18875e+07	9.07001e+07	8.49263e+07	9.36328e+07	1.11745e+08
M162T448	161.913	448.2	7.5	0	1.51112e+07	2.9474e+07	2.40409e+07	2.35544e+07	3.78118e+07	9.09863e+07	1.05609e+08	1.04094e+08	1.48744e+08	8.60829e+07	9.10543e+07
M162T51	162.076	51.3	0.9	7.10288e+06	1.03729e+07	3.70239e+06	5.22797e+06	7.00979e+06	2.49749e+06	2.56184e+06	4.06865e+06	2.64903e+06	2.41225e+06	1.57057e+06	1.44901e+06
M163T100	162.838	100.4	1.7	8.95509e+06	6.98096e+06	1.48909e+07	4.90653e+07	1.9884e+07	1.73611e+07	2.4059e+07	9.62779e+07	9.90358e+07	1.09182e+08	8.84515e+07	1.89857e+07
M163T130	162.838	130.4	2.2	8.31739e+07	2.93047e+08	4.10231e+08	1.17867e+08	4.82734e+08	3.00472e+08	3.52336e+08	5.87427e+07	8.40336e+07	8.76081e+07	9.74873e+07	8.82946e+07
M163T167	162.838	167	2.8	1.20146e+08	1.42732e+08	1.59848e+08	2.50584e+08	2.46178e+08	1.54307e+08	5.01976e+08	4.17633e+08	4.8121e+08	4.32272e+07	1.59416e+08	2.1995e+08
M163T201	162.838	201.1	3.4	5.1375e+07	2.17312e+08	2.37514e+08	2.23558e+08	5.31307e+07	1.58376e+08	2.80956e+07	4.60198e+07	1.7861e+08	3.26729e+07	1.00458e+08	1.41517e+07
M163T225	162.838	224.9	3.7	2.34583e+09	3.8854e+08	2.9237e+08	4.32568e+08	8.7642e+07	3.62843e+08	7.26803e+08	8.24162e+08	2.93656e+08	6.58924e+07	1.5716e+08	3.93646e+07
M163T245	162.838	245.2	4.1	2.50246e+08	1.09809e+09	1.30028e+09	7.19999e+08	3.26813e+08	2.24639e+08	2.07483e+08	4.50006e+08	8.54276e+08	1.50711e+09	3.34463e+08	9.29969e+08
M163T285	162.838	285.5	4.8	2.14524e+08	2.23999e+08	3.19642e+08	4.65102e+07	2.57288e+08	1.34454e+08	2.39585e+08	3.99057e+07	1.63939e+08	6.99515e+07	2.76366e+07	2.91354e+07
M163T301	162.838	301.5	5	7.16604e+07	2.93514e+08	3.53564e+08	8.08545e+08	2.95263e+08	3.48386e+08	3.30894e+08	2.41327e+07	1.23501e+08	2.51811e+08	4.90403e+08	4.5492e+08
M163T324	162.838	323.8	5.4	4.39774e+07	1.16295e+08	1.73099e+08	2.97062e+07	1.52594e+08	3.03054e+07	2.634e+07	1.08665e+08	8.16489e+07	1.35433e+08	2.27867e+07	1.80816e+07
M163T34	162.837	34	0.6	5.80233e+06	1.8189e+07	1.26451e+07	8.58882e+06	2.35699e+07	2.10689e+07	1.68867e+07	1.53153e+07	5.51612e+06	6.70976e+06	8.29019e+06	1.01372e+07
M163T413	163.112	413.1	6.9	1.18921e+06	740500	1.02286e+06	953205	883639	878669	1.46136e+06	618718	686958	1.03635e+06	896583	1.55892e+06
M163T425	162.913	425.5	7.1	67249.3	180271	416874	4.22366e+06	3.13249e+06	5.20464e+06	6.21872e+06	8.2914e+06	1.02634e+07	8.80275e+06	1.32398e+07	1.20818e+07
M163T43	163.024	42.9	0.7	5.31325e+06	7.0323e+06	6.38008e+06	1.07063e+07	7.01809e+06	5.95854e+06	3.44056e+06	6.06838e+06	2.91688e+06	3.99086e+06	3.38018e+06	6.04893e+06
M163T48	162.956	48.1	0.8	4.54496e+07	4.97995e+07	5.07648e+07	8.18746e+07	5.75448e+07	4.97542e+07	4.83826e+07	3.14011e+07	6.57438e+07	4.07975e+07	5.89125e+07	6.08235e+07
M163T56	163.039	56.3	0.9	2.68203e+06	3.97373e+06	4.82128e+06	2.87833e+06	3.44748e+06	3.6695e+06	3.75694e+06	2.69783e+06	2.36437e+06	2.18608e+06	2.8499e+06	1.61801e+06
M163T93	162.838	92.6	1.5	4.39497e+06	1.7251e+06	1.66329e+07	2.76962e+07	6.16679e+06	2.5887e+07	5.17886e+07	7.03493e+06	8.4351e+06	7.46144e+06	7.794e+06	1.06542e+07
M164T102	164.071	101.9	1.7	2.85403e+07	2.55575e+07	7.26274e+07	3.00452e+07	6.1811e+06	8.09807e+07	2.40281e+07	6.64175e+06	2.5626e+07	1.47724e+07	6.94455e+07	9.73868e+06
M164T109	164.069	109.2	1.8	2.17241e+07	2.12542e+07	1.49464e+07	1.43366e+07	7.28095e+07	2.57738e+07	2.59763e+07	1.91743e+07	1.85694e+07	4.06903e+06	1.67952e+07	4.10264e+07
M164T116	164.069	116.5	1.9	4.1034e+06	2.44359e+07	1.96254e+07	3.18606e+06	4.01462e+06	4.37521e+06	5.78912e+06	1.64978e+07	4.71991e+06	3.43006e+07	2.12391e+07	1.77568e+07
M164T123	164.069	122.7	2	1.78609e+07	6.37513e+06	6.14427e+06	2.30467e+07	1.83571e+07	2.18497e+07	1.83188e+07	1.69451e+07	2.17382e+07	4.85981e+06	5.40828e+06	6.47937e+06
M164T131	164.069	131.1	2.2	1.60997e+07	2.28234e+07	4.16125e+07	1.63378e+07	2.13384e+07	1.40212e+07	2.18278e+07	2.44232e+07	1.86226e+07	2.23925e+07	2.75199e+07	3.56977e+07
M164T142	164.069	142.3	2.4	3.61664e+06	3.93767e+06	2.06709e+07	1.32888e+07	1.50939e+07	1.1702e+07	4.2425e+06	3.92732e+06	1.46139e+07	1.1932e+07	1.32884e+07	2.65307e+07
M164T153	164.043	152.6	2.5	745514	560222	656579	1.97424e+07	657679	1.07393e+07	192582	631794	602006	612479	236861	332491
M164T154	164.069	154.1	2.6	4.71414e+06	4.2191e+07	5.51536e+06	8.55423e+06	1.24093e+07	2.37146e+07	2.80481e+07	1.46275e+07	1.90846e+07	1.9168e+07	1.91989e+07	6.09143e+06
M164T161	164.069	161.5	2.7	2.33682e+07	5.59318e+06	2.35261e+07	3.85564e+06	1.51978e+07	4.24929e+06	5.31456e+06	1.30732e+07	4.89032e+06	9.81863e+06	1.31286e+07	2.07359e+07
M164T170	164.069	170.4	2.8	4.37249e+06	1.27667e+07	4.5086e+06	2.49366e+07	1.41228e+07	2.52545e+07	1.87238e+07	1.27991e+07	1.76612e+07	1.3199e+07	4.49851e+06	2.5577e+07
M164T183	164.069	183.2	3.1	4.43472e+06	4.53547e+06	1.31592e+07	1.37735e+07	2.81895e+07	4.35877e+06	1.68173e+07	3.14862e+07	2.64915e+07	1.28287e+07	4.48154e+06	1.85925e+07
M164T193	164.069	193.5	3.2	1.60766e+07	5.58806e+07	1.72224e+07	1.06025e+07	4.90952e+06	2.10679e+07	2.76571e+07	1.20736e+07	5.50564e+06	2.87302e+07	2.82455e+07	2.18685e+07
M164T204	164.069	203.9	3.4	3.26055e+06	4.05957e+06	1.49798e+07	1.48616e+07	3.0142e+06	3.39265e+06	1.62438e+07	1.19508e+07	1.87928e+07	3.48034e+06	3.45971e+06	2.26706e+07
M164T216	164.069	215.9	3.6	4.25063e+07	2.33142e+07	2.80348e+07	1.32607e+07	5.25761e+07	5.91755e+07	1.82229e+07	3.1881e+07	4.78363e+07	2.28824e+07	2.20667e+07	2.85808e+07
M164T230	164.069	229.6	3.8	5.39751e+06	1.91968e+07	6.20701e+06	1.3041e+07	5.18595e+06	5.03104e+06	1.91617e+07	5.91431e+06	5.50051e+06	3.48534e+07	2.71355e+07	2.20734e+07
M164T238	163.838	238.1	4	1.75025e+06	8.2438e+06	6.4914e+06	5.9625e+06	1.52591e+06	5.7108e+06	1.3293e+06	1.3042e+06	4.30022e+06	3.94789e+06	1.00668e+06	770418
M164T239	164.069	238.7	4	4.63525e+07	1.81333e+07	3.80418e+07	4.95556e+06	2.02688e+07	5.38535e+06	1.48082e+07	4.14367e+07	6.14893e+07	4.77603e+06	5.37525e+06	1.95356e+07
M164T246	164.069	245.8	4.1	4.72733e+06	1.68149e+07	4.95362e+06	2.32439e+07	2.31218e+07	2.68854e+07	2.83617e+07	4.70725e+06	4.72823e+06	1.70203e+07	1.95343e+07	1.93518e+07
M164T254	163.839	254.4	4.2	1.20728e+07	8.08932e+06	2.33068e+06	1.92763e+06	2.03299e+06	7.76658e+06	8.64858e+06	1.7167e+06	5.42771e+06	5.26275e+06	1.24566e+06	1.08925e+06
M164T261	164.069	261.1	4.4	6.00972e+06	2.09386e+07	7.23502e+07	3.14248e+07	2.0433e+07	1.65889e+07	2.99549e+07	2.00158e+07	4.91707e+07	1.49159e+07	1.5085e+07	4.02838e+07
M164T273	164.069	273.4	4.6	8.16197e+06	4.1801e+07	8.29135e+06	2.98062e+07	2.79488e+07	3.77577e+07	4.10877e+07	9.4826e+06	8.16912e+06	2.21115e+07	7.86448e+06	8.08067e+06
M164T293	164.069	293	4.9	1.38956e+08	2.45248e+07	8.30112e+06	4.35496e+07	3.53413e+07	2.44415e+07	8.50007e+06	1.64744e+07	8.10614e+06	7.736e+06	7.73514e+06	5.60343e+06
M164T302	163.839	301.9	5	2.54289e+06	2.64393e+06	845037	6.80286e+06	1.23547e+06	6.52325e+06	1.0171e+06	3.00533e+06	5.72376e+06	3.80165e+06	9.74622e+06	699619
M164T327	164.072	327.1	5.5	3.16609e+07	1.55719e+07	1.54624e+07	3.45462e+07	3.32444e+07	1.2426e+08	2.19152e+08	1.62391e+08	1.5197e+07	1.46215e+07	6.0012e+07	1.55182e+07
M164T355	164.07	354.6	5.9	4.29244e+07	8.26101e+06	8.42139e+06	8.07861e+06	3.43663e+07	3.32031e+07	3.14984e+07	8.17871e+06	3.19584e+07	7.8098e+06	6.48272e+06	7.20447e+06
M164T369	164.07	369	6.2	2.41096e+07	3.40088e+08	1.98986e+08	1.91097e+08	3.98079e+07	4.91675e+07	6.20101e+07	1.39635e+08	3.63603e+07	3.44507e+08	3.06685e+07	1.60839e+08
M164T411	164.07	410.8	6.8	9.01892e+06	9.43948e+06	8.06941e+06	2.10838e+07	2.48876e+06	1.15769e+07	1.47205e+07	1.23658e+07	1.03496e+07	2.90707e+06	9.48185e+06	7.34512e+06
M164T420	164.07	420.1	7	8.67911e+06	9.0776e+06	8.78782e+06	2.17922e+06	2.09036e+06	1.76055e+06	7.04397e+06	1.21602e+07	1.9701e+06	5.87423e+06	5.35851e+06	1.11805e+07
M164T427	164.07	427.4	7.1	2.31724e+06	5.6291e+06	2.23976e+06	2.13991e+06	4.23063e+07	1.01447e+07	2.09751e+06	2.01698e+06	1.61389e+07	2.1394e+06	4.76989e+06	5.4146e+06
M164T443	164.07	443.1	7.4	2.35251e+06	6.26289e+06	8.93657e+06	1.80901e+07	1.82521e+06	1.26285e+07	2.00338e+06	8.76347e+06	6.77561e+06	5.83416e+06	1.05024e+07	7.67404e+06
M164T64_1	164.015	63.9	1.1	1.55973e+06	2.02199e+06	1.35399e+06	329699	670110	852593	1.68322e+06	763018	711183	311153	1.2189e+06	1.25533e+06
M164T64_2	164.071	63.8	1.1	3.99425e+08	5.41788e+08	3.40162e+08	5.82784e+07	2.31301e+08	2.68894e+08	4.56273e+08	2.5879e+08	2.20863e+08	1.97156e+08	2.75576e+08	3.81369e+08
M164T64_3	164.126	63.6	1.1	998361	1.84812e+06	1.24523e+06	1.08826e+07	723528	1.06801e+06	1.98185e+06	940867	709310	814067	803038	1.60757e+06
M164T82_1	164.071	81.9	1.4	1.39258e+07	5.21058e+08	3.42716e+08	6.03549e+07	2.09184e+08	3.20634e+08	4.93534e+08	2.703e+08	2.831e+08	2.40397e+08	3.29804e+08	4.94297e+08
M164T82_2	164.126	82.4	1.4	1.14355e+07	2.39752e+06	1.39002e+06	1.31102e+07	4.66775e+07	6.76625e+07	2.47453e+06	1.17507e+06	1.29119e+06	5.74073e+07	7.716e+07	2.22659e+06
M164T83	164.015	82.8	1.4	727367	2.1873e+06	1.41149e+06	835279	612086	688658	1.83458e+06	1.16722e+06	1.26235e+06	1.01261e+06	1.43807e+06	2.48947e+06
M165T102	164.835	101.6	1.7	5.64031e+06	2.21295e+06	8.14887e+06	6.92661e+06	4.468e+06	3.77777e+06	1.32824e+07	3.06852e+07	5.47064e+06	3.12436e+07	2.91438e+07	5.83294e+06
M165T131	164.835	130.9	2.2	8.17926e+07	1.05509e+08	1.15022e+08	4.10426e+08	1.52835e+08	8.74148e+07	1.06792e+08	2.03388e+07	1.2969e+08	5.35217e+07	1.64151e+07	1.22629e+07
M165T166	164.835	166.2	2.8	1.74633e+07	4.58393e+07	1.04851e+08	2.16664e+07	1.72651e+07	1.19578e+08	1.61743e+08	6.68489e+07	8.03496e+07	4.6143e+07	2.27177e+07	8.78256e+06
M165T177	164.835	176.5	2.9	3.3357e+07	3.64784e+07	1.04067e+07	1.15007e+07	8.4585e+07	7.79975e+06	7.40304e+06	4.0795e+07	6.06179e+07	1.29705e+07	2.57459e+07	3.3189e+06
M165T219	164.835	218.6	3.6	5.444e+07	5.03143e+07	1.38532e+08	1.3823e+08	5.86955e+07	4.24598e+07	2.28603e+08	2.31958e+08	2.3391e+08	3.28008e+07	1.03827e+08	6.73927e+07
M165T246	164.835	245.9	4.1	1.07762e+08	1.12035e+08	4.78254e+08	1.09967e+08	4.77065e+08	9.64108e+07	8.69318e+07	6.90267e+07	7.86026e+07	4.79553e+08	6.57548e+07	2.15606e+08
M165T271	165.054	271.1	4.5	1.16057e+07	1.2135e+07	1.09457e+07	1.45946e+07	1.22035e+07	1.24324e+07	1.18765e+07	1.82569e+07	1.15272e+07	3.51947e+07	1.11464e+07	1.04669e+07
M165T300	164.835	300.2	5	1.0341e+08	1.93302e+08	9.83613e+07	1.29777e+08	1.35829e+08	3.99919e+07	7.40713e+07	3.87142e+07	3.41418e+07	7.39281e+07	1.41608e+07	1.66247e+08
M165T326	164.835	325.5	5.4	1.03159e+07	1.67679e+07	5.43892e+07	4.3249e+07	1.75392e+07	4.27976e+07	4.23927e+07	3.37598e+07	3.26944e+07	3.36429e+07	3.02881e+07	6.23814e+06
M165T33	164.946	33	0.6	6.12475e+06	5.41369e+06	2.1323e+06	1.39298e+06	539515	2.24053e+06	1.91054e+06	2.2646e+06	1.8221e+06	492091	592975	498001
M165T35	164.835	34.7	0.6	1.69424e+06	5.98693e+06	3.83256e+06	4.29465e+06	7.20796e+06	5.31366e+06	5.43989e+06	5.1236e+06	4.57852e+06	3.12821e+06	2.58835e+06	1.9695e+06
M165T375	165.039	374.9	6.2	6.18936e+07	5.56541e+07	6.44476e+07	5.72687e+07	7.24971e+07	7.1284e+07	5.56809e+07	5.76278e+07	5.33489e+07	6.10659e+07	5.7699e+07	6.16186e+07
M165T40	165.018	39.9	0.7	1.11583e+07	9.49845e+06	7.96472e+06	5.23753e+06	2.7873e+06	8.46386e+06	4.2524e+06	2.97255e+06	3.62501e+06	3.23881e+06	3.23185e+06	4.66408e+06
M165T404	165.04	403.9	6.7	4.56925e+06	4.07184e+06	5.20034e+06	5.2329e+06	6.35799e+06	5.39698e+06	958869	4.34648e+06	836571	5.09782e+06	3.60228e+06	5.09774e+06
M165T46	165.04	46.5	0.8	1.68173e+08	1.47806e+08	8.97601e+07	1.05128e+08	1.02691e+08	1.29893e+08	8.05163e+07	1.0145e+08	6.44579e+07	8.64841e+07	6.54214e+07	1.59208e+08
M165T48	164.954	47.6	0.8	2.96916e+07	5.2555e+07	3.52382e+07	4.89372e+07	4.43305e+07	2.83689e+07	2.99072e+07	2.56454e+07	3.39302e+07	2.87362e+07	2.87436e+07	2.66355e+07
M165T64	165.075	64	1.1	3.80302e+07	4.61452e+07	3.22817e+07	5.586e+06	1.90528e+07	2.60169e+07	4.33289e+07	2.26704e+07	2.11642e+07	1.81759e+07	2.6448e+07	3.61189e+07
M165T82	165.075	81.9	1.4	2.8076e+06	4.85846e+07	3.2318e+07	5.22804e+06	2.04541e+07	2.98458e+07	4.75763e+07	2.53779e+07	2.70531e+07	2.33511e+07	3.17788e+07	4.67912e+07
M165T97	165.055	96.8	1.6	2.19129e+06	2.89504e+07	1.64997e+07	9.76067e+08	3.19961e+06	5.01715e+08	2.05733e+07	1.0963e+07	1.84011e+07	1.59496e+07	2.67016e+06	2.88035e+07
M166T269	165.978	268.8	4.5	429835	478831	575448	578629	2.67896e+06	423675	434346	445804	550972	471928	610014	337949
M166T271	166.059	271.1	4.5	971222	939216	1.98896e+06	1.22637e+06	1.39977e+06	2.64822e+06	1.18182e+06	814653	1.94767e+06	786436	1.10791e+06	1.00794e+06
M166T375	166.04	374.8	6.2	5.47272e+06	4.92755e+06	5.61912e+06	5.18013e+06	7.162e+06	7.04061e+06	4.34999e+06	4.88384e+06	5.0228e+06	5.97552e+06	5.66072e+06	5.31797e+06
M166T39	166.061	39	0.7	663789	568628	396482	330489	627465	537205	478570	482757	518467	268563	485249	413843
M166T40	166.014	40.2	0.7	3.18001e+06	2.268e+06	2.37044e+06	1.4542e+06	2.58156e+06	1.55227e+06	749130	160391	619256	685558	690914	625434
M166T49_1	166.038	48.6	0.8	8.0389e+06	1.41412e+07	1.06508e+07	1.90509e+07	1.29776e+07	1.07392e+07	8.34449e+06	6.29945e+06	1.17032e+07	8.03177e+06	8.86844e+06	1.06294e+07
M166T49_2	166.098	48.9	0.8	1.64776e+07	1.1959e+07	1.1757e+07	1.15869e+07	1.96654e+07	1.61571e+07	1.53823e+07	1.52722e+07	2.38919e+07	1.17953e+07	1.37317e+07	1.8336e+07
M166T63	166.05	63	1	5.83141e+06	4.92174e+06	6.60619e+06	6.58949e+06	6.39131e+06	5.37346e+06	5.23234e+06	2.09056e+06	3.5402e+06	5.90979e+06	4.78861e+06	4.36947e+06
M166T64	166.098	64.1	1.1	2.32708e+07	1.33147e+07	1.7652e+07	1.1327e+06	9.30326e+06	2.16204e+06	3.46119e+06	6.56209e+06	2.70549e+06	1.05276e+07	8.44171e+06	1.3255e+07
M166T74	166.098	74.1	1.2	4.77902e+06	5.87588e+06	3.33012e+06	1.19563e+06	7.46729e+06	1.29886e+06	1.39954e+06	985961	6.3479e+06	4.66528e+06	1.03916e+06	1.73543e+06
M166T82	166.076	82.3	1.4	936290	2.96215e+06	949100	1.40816e+06	1.09012e+06	1.01606e+06	1.43454e+06	683324	678035	812266	884689	1.76609e+06
M166T93	166.058	93	1.6	937130	2.45856e+06	2.47294e+06	6.28145e+07	820149	4.77915e+07	1.50368e+06	876825	832072	781265	790869	2.81551e+06
M167T129	166.832	129.4	2.2	5.89399e+06	1.40038e+07	1.84291e+06	2.11202e+06	1.61446e+06	1.55346e+06	3.45005e+06	6.55923e+06	4.30701e+06	3.03473e+06	1.09885e+06	819826
M167T255	166.833	254.9	4.2	3.52697e+06	3.81759e+06	2.03857e+07	3.39111e+06	1.38524e+07	2.10542e+07	1.74118e+07	9.4172e+06	2.58218e+06	6.25453e+06	2.26731e+06	1.75713e+06
M167T284	166.832	283.6	4.7	4.36745e+06	4.84571e+06	1.33997e+07	1.67667e+06	1.56753e+06	8.31086e+06	7.80095e+06	4.36361e+06	1.2862e+06	5.70723e+06	1.0766e+06	6.56911e+06
M167T301	166.833	300.8	5	1.57907e+06	1.72152e+06	1.90385e+06	1.59844e+07	4.72217e+06	4.45732e+06	6.00667e+06	7.63916e+06	3.37321e+06	7.96337e+06	3.33307e+06	2.20137e+06
M167T312	166.833	312.2	5.2	652852	1.14468e+07	805714	773068	3.90228e+06	5.59275e+06	1.7799e+06	3.69111e+06	698814	553649	553093	2.50529e+06
M167T325	166.832	324.7	5.4	4.9958e+06	655329	3.94028e+06	2.2283e+06	2.58893e+06	1.7393e+06	2.70586e+06	2.99686e+06	584780	539686	480711	1.19509e+06
M167T34	166.832	34.3	0.6	39092.8	634750	161257	160833	790143	160870	124306	471342	427783	237166	435485	68461.8
M167T375	167.036	374.8	6.2	3.11294e+06	2.74304e+06	4.35135e+06	3.38255e+06	3.99796e+06	3.70873e+06	3.4992e+06	3.2414e+06	2.96124e+06	4.9521e+06	3.41822e+06	3.25826e+06
M167T42	166.974	42.3	0.7	2.36666e+06	9.15623e+06	3.90955e+06	6.19196e+06	2.46145e+06	5.32318e+06	1.91252e+06	1.34706e+06	1.60796e+06	1.01786e+06	864412	2.32379e+06
M167T48	167.02	47.8	0.8	1.56672e+07	3.69081e+07	6.92514e+07	1.37773e+07	2.34441e+07	4.47742e+07	3.20364e+07	1.31554e+07	1.63372e+07	6.7456e+06	5.04313e+07	2.91569e+07
M168T49_1	168.035	48.6	0.8	1.91628e+06	3.9615e+06	3.01705e+06	5.58471e+06	4.13727e+06	3.36778e+06	2.08503e+06	1.79752e+06	3.149e+06	2.58643e+06	3.25322e+06	3.42517e+06
M168T49_2	168.077	48.8	0.8	6.42864e+07	6.1026e+07	4.62256e+07	6.86684e+07	6.63939e+07	7.4756e+07	7.50222e+07	1.27733e+07	1.78954e+07	4.78697e+07	5.42378e+07	8.10548e+07
M168T64	168.077	64.1	1.1	2.31594e+07	6.30689e+07	6.85553e+07	2.8961e+07	3.60027e+07	7.30065e+07	8.54665e+07	7.04625e+07	9.70199e+07	2.98962e+07	3.67206e+07	5.8151e+07
M168T80	168.077	80	1.3	2.79305e+06	2.0355e+07	1.70368e+07	2.15964e+07	3.64028e+06	4.19782e+06	2.17452e+07	1.10049e+07	1.15214e+07	1.19928e+07	1.59325e+07	4.73841e+06
M169T206	168.989	206.1	3.4	193756	210154	97489	88544.5	146900	865027	77209.7	266134	79894.3	97940	77143.6	119483
M169T43_1	168.99	42.8	0.7	1.16019e+07	1.11809e+07	7.67358e+06	1.02678e+07	8.05014e+06	8.77868e+06	9.92244e+06	8.02138e+06	7.29628e+06	7.24955e+06	8.18808e+06	9.78637e+06
M169T43_2	169.013	43.2	0.7	1.0116e+06	1.27621e+06	1.96434e+06	4.34268e+06	1.98496e+06	2.2806e+06	2.53424e+06	461646	1.81906e+06	1.8401e+06	1.25096e+06	9.58859e+06
M169T49	169.08	49.2	0.8	3.19984e+06	4.77404e+06	753780	592523	4.91409e+06	876108	5.79571e+06	509563	1.40601e+06	1.94894e+06	3.68712e+06	4.35769e+06
M169T55	169.017	55	0.9	138907	86478.5	1.43047e+06	125061	76213	1.03944e+06	1.26585e+07	6.07847e+06	119434	3.42771e+06	1.32597e+06	247400
M170T63	170.081	63.4	1.1	264226	316372	2.46022e+06	5.43557e+06	188570	5.70932e+06	1.94053e+06	1.4438e+06	1.67556e+06	1.96919e+06	1.07916e+06	2.26443e+06
M171T404	171.102	403.9	6.7	5.33287e+06	4.34959e+06	1.26878e+07	9.05028e+06	6.81998e+06	5.70459e+06	1.45384e+07	1.04405e+07	1.29675e+06	5.99807e+06	5.2713e+06	1.13809e+07
M171T43	170.942	42.8	0.7	40049.9	1.4928e+06	2.32084e+06	545356	2.3724e+06	3.8267e+06	2.15405e+06	920066	794986	178006	85069.5	4.10359e+06
M171T47	170.901	47.3	0.8	1.10862e+07	1.65078e+07	1.46932e+07	2.62373e+07	5.31128e+06	1.55355e+07	1.09263e+07	1.24558e+07	1.74028e+07	1.47019e+07	1.68244e+07	1.568e+07
M171T50	171.077	49.9	0.8	3.93247e+06	6.95645e+06	2.96098e+06	542990	2.56953e+06	767227	640491	4.36012e+06	509774	488032	467089	4.78122e+06
M172T203	172.007	202.6	3.4	234165	357582	31535.5	169394	45592.4	218962	135277	22813.8	41045.1	9197.96	30543.3	410784
M172T310	171.946	309.8	5.2	975418	5.83759e+06	959583	996446	5.61029e+06	3.29948e+06	788356	873980	820258	2.68608e+06	2.77782e+06	3.82666e+06
M172T37	171.945	37.1	0.6	0	0	0	0	0	0	5.38711e+06	6.27469e+06	6.95127e+06	9.96828e+06	7.05609e+06	1.75587e+07
M172T51_1	172.001	51.2	0.9	2.69926e+06	3.00434e+06	2.82905e+06	3.3112e+06	1.14759e+06	3.14495e+06	2.31107e+06	2.53812e+06	2.03622e+06	2.82021e+06	1.15079e+06	2.46059e+06
M172T51_2	172.022	50.7	0.8	794863	6.58136e+06	3.92751e+06	4.21426e+06	3.9089e+06	930442	598908	3.56798e+06	2.24384e+06	3.23491e+06	567198	864555
M172T63	172.097	63.4	1.1	2.00881e+06	9.79752e+06	2.28115e+06	2.02624e+07	7.23986e+06	8.85086e+06	1.15614e+07	8.07673e+06	2.12718e+07	1.61073e+06	1.86178e+06	2.29353e+06
M172T78	171.946	77.8	1.3	3.65789e+06	2.66608e+06	2.85802e+06	1.31398e+07	1.11313e+07	9.94933e+06	1.96058e+06	9.12859e+06	2.68178e+06	3.78417e+06	1.50777e+07	7.71361e+06
M173T110	173.103	110.3	1.8	1.68195e+07	3.63314e+07	6.83972e+06	1.14179e+06	4.72365e+06	1.63525e+07	3.39089e+07	1.90353e+07	2.09014e+07	1.65945e+07	3.99096e+06	3.03233e+07
M173T118	173.103	118	2	6.36006e+06	1.11747e+07	6.4645e+06	1.07263e+06	1.66834e+07	5.12412e+06	1.51992e+07	1.79709e+07	1.39079e+07	1.65584e+07	2.26394e+07	2.10343e+07
M173T128	173.103	127.8	2.1	2.08945e+07	7.53779e+07	1.39401e+07	798936	9.15671e+06	1.91336e+07	3.5153e+06	3.6097e+06	2.70047e+06	2.62683e+06	2.4504e+06	1.72362e+07
M173T137	173.104	136.9	2.3	6.34661e+06	1.06449e+07	1.4158e+07	888748	3.2144e+06	3.73737e+06	1.32301e+07	3.87379e+06	1.38633e+07	1.30861e+07	1.56201e+07	1.54002e+07
M173T154	172.991	153.8	2.6	542639	397103	3.40059e+06	2.0835e+06	872487	757278	3.81044e+06	5.07939e+06	7.73253e+06	679737	1.60485e+06	5.45702e+06
M173T180	173.118	180.2	3	2.30794e+06	3.25653e+06	1.56892e+06	1.96303e+06	1.19148e+06	1.03058e+06	1.57962e+06	1.09479e+06	1.67314e+06	681278	2.11746e+06	940872
M173T222	173.118	222	3.7	2.6729e+06	1.73236e+06	2.30817e+06	749564	819511	2.10816e+06	1.55918e+06	838698	4.18998e+06	1.38844e+06	701120	2.9249e+06
M173T42	173.008	42.2	0.7	5.08859e+06	1.68264e+06	3.93484e+06	2.44347e+06	1.12238e+06	1.2292e+06	5.44714e+06	1.08037e+06	2.75597e+07	1.44978e+06	9.91697e+06	1.21054e+07
M173T47	172.899	47.2	0.8	3.81966e+06	5.61274e+06	5.1846e+06	8.27988e+06	7.64752e+06	5.02415e+06	3.39049e+06	3.91488e+06	5.4226e+06	4.73144e+06	5.6332e+06	5.10699e+06
M173T50	172.984	49.8	0.8	4.78412e+08	4.13784e+08	3.92718e+08	4.34375e+08	4.32592e+08	4.14146e+08	4.17562e+08	3.58108e+08	4.17208e+08	3.76825e+08	4.49441e+08	4.24957e+08
M173T53	173.092	53.1	0.9	4.25164e+07	8.8036e+06	4.74869e+07	4.00306e+06	1.76225e+07	5.49775e+07	5.94013e+07	1.34968e+07	2.71773e+07	3.06797e+07	3.16367e+07	6.79335e+07
M173T62	173.103	62.3	1	5.0612e+08	7.80527e+08	4.62399e+08	6.53971e+07	3.33834e+08	1.89823e+08	4.63721e+08	3.56889e+08	3.23367e+08	2.64779e+08	2.84054e+08	5.1886e+08
M174T226	174.055	226	3.8	213665	376880	550253	1.4778e+07	174585	4.47911e+06	373504	138560	859843	112096	135775	450319
M174T296	174.001	296.5	4.9	810301	1.10124e+06	4.69217e+06	4.8965e+06	1.41988e+06	1.70629e+06	8.28702e+06	1.84309e+06	9.92268e+06	7.69346e+06	1.70694e+06	7.93323e+06
M174T308	174.001	307.8	5.1	1.34196e+06	1.6615e+06	9.14789e+06	1.00017e+07	1.09133e+07	2.75674e+06	1.26172e+07	3.00613e+06	1.14185e+07	2.80033e+06	2.89755e+06	1.1801e+07
M174T322	174.001	321.7	5.4	8.21254e+06	3.55991e+07	1.28141e+07	1.50279e+07	1.08622e+07	1.20851e+07	2.17517e+07	6.2663e+07	1.73306e+07	1.88322e+07	6.41481e+07	2.04432e+07
M174T334	174.001	333.9	5.6	6.06677e+06	2.07054e+06	8.91989e+06	9.26277e+06	1.16728e+07	1.13103e+07	3.69995e+06	3.75419e+06	1.52752e+07	1.37436e+07	3.84222e+06	1.46205e+07
M174T348	174.001	347.7	5.8	840541	1.28914e+06	3.39527e+06	1.2409e+06	1.48937e+06	4.24645e+06	1.16078e+07	2.76191e+06	1.25489e+07	6.29622e+06	3.02311e+06	1.51756e+07
M174T42	174.04	42.3	0.7	9.31819e+07	1.70299e+07	1.87029e+07	2.06963e+07	7.92571e+06	1.51321e+07	1.101e+07	9.98666e+06	8.20444e+06	5.52047e+06	1.43533e+07	1.21944e+07
M174T420	174.015	420.1	7	4.29182e+06	3.46137e+06	4.06703e+06	966457	4.62624e+06	858799	803937	1.02973e+06	4.4341e+06	1.20416e+07	1.25009e+06	1.346e+06
M174T443	174.015	443	7.4	4.66124e+06	4.36251e+06	1.27828e+06	1.02667e+06	8.77153e+06	1.04156e+06	7.19391e+06	1.05712e+06	5.42711e+06	1.26566e+06	5.22527e+06	1.34954e+06
M174T50	173.988	49.9	0.8	2.02864e+07	1.73444e+07	1.68266e+07	1.83023e+07	1.77598e+07	1.75982e+07	1.72097e+07	1.4064e+07	1.70071e+07	1.64363e+07	1.81657e+07	1.73337e+07
M174T53	174.096	53.5	0.9	2.01676e+06	9.64593e+06	2.42095e+06	155730	492241	873743	2.91397e+06	572428	1.54428e+06	2.07971e+06	2.13207e+06	1.08254e+06
M174T61	174.022	60.6	1	3.20418e+06	3.37988e+06	2.95277e+06	1.56117e+06	2.96126e+06	2.83501e+06	2.32451e+06	2.48827e+06	2.34583e+06	1.81894e+06	3.32865e+06	3.55904e+06
M175T136	174.952	135.8	2.3	1.75117e+07	3.49128e+07	5.20138e+07	6.0997e+07	2.74123e+08	8.17741e+07	3.35481e+08	1.76243e+08	8.41444e+07	1.76375e+08	5.96565e+08	3.22608e+08
M175T159	174.955	158.9	2.6	1.70969e+07	1.27291e+08	4.61107e+07	1.25538e+08	6.54348e+07	7.77043e+07	6.83685e+08	4.65594e+08	8.4124e+07	7.78833e+07	8.22935e+07	3.2601e+08
M175T167	174.955	166.5	2.8	6.46709e+07	1.17973e+08	1.75212e+08	6.55593e+08	2.41426e+08	7.65216e+08	7.1537e+07	6.63294e+07	9.48986e+07	7.6129e+07	7.76e+08	1.88668e+08
M175T201	174.954	201.1	3.4	2.47445e+07	2.48368e+08	3.38283e+08	1.81283e+08	3.1279e+08	3.46396e+08	3.08658e+08	1.29869e+08	3.08226e+08	9.1373e+07	3.89652e+08	8.40732e+07
M175T213	174.955	212.9	3.5	5.53079e+07	2.47473e+07	2.21964e+08	2.26636e+08	4.35375e+07	1.85817e+08	2.19671e+08	1.59727e+07	2.15125e+08	2.52281e+08	4.66109e+07	4.37153e+07
M175T247	174.952	247	4.1	3.45642e+07	1.69628e+08	1.47155e+08	2.4321e+08	5.87496e+08	1.20209e+08	5.86115e+08	1.17032e+08	1.17993e+08	4.23094e+08	1.24137e+08	1.05124e+08
M175T255	174.952	254.7	4.2	3.38446e+07	3.62981e+07	5.42781e+07	5.67049e+07	2.4841e+08	6.21627e+07	5.55667e+07	7.18377e+08	9.3547e+07	6.52691e+07	7.50211e+07	2.22042e+08
M175T265	174.952	264.6	4.4	4.73154e+07	7.03346e+07	7.26648e+07	1.93122e+08	4.23142e+07	1.18136e+08	3.65664e+07	4.1871e+07	8.51107e+07	4.32624e+07	1.21996e+08	3.57794e+07
M175T313	174.952	312.7	5.2	2.52948e+07	1.19963e+08	6.45582e+07	2.22543e+08	2.34345e+08	1.28096e+08	2.71827e+08	1.82053e+08	2.92243e+08	2.93201e+07	3.19659e+08	2.67548e+08
M175T364	174.953	363.9	6.1	272090	2.15412e+06	1.53525e+06	3.53093e+06	896587	3.57402e+06	2.90156e+06	1.25799e+06	2.88031e+06	1.2905e+06	2.69161e+06	1.16148e+06
M175T41	175.024	41.1	0.7	2.61431e+06	3.65215e+06	5.13423e+06	2.04665e+07	2.47974e+06	1.60018e+06	1.60778e+06	2.76753e+06	698041	1.60034e+06	2.11209e+07	1.84419e+06
M175T42	175.043	42.2	0.7	4.77651e+06	573868	669181	819018	250232	507002	306427	442316	6.16648e+06	6.20218e+06	386833	396602
M175T47	175.072	47.3	0.8	9.4375e+06	874722	1.33561e+07	3.775e+06	4.2119e+06	1.42773e+07	1.05395e+07	3.30264e+06	5.73248e+06	1.31953e+07	6.21005e+06	7.26652e+06
M175T50	174.983	49.7	0.8	3.3861e+07	2.99226e+07	2.75053e+07	3.14328e+07	2.88083e+07	2.89459e+07	2.81128e+07	2.31168e+07	2.83109e+07	2.61406e+07	3.16217e+07	2.69783e+07
M175T78	174.955	77.8	1.3	4.53454e+07	1.0597e+08	1.75989e+08	1.08742e+08	2.34133e+08	1.01046e+09	1.21682e+09	2.4486e+08	1.6708e+09	2.89615e+08	1.64725e+09	1.32082e+09
M176T197	175.959	196.7	3.3	416636	776429	1.19682e+06	5.81154e+06	1.17796e+07	1.34937e+06	9.36524e+06	1.01593e+07	8.16909e+06	1.59593e+06	3.46882e+06	1.39377e+06
M176T61	176.092	61.2	1	9.93453e+06	1.27682e+07	7.90867e+06	2.86526e+06	5.07119e+06	6.77756e+06	7.48196e+06	6.28606e+06	5.00166e+06	4.1959e+06	4.50145e+06	6.55651e+06
M177T236	177.041	235.9	3.9	3.18317e+07	6.22179e+06	2.54602e+07	1.9266e+07	1.98649e+07	5.33393e+06	1.90649e+07	1.80367e+07	4.50688e+06	4.23487e+06	4.31359e+06	3.92504e+06
M177T260	177.041	259.6	4.3	2.68031e+07	2.75847e+07	5.62335e+06	3.3948e+07	8.13398e+07	2.44649e+07	2.34319e+07	4.48052e+06	1.4005e+07	4.21818e+06	4.37106e+06	3.39613e+06
M177T268	177.041	268.5	4.5	2.68395e+07	2.36158e+07	4.483e+07	4.76066e+06	4.66318e+06	4.39438e+06	2.189e+06	5.34303e+07	1.93358e+07	2.57767e+07	1.5561e+07	1.16259e+07
M177T281	177.041	281.2	4.7	4.00248e+07	4.87759e+07	1.8964e+07	7.70445e+06	7.15877e+06	2.73299e+07	3.21631e+07	6.36721e+06	1.41397e+07	5.87243e+06	5.79068e+06	3.0124e+07
M177T291	177.041	290.7	4.8	3.559e+07	7.27459e+06	6.88574e+06	6.63407e+06	6.39349e+06	5.90586e+06	1.85847e+07	1.83007e+07	3.09542e+07	2.11549e+07	3.7221e+07	4.97294e+06
M177T301	177.041	301.3	5	3.34827e+07	4.01131e+07	8.4898e+06	4.93103e+07	3.11122e+07	7.34211e+06	1.91596e+07	2.30309e+07	2.87527e+07	6.64571e+06	4.22847e+07	3.27417e+07
M177T304	177.091	303.8	5.1	1.84614e+06	1.55813e+06	1.40998e+06	1.28961e+06	2.11003e+06	1.87743e+06	1.20121e+06	1.35094e+06	916226	1.69668e+06	1.28693e+06	1.20466e+06
M177T315	177.041	315.3	5.3	1.68762e+07	1.79612e+07	4.71981e+06	4.41425e+06	1.9396e+07	4.20789e+06	1.81254e+07	3.19355e+07	1.54696e+07	3.83521e+07	3.31296e+06	1.56243e+07
M177T32	176.9	31.6	0.5	1.31135e+06	86482	366009	54662	59865	45462.4	271208	39619.4	138570	154857	36578.5	64795.5
M177T325	177.041	325.3	5.4	1.12749e+07	9.84373e+06	1.17181e+08	4.02585e+07	3.23737e+07	1.5143e+08	3.82645e+07	2.89682e+07	2.24759e+07	7.74128e+06	3.0821e+07	1.64155e+07
M177T370	177.041	370.2	6.2	1.51375e+08	1.63954e+08	3.15526e+07	1.29984e+08	7.0306e+07	1.02058e+08	8.71589e+07	2.93606e+07	1.48975e+07	3.06504e+07	8.62571e+07	4.27967e+07
M177T401	177.039	401.3	6.7	2.67264e+06	2.56914e+06	1.07749e+07	2.41195e+06	1.59413e+07	2.09747e+06	8.77574e+06	1.44593e+07	8.08496e+06	7.63411e+06	1.76145e+06	6.57788e+06
M177T413	177.041	412.8	6.9	8.93963e+06	8.12668e+06	5.90394e+06	3.71666e+06	7.05398e+06	3.66394e+06	4.80835e+06	1.03265e+06	1.21518e+06	4.73838e+06	4.54033e+06	6.2158e+06
M177T421	177.041	421	7	6.45205e+06	7.25967e+06	1.26323e+06	4.2357e+06	1.31679e+06	4.49078e+06	7.40268e+06	1.05293e+06	1.30975e+07	5.15871e+06	3.41424e+06	4.2062e+06
M177T434	177.041	434.4	7.2	1.39734e+07	1.04311e+07	1.55768e+06	6.60024e+06	5.2895e+06	7.82698e+06	3.49202e+06	1.2353e+07	1.22316e+06	1.165e+06	4.00356e+06	4.26417e+06
M177T445	177.039	445	7.4	1.1308e+06	1.11174e+06	8.42337e+06	2.4735e+06	3.33568e+06	3.67548e+06	2.7522e+06	4.90255e+06	5.16291e+06	7.56934e+06	2.33027e+06	3.67943e+06
M177T45_1	176.873	45	0.8	2.7774e+06	2.69472e+06	2.65282e+06	2.6356e+06	2.54799e+06	3.32658e+06	2.3572e+06	2.39377e+06	2.26258e+06	2.33937e+06	2.42284e+06	2.28743e+06
M177T45_2	176.935	45	0.8	7.35046e+08	7.88773e+08	6.37648e+08	6.85362e+08	6.67079e+08	7.56698e+08	6.76139e+08	6.92047e+08	5.20482e+08	5.27049e+08	6.0907e+08	6.83073e+08
M177T45_3	176.997	44.8	0.7	3.02084e+06	3.39964e+06	1.99925e+06	2.82985e+06	2.29311e+06	2.3561e+06	2.50508e+06	2.68708e+06	1.82696e+06	1.84751e+06	2.50897e+06	2.61197e+06
M178T33	177.844	32.9	0.5	41933	67997.3	75109.2	124682	64574.9	416669	507354	88821.7	243277	516512	148278	453078
M179T116	179.054	116	1.9	2.93566e+06	3.48989e+06	1.42242e+07	3.56083e+06	3.56093e+06	1.37705e+07	5.30537e+06	5.63715e+07	2.21769e+07	1.74862e+07	4.85995e+06	4.37061e+07
M179T291	179.071	291.3	4.9	3.55607e+06	3.32269e+06	887083	790960	337673	825331	778894	352060	617463	1.16829e+06	766740	585245
M179T45	178.939	45	0.8	1.01319e+07	8.52991e+06	7.34184e+06	9.02497e+06	7.5291e+06	1.09335e+07	8.15118e+06	8.5416e+06	7.33757e+06	6.99961e+06	6.95136e+06	9.29841e+06
M179T48	179.054	48.2	0.8	6.12617e+08	3.99077e+08	4.43569e+08	3.5981e+08	3.76787e+08	4.69248e+08	6.2366e+08	2.93722e+08	4.50165e+08	3.42561e+08	4.54959e+08	4.94682e+08
M179T64	179.034	63.8	1.1	100848	1.06194e+06	969158	6.79316e+07	503464	9.89265e+06	141416	73657.8	26489.2	118197	938887	136634
M180T294	179.988	294.3	4.9	85691.4	232258	323232	58229.9	154406	230540	326353	72173.2	60427.5	43038.2	56762.3	129601
M180T32	179.841	32	0.5	156581	66033.3	65236.1	494057	200731	87135.3	465075	419169	105864	122120	607954	134193
M180T389	180.033	388.5	6.5	9.16936e+06	5.33915e+06	1.991e+07	1.16024e+07	6.83909e+06	6.49263e+06	2.65364e+07	7.11365e+06	2.16914e+07	2.79038e+06	3.54488e+07	1.57018e+07
M180T406	180.033	406.1	6.8	6.99806e+06	5.71236e+06	1.08278e+06	5.43025e+06	6.76942e+06	3.13701e+06	912380	4.48242e+06	986903	4.4444e+06	1.15538e+06	4.09702e+06
M180T415	180.032	415.1	6.9	1.47872e+06	8.4457e+06	7.47918e+06	1.41996e+06	2.61901e+06	3.84975e+06	1.31388e+06	5.52269e+06	1.38037e+06	1.31858e+06	1.39557e+06	4.45808e+06
M180T425	180.032	424.9	7.1	9.81915e+06	6.42868e+06	5.53678e+06	7.65608e+06	1.58344e+06	5.15636e+06	1.63283e+06	1.49881e+06	6.45591e+06	1.06384e+07	1.57755e+06	4.88854e+06
M180T435	180.032	435.3	7.3	1.25622e+06	6.78524e+06	3.82653e+06	1.09894e+06	4.89466e+06	4.23195e+06	4.67948e+06	9.59189e+06	3.86932e+06	1.17903e+06	1.14832e+06	5.96286e+06
M180T445	180.032	444.9	7.4	4.11974e+06	2.13287e+06	5.17836e+06	2.34503e+06	6.91082e+06	4.64343e+06	3.66884e+06	3.37883e+06	3.57384e+06	987057	3.69793e+06	312605
M180T48	180.059	48.2	0.8	4.20711e+07	2.71794e+07	2.87912e+07	2.3514e+07	2.32745e+07	2.96491e+07	3.97736e+07	1.93137e+07	2.92224e+07	2.15104e+07	2.99397e+07	8.00748e+06
M180T56	180.129	56.4	0.9	802042	1.75964e+06	4.26522e+07	1.83697e+07	622517	871017	1.6422e+06	3.30146e+07	3.54331e+07	612687	3.52686e+07	5.23773e+07
M180T57	180.066	56.8	0.9	3.02664e+08	4.22614e+08	2.74495e+08	1.1171e+08	1.92598e+08	2.96758e+08	3.80871e+08	2.07512e+08	2.11816e+08	1.80725e+08	2.32616e+08	3.15847e+08
M181T117	181.005	117.2	2	482678	1.13756e+06	1.40723e+06	965868	426247	1.52433e+06	1.01224e+06	1.57827e+06	1.43912e+06	1.63307e+06	1.54913e+06	464346
M181T32	180.859	31.8	0.5	843709	404105	431648	385017	64881.9	70649.5	79685.5	325489	184138	163877	58944.1	74981.7
M181T36	181.013	36.1	0.6	2.03102e+06	1.65862e+06	1.5689e+06	927751	1.08442e+06	1.30561e+06	423478	247575	238774	239707	228137	232630
M181T38	180.857	37.6	0.6	137590	756361	812635	559565	846940	485609	123965	330858	381544	413188	148627	140118
M181T48_1	180.93	47.7	0.8	7.52813e+06	2.8858e+07	2.07409e+07	2.8449e+07	2.79135e+07	2.62617e+07	5.25522e+06	3.89577e+07	5.3753e+06	3.97454e+07	2.38055e+07	2.48216e+07
M181T48_2	181.06	48.2	0.8	7.02779e+06	3.36075e+06	4.35367e+06	2.33623e+06	3.82255e+06	5.34178e+06	6.10531e+06	2.23523e+06	3.39841e+06	2.5002e+06	3.66436e+06	4.51749e+06
M181T48_3	181.109	48.2	0.8	3.13448e+07	1.51834e+07	1.83272e+07	1.0937e+07	6.62707e+06	1.05714e+07	2.71057e+07	2.05779e+07	2.50395e+06	1.96724e+07	2.17042e+07	1.80314e+07
M181T53_1	180.93	52.6	0.9	7.09119e+07	2.99956e+07	2.34174e+07	2.36324e+07	2.49638e+07	2.57631e+07	4.65991e+07	5.13722e+06	4.49832e+07	4.29146e+06	2.25577e+07	2.46869e+07
M181T53_2	180.972	53.4	0.9	1.29011e+06	3.8697e+06	3.93493e+06	4.74653e+06	3.16837e+06	6.84742e+06	1.31303e+06	1.49174e+06	2.24425e+06	2.90432e+06	1.1999e+06	2.16479e+06
M181T57_1	181.036	56.7	0.9	8.64762e+06	1.64425e+07	9.07872e+06	1.89682e+07	7.21494e+06	1.15295e+07	6.93616e+06	6.59589e+06	7.51811e+06	4.43281e+06	5.41871e+06	1.05637e+07
M181T57_2	181.05	57.2	1	1.30966e+06	5.82249e+06	1.70181e+06	6.34247e+07	1.67849e+06	3.29115e+07	3.24729e+06	1.53731e+06	2.31411e+06	731216	1.52352e+06	3.74471e+06
M181T57_3	181.07	56.5	0.9	2.97508e+07	4.02299e+07	2.60158e+07	1.79839e+07	2.97867e+07	2.88497e+07	3.71536e+07	1.99543e+07	2.06516e+07	3.91403e+07	2.23142e+07	3.26813e+07
M181T62	181.109	61.7	1	2.63083e+07	1.74101e+07	1.30899e+07	1.15758e+07	4.43925e+06	5.89004e+06	1.74416e+07	1.91774e+07	3.82058e+06	2.10342e+07	2.14928e+07	1.45579e+07
M181T63	180.93	62.5	1	1.71271e+06	1.00658e+07	1.42186e+06	9.57059e+06	1.55196e+06	7.38207e+06	1.37033e+06	1.62181e+06	1.33603e+06	1.02584e+06	946219	5.34489e+06
M182T206	182.009	205.9	3.4	1.40338e+07	9.853e+06	4.53936e+06	6.98867e+06	6.50228e+06	2.77794e+07	7.36911e+06	8.23887e+06	3.91716e+06	8.10075e+06	3.70206e+06	1.57446e+07
M182T295	181.937	295.5	4.9	9.48587e+06	1.4752e+07	8.38434e+06	1.14442e+07	1.30662e+06	3.79981e+06	1.25475e+06	1.25072e+06	3.67313e+06	1.32509e+06	1.22336e+06	4.86569e+06
M182T308	181.937	307.9	5.1	7.95514e+06	3.72937e+06	5.8959e+06	1.20342e+06	3.66341e+06	1.12527e+06	1.57958e+07	1.92965e+07	3.08225e+06	5.34365e+06	4.80054e+06	3.98135e+06
M182T320	181.937	319.9	5.3	4.35949e+06	2.95093e+06	712510	673880	647618	6.40965e+06	644780	729699	2.83694e+06	2.99383e+06	3.22515e+06	2.80497e+06
M182T383	181.991	383.2	6.4	2.3912e+07	3.23896e+06	5.81643e+06	6.6128e+06	2.30489e+07	3.57785e+06	1.31115e+07	5.41321e+06	3.36409e+06	3.39298e+07	3.47426e+06	3.44507e+06
M182T425	181.991	424.5	7.1	8.00573e+06	6.54116e+06	1.21885e+06	4.60587e+06	3.47838e+06	1.39363e+06	6.65785e+06	6.59943e+06	1.41079e+06	1.17382e+06	1.17632e+06	1.15345e+06
M182T64	182.045	63.7	1.1	8.68768e+06	7.61735e+06	4.28865e+06	6.96901e+06	7.00754e+06	6.61722e+06	3.26457e+06	5.06185e+06	2.35665e+06	6.86184e+06	2.95018e+06	5.30702e+06
M182T84	182.045	84.1	1.4	307847	5.84863e+06	3.52245e+06	4.9803e+06	5.83036e+06	5.21676e+06	3.28246e+06	4.04734e+06	2.26341e+06	5.71886e+06	2.7865e+06	6.33894e+06
M183T201	183.004	201.3	3.4	4.82889e+06	5.02403e+06	4.21415e+06	6.23323e+06	4.15576e+06	5.53905e+06	9.5724e+06	5.26245e+06	5.02646e+06	4.36887e+06	4.40789e+06	4.65556e+06
M183T209	183.004	209.1	3.5	5.37154e+06	4.6015e+06	4.42202e+06	990099	4.35216e+06	4.56451e+06	1.02816e+06	3.51208e+06	3.7501e+06	3.70166e+06	3.36523e+06	3.88926e+06
M183T245	182.988	244.6	4.1	1.65476e+06	1.32441e+06	109745	897705	1.17912e+06	1.16752e+06	1.16867e+06	589554	865009	1.14234e+06	1.03116e+06	972129
M183T301_1	182.929	301.3	5	219781	268106	3.19923e+06	774319	1.15431e+06	4.9002e+06	4.47851e+06	5.28101e+06	6.04944e+06	4.70776e+06	6.46388e+06	1.29326e+06
M183T301_2	183.011	301.3	5	378972	393675	1.58425e+06	1.37782e+06	1.47507e+06	1.2852e+06	1.3266e+06	1.4166e+06	1.21869e+06	322731	348554	343736
M183T313	182.929	313.5	5.2	317691	3.28147e+06	3.49612e+06	1.01146e+07	1.47673e+07	7.08504e+06	6.31258e+06	1.18792e+07	1.28463e+07	1.27519e+07	1.48048e+07	3.13193e+06
M183T314	183.011	313.8	5.2	1.10365e+06	4.7479e+06	4.6381e+06	4.51676e+06	4.58279e+06	1.0916e+06	4.07055e+06	4.07365e+06	4.63699e+06	970501	4.43219e+06	4.1646e+06
M183T326_1	182.929	325.9	5.4	195537	391662	2.67699e+06	576009	659618	4.56764e+06	4.05618e+06	7.1789e+06	1.19112e+07	1.07731e+07	1.58887e+07	2.60008e+07
M183T326_2	183.011	325.9	5.4	2.30064e+07	6.06934e+06	5.90169e+06	5.6366e+06	5.86021e+06	5.45188e+06	6.08247e+06	5.92476e+06	5.74811e+06	2.21279e+07	5.42643e+06	5.07045e+06
M183T338	183.011	338.4	5.6	1.43224e+06	5.0012e+06	6.23474e+06	4.97057e+06	5.61223e+06	5.25138e+06	5.2671e+06	5.21949e+06	5.12092e+06	1.27433e+06	5.69348e+06	4.75486e+06
M183T37	182.861	37.3	0.6	63421.9	216710	84549	50886.3	247905	144338	51218.2	126101	35071.6	32008.1	81150.1	94473
M183T381	183.012	381.4	6.4	5.74128e+07	8.84527e+07	8.28718e+07	1.12528e+08	1.2457e+08	5.6961e+07	3.27489e+07	7.3749e+07	7.85524e+07	2.56636e+07	7.30376e+07	3.87262e+07
M183T414	183.011	414.2	6.9	1.12643e+07	1.7541e+07	2.17568e+07	4.54544e+06	4.31379e+06	4.35562e+06	4.55839e+06	1.15665e+07	2.6173e+07	4.62857e+06	1.66037e+07	3.961e+07
M183T425	183.011	424.5	7.1	1.67861e+07	2.01081e+07	4.30839e+06	1.05824e+07	9.71817e+06	4.14843e+06	2.29194e+07	2.08941e+07	4.54018e+06	2.92455e+07	1.95387e+07	3.94654e+06
M183T445	183.011	444.8	7.4	1.3248e+07	1.02975e+07	2.40245e+07	2.37772e+06	1.03872e+07	6.48508e+07	7.7999e+06	2.12693e+07	1.49823e+07	9.379e+06	9.11017e+06	1.56457e+06
M184T202	184.007	201.6	3.4	47160.6	77194	194570	142295	32342.9	50035	113739	385257	398508	39446.7	47131.5	290409
M184T314	183.93	313.8	5.2	0	16264.2	35815.5	31607.8	526382	127859	162261	981580	1.65916e+06	1.39964e+06	1.84587e+06	1.46872e+06
M184T42	184.001	42.3	0.7	526843	888101	61034.1	325732	267478	419603	595444	369999	19184.5	23048.2	304690	1.11151e+06
M184T52	184.059	52.3	0.9	1.78618e+06	6.65167e+06	2.73034e+06	2.9757e+06	2.28999e+06	1.21405e+06	1.23846e+06	266892	2.38766e+06	288919	911995	1.69042e+06
M185T227	185.118	227.2	3.8	1.84398e+06	1.35521e+06	1.53017e+06	2.66587e+06	560127	2.42467e+06	577563	539625	526048	1.61129e+06	533891	5.80515e+06
M185T301	184.927	301.4	5	9977.65	89772.6	345910	321243	475076	468878	1.19197e+06	2.43984e+06	2.75868e+06	2.33948e+06	2.88836e+06	1.9822e+06
M185T314	184.927	314	5.2	54145.4	267323	1.38796e+06	1.57403e+06	6.59371e+06	7.18095e+06	2.7297e+06	4.48941e+06	5.54392e+06	5.29451e+06	6.52898e+06	1.22732e+06
M185T326	184.927	325.9	5.4	31695.1	139511	239116	172308	298250	553462	1.09558e+06	3.51297e+06	4.8839e+06	5.02281e+06	6.21782e+06	5.96641e+06
M185T43	184.985	42.6	0.7	6.36572e+06	2.08683e+07	7.70127e+06	1.29445e+07	6.13056e+06	1.08187e+07	5.82913e+06	4.08255e+06	4.5174e+06	2.29203e+06	3.73776e+06	9.15765e+06
M185T53	185.093	53.1	0.9	1.82237e+07	8.57564e+06	1.64156e+07	159626	1.20103e+07	1.49739e+07	2.77017e+07	1.67012e+07	1.00336e+07	1.42975e+07	1.07699e+07	2.25894e+07
M186T50	186.045	50	0.8	1.17123e+08	8.9481e+07	1.22945e+08	8.62717e+07	1.30846e+08	1.0939e+08	1.52547e+08	1.45686e+08	1.20269e+08	7.842e+07	1.35179e+08	1.15758e+08
M186T64	186.113	63.5	1.1	4.48635e+06	4.71865e+06	3.2766e+06	3.18057e+06	8.28071e+06	8.12152e+06	5.07309e+06	4.97514e+06	4.22302e+06	3.82237e+06	2.72066e+06	1.21141e+07
M186T73	186.044	72.7	1.2	4.70557e+07	5.0518e+07	3.43676e+07	1.68938e+07	1.65879e+07	3.91645e+07	3.62384e+07	1.16151e+07	5.83993e+06	2.60924e+07	7.45659e+06	3.0578e+07
M186T82	186.113	82.1	1.4	758314	867209	969160	812399	6.32021e+06	7.92819e+06	7.11113e+06	4.27165e+06	9.71209e+06	3.73784e+06	954744	1.68276e+07
M187T127	187.042	127.2	2.1	4.66513e+06	5.57023e+06	1.40669e+07	3.5092e+06	1.21435e+07	4.42355e+06	3.92029e+06	3.52063e+07	1.57889e+07	1.23525e+07	1.81321e+07	5.19748e+07
M187T159	187.04	158.7	2.6	3.40077e+06	3.53034e+06	3.18779e+06	2.81003e+06	3.4297e+06	1.37166e+07	1.44892e+07	3.97873e+07	3.15465e+07	6.11902e+07	1.00471e+07	5.45413e+06
M187T167	187.041	167.3	2.8	2.03291e+06	2.38455e+06	1.13788e+07	1.12348e+07	2.78246e+06	1.45472e+07	2.45539e+07	4.07763e+06	3.558e+06	4.02401e+06	1.11076e+07	1.68616e+07
M187T194	187.04	193.7	3.2	8.79732e+06	3.2016e+07	3.24224e+06	3.79216e+06	4.2651e+06	4.59349e+06	5.67284e+06	2.27836e+07	1.13079e+07	1.16805e+07	1.22796e+07	6.71166e+07
M187T204	187.006	204.2	3.4	2.41928e+06	2.03077e+06	1.09718e+07	1.89789e+06	6.99181e+06	3.90257e+06	3.93481e+06	5.67966e+06	3.38073e+06	549714	3.27802e+06	5.46616e+06
M187T210	187.043	209.8	3.5	9.26029e+06	2.83762e+06	1.15786e+07	3.34824e+06	1.63487e+07	4.30264e+06	2.32032e+07	5.83199e+06	1.25568e+07	1.23219e+07	1.04157e+07	7.01186e+06
M187T237	187.133	237.4	4	1.78849e+06	2.11298e+06	3.33972e+06	1.47074e+06	1.30174e+06	1.21262e+06	1.01428e+06	711599	1.18557e+06	1.20896e+06	814631	750132
M187T32	186.929	32.2	0.5	2.12227e+06	810677	130581	516644	361345	81588.3	705547	73352.2	96356.2	379353	302840	67193.2
M187T44	186.964	44.2	0.7	4.31187e+06	5.27825e+06	4.8011e+06	9.40838e+06	2.33742e+06	2.8212e+06	3.17721e+06	2.9336e+06	5.91169e+07	1.00059e+06	2.14073e+06	5.85736e+06
M187T46_1	186.933	46.2	0.8	266333	80605.1	1.20011e+06	190777	1.2286e+06	1.19603e+06	1.23371e+06	1.19111e+06	200237	170378	1.34744e+06	183744
M187T46_2	187	46.3	0.8	3.96507e+08	3.5621e+08	3.50143e+08	3.49532e+08	3.77272e+08	3.91538e+08	3.9996e+08	3.22085e+08	3.38323e+08	3.17124e+08	3.72614e+08	3.77354e+08
M187T50	187.041	49.7	0.8	5.16057e+08	3.69945e+08	5.01969e+08	4.40067e+08	5.53888e+08	4.59453e+08	6.36506e+08	6.24585e+08	4.18317e+08	3.25102e+08	5.78709e+08	4.83891e+08
M187T52	187.108	51.6	0.9	1.8842e+07	7.85093e+06	2.10873e+07	2.01815e+06	6.58718e+06	2.60957e+07	4.48182e+07	5.27467e+06	2.22365e+07	2.16707e+07	2.50471e+07	8.78741e+06
M187T55	187.097	54.8	0.9	1.43913e+07	6.92495e+06	9.31456e+06	7.50451e+06	6.87574e+06	7.24469e+06	1.37312e+07	6.33341e+06	1.18272e+07	7.18218e+06	8.70734e+06	1.06478e+07
M187T63	187.108	62.9	1	1.05249e+08	2.84867e+07	1.09743e+08	1.78577e+07	3.40481e+07	1.3759e+08	2.00374e+08	3.0316e+07	8.5814e+07	1.05751e+08	9.36399e+07	8.51935e+07
M187T73	187.041	73.3	1.2	2.10186e+08	2.10167e+08	1.38463e+08	5.9513e+07	6.0386e+07	1.8134e+08	1.55139e+08	4.73646e+07	1.1872e+08	1.17453e+08	3.10188e+07	1.28482e+08
M187T89	187.042	89	1.5	3.58423e+07	3.52623e+07	3.23576e+07	4.87166e+06	9.30568e+06	5.47892e+06	6.34893e+06	4.53036e+07	3.9286e+07	6.7228e+06	2.42758e+07	5.77182e+06
M187T99	187.04	99.4	1.7	2.47791e+07	8.07216e+06	8.04128e+06	2.06971e+07	3.57392e+07	4.52162e+07	5.35014e+06	3.15939e+07	1.5142e+07	5.72012e+07	2.12894e+07	1.44452e+07
M188T165	187.86	164.9	2.7	4.70242e+06	3.82835e+06	1.68795e+07	2.02686e+06	3.66006e+06	8.69664e+06	1.50676e+07	3.56065e+06	3.12783e+06	4.4865e+06	4.29127e+06	670351
M188T204	188.01	204.2	3.4	153507	157576	749480	116089	504173	170340	263136	343454	145395	122832	204766	309083
M188T225	187.86	225.3	3.8	5.58851e+07	2.01583e+07	1.60558e+07	1.34095e+07	3.55326e+07	4.13603e+07	9.75053e+06	1.44232e+07	2.73613e+07	3.73183e+06	9.81236e+06	2.11598e+06
M188T228	188.111	228.3	3.8	150034	142866	275522	279314	245473	378629	354321	284752	261418	90614.7	274478	331696
M188T239	187.86	239	4	6.99588e+06	3.19196e+07	2.13526e+07	1.8563e+07	4.10692e+06	4.00371e+06	3.62473e+06	1.45129e+07	1.43809e+07	3.07891e+06	1.53569e+07	6.60051e+06
M188T248	187.86	247.7	4.1	3.71448e+07	5.97896e+06	5.93522e+06	2.43672e+07	4.63861e+06	1.33318e+07	1.37946e+07	3.63011e+06	9.31848e+06	8.90478e+07	2.57911e+06	8.95572e+06
M188T255	187.86	254.7	4.2	3.21441e+07	2.12433e+07	3.97931e+07	5.72039e+06	2.62384e+07	1.85971e+07	2.27055e+07	1.93273e+07	1.22705e+07	3.92845e+06	2.09008e+07	8.53276e+06
M188T267	187.86	267.4	4.5	7.48453e+06	2.0739e+07	2.051e+07	3.47914e+07	2.2604e+07	1.69348e+07	2.25445e+07	2.68004e+07	1.55811e+07	3.60903e+06	1.02359e+07	2.83926e+06
M188T285	187.86	285.5	4.8	3.88204e+07	4.82946e+07	4.21142e+07	7.84258e+06	2.44965e+07	3.92479e+07	6.62358e+06	1.38719e+07	1.87586e+07	5.31814e+06	1.21041e+07	8.97423e+06
M188T301	187.86	301.3	5	4.08456e+07	4.1672e+07	4.05535e+07	3.2914e+07	4.37762e+07	3.07428e+07	6.53311e+06	1.47646e+07	1.46669e+07	2.42866e+07	1.89543e+07	1.82523e+07
M188T313	187.86	312.8	5.2	2.05743e+07	4.81918e+06	4.74686e+06	3.88872e+06	4.33222e+06	1.12113e+07	8.85025e+07	1.25865e+07	1.27711e+07	1.38294e+07	9.48609e+06	1.62063e+07
M188T325	187.86	324.7	5.4	1.34015e+07	3.03299e+07	3.42948e+07	2.64759e+07	2.6124e+07	1.50255e+07	4.88979e+06	1.91276e+07	2.00398e+07	1.29282e+07	2.2147e+07	1.23799e+07
M188T34	187.86	34	0.6	89863.7	123761	147580	129764	880433	133115	573261	237467	81338.8	227335	222695	56416.4
M188T42	188.056	42	0.7	1.15575e+06	217729	190180	3.45358e+06	200508	742356	619673	871622	126290	120168	706707	184400
M188T46	188.004	46.3	0.8	1.12213e+07	1.12318e+07	1.12682e+07	1.0447e+07	1.06089e+07	1.20172e+07	1.27855e+07	9.74361e+06	1.0503e+07	8.77137e+06	1.08379e+07	1.38649e+07
M188T49_1	188.02	48.7	0.8	3.19827e+06	1.02896e+07	8.9977e+06	1.53533e+07	1.04764e+07	4.56547e+06	4.70113e+06	3.83751e+06	9.78809e+06	7.79699e+06	5.28189e+06	5.30754e+06
M188T49_2	188.045	49.5	0.8	3.33539e+07	2.26186e+07	2.8588e+07	1.87115e+07	2.44205e+07	3.07809e+07	3.86852e+07	3.6154e+07	2.51261e+07	1.98931e+07	2.48208e+07	3.06773e+07
M188T52_1	188.06	51.6	0.9	4.08853e+06	8.3591e+06	3.29668e+06	6.39322e+06	2.72475e+06	4.50628e+06	2.60357e+06	2.81534e+06	2.03807e+06	1.89944e+06	1.68895e+06	617272
M188T52_2	188.092	52.2	0.9	838273	2.13924e+06	885286	2.49783e+06	682979	1.71834e+06	2.27897e+06	1.5151e+06	704106	492955	1.36588e+06	2.49372e+06
M188T63_1	188.092	63.4	1.1	7.94335e+06	3.66809e+07	3.42072e+06	8.18308e+06	3.85171e+06	6.94432e+06	8.3819e+06	9.23699e+06	3.18795e+06	1.3488e+06	1.90209e+06	7.91355e+06
M188T63_2	188.111	62.9	1	9.16521e+06	1.68085e+06	8.72688e+06	1.25312e+06	2.74212e+06	1.09317e+07	1.64802e+07	1.94424e+06	6.78523e+06	7.9561e+06	7.5528e+06	6.73422e+06
M188T71	188.046	70.8	1.2	1.08694e+07	1.22915e+07	9.03142e+06	1.01006e+07	5.23949e+06	1.1282e+07	1.03317e+07	3.14468e+06	4.13686e+06	2.93765e+06	5.90299e+06	8.52621e+06
M189T131	188.986	130.7	2.2	299556	783592	9.70671e+06	7.35772e+06	1.60385e+06	2.0983e+06	5.98707e+06	9.33654e+06	1.92514e+07	1.56035e+06	3.91897e+06	7.29407e+06
M189T182	189.112	182.1	3	1.81228e+07	9.83031e+06	8.2045e+06	1.89583e+07	7.02951e+06	1.80572e+07	1.15874e+07	4.11517e+06	1.29281e+07	1.11984e+07	5.79042e+06	1.24644e+07
M189T191	189.057	190.7	3.2	1.48882e+07	6.15896e+06	5.23241e+06	5.08504e+06	1.85472e+07	7.58631e+06	6.20951e+06	4.00959e+06	6.58244e+06	3.75049e+06	1.70961e+07	2.13285e+07
M189T196	189.112	196	3.3	2.70716e+06	1.52321e+06	1.71819e+06	2.64214e+06	1.16205e+06	1.26877e+06	3.20156e+06	1.28595e+06	6.52022e+06	2.96988e+06	1.57446e+06	2.9274e+06
M189T45	189.051	45	0.8	4.08602e+06	5.98244e+06	2.72993e+06	510161	2.5092e+06	1.59828e+06	2.94051e+06	820516	1.14232e+06	1.78859e+06	1.26987e+06	3.78184e+06
M189T46	189.005	46.5	0.8	4.87645e+06	3.96596e+06	4.84286e+06	4.04572e+06	4.19044e+06	4.69249e+06	4.93755e+06	4.54684e+06	3.89435e+06	4.71058e+06	4.10936e+06	4.24069e+06
M189T48	189.087	47.7	0.8	8.03176e+06	1.17072e+06	8.07536e+06	1.42194e+06	2.60798e+06	7.23352e+06	7.24557e+06	2.30438e+06	5.01096e+06	9.05294e+06	4.79916e+06	1.3102e+06
M189T49	189.045	48.7	0.8	1.73357e+06	1.38157e+06	7.25145e+06	3.112e+06	1.23105e+06	3.92764e+06	5.34876e+06	5.88786e+06	3.98976e+06	3.44155e+06	3.39649e+06	7.04323e+06
M189T52	189.057	51.7	0.9	1.89857e+07	3.8118e+07	1.43445e+07	2.8978e+07	1.14569e+07	1.83435e+07	1.40281e+07	1.572e+07	1.16494e+07	8.07242e+06	7.55747e+06	7.66785e+06
M189T77	189.057	77.1	1.3	2.73096e+07	1.05289e+07	6.67944e+06	1.83732e+07	2.87502e+07	2.15583e+07	1.28371e+07	6.29104e+06	2.08795e+07	2.21529e+07	4.90969e+06	5.79858e+06
M190T131	189.989	130.8	2.2	171807	165603	467461	327108	158601	189109	324965	177027	1.08265e+06	169501	166073	461367
M190T182	190.116	182.2	3	1.72505e+06	880038	756346	1.80779e+06	607413	1.65949e+06	1.05185e+06	364467	1.0995e+06	1.09165e+06	478903	987949
M190T255	189.857	254.9	4.2	2.85622e+07	1.03376e+07	1.01308e+07	8.05477e+06	7.0006e+07	1.40852e+07	3.15776e+07	6.32596e+07	1.20512e+07	5.33331e+06	4.72635e+06	3.87942e+06
M190T301	189.858	301.1	5	5.36641e+07	2.58999e+07	2.41304e+07	2.64505e+07	2.17666e+07	2.30897e+07	4.93745e+06	4.89079e+06	1.06021e+07	4.42893e+06	3.98002e+06	3.54054e+06
M190T313	189.859	312.9	5.2	9.45016e+06	9.39367e+06	1.71323e+07	1.42185e+07	1.16279e+07	1.38477e+07	5.64244e+07	4.88406e+07	1.17819e+07	3.02675e+07	4.56528e+07	4.09085e+07
M190T326	189.858	325.5	5.4	2.28952e+06	1.23623e+07	1.81152e+07	1.58511e+07	6.8904e+06	1.68874e+07	3.39972e+06	3.97291e+06	1.37603e+07	8.54661e+06	3.02051e+06	2.52609e+06
M190T34	189.857	33.9	0.6	103295	523526	133189	512989	503587	125078	330943	312184	82232.3	297391	56327.5	33381.5
M190T48	190.017	48.4	0.8	8.3402e+06	6.73033e+06	3.1272e+06	5.24503e+06	3.56343e+06	2.69227e+06	61266.1	2.19328e+06	2.986e+06	2.25537e+06	4.75227e+06	458597
M190T63	190.053	63.4	1.1	1.05677e+07	5.9841e+06	6.61388e+06	2.02183e+06	7.07514e+06	6.48151e+06	1.66105e+07	8.01349e+06	1.41881e+07	6.92401e+06	1.56251e+07	1.12026e+07
M191T304	191.107	304.1	5.1	911969	335832	795261	864352	1.72334e+06	855712	260237	768387	179319	1.04131e+06	663724	845224
M191T315	191.107	314.6	5.2	1.18099e+06	2.9603e+06	1.86926e+06	2.29144e+06	459299	455906	3.0713e+06	1.60349e+06	1.34089e+06	415658	405262	418665
M191T41	190.949	41.2	0.7	487887	396403	175794	424068	380495	357910	185301	211552	651073	146705	280688	418192
M191T42_1	191.019	42.4	0.7	1.65425e+08	5.10815e+07	7.97786e+07	5.90012e+07	1.79101e+07	1.5661e+07	1.01072e+08	2.29011e+07	4.54428e+08	3.94485e+07	2.4359e+08	3.30382e+08
M191T42_2	191.089	41.6	0.7	453704	157166	177116	142638	119700	175728	126411	115724	1.08706e+06	89095.3	446589	729395
M191T47	191.066	46.7	0.8	421105	246019	5.82763e+06	839449	290891	4.72401e+06	1.92765e+06	250672	1.90563e+06	4.72807e+06	2.43708e+06	2.41225e+06
M192T42	192.022	41.9	0.7	1.03213e+07	2.58602e+06	4.21057e+06	3.35032e+06	730037	393814	1.17307e+06	1.10632e+06	5.22005e+06	1.65121e+06	1.66553e+07	1.02833e+07
M192T56	192.033	55.7	0.9	2.27702e+06	2.25675e+06	748732	126619	1.02174e+06	2.28831e+06	2.51057e+06	1.00827e+06	769033	37257.8	123583	3.69671e+06
M193T297	193.086	297	5	8.30071e+06	2.88231e+06	3.71099e+06	2.08647e+06	2.67534e+06	3.65941e+06	3.00745e+06	2.46577e+06	2.7096e+06	2.44266e+06	2.21951e+06	2.34222e+06
M193T42	193.023	42.2	0.7	2.16847e+06	430373	705219	417698	1.15852e+06	947341	647595	1.01653e+06	6.41757e+06	948052	1.82946e+06	884058
M193T54	193.035	54.1	0.9	1.96437e+07	2.03008e+07	1.65017e+07	2.79098e+07	1.6645e+07	1.65446e+07	9.61634e+06	1.39061e+07	1.31746e+07	1.30694e+07	1.20593e+07	1.45777e+07
M194T301	193.815	300.8	5	9.18338e+06	5.34258e+06	4.83666e+06	3.96059e+06	5.09525e+06	944201	836284	556692	687794	654570	1.82504e+06	1.86458e+06
M194T314	193.815	313.5	5.2	1.05898e+07	1.12606e+07	5.98333e+06	1.38053e+06	1.14826e+06	1.11683e+06	4.46036e+06	3.05117e+06	2.20452e+06	769949	3.63255e+06	2.95942e+06
M194T325	193.815	325.3	5.4	2.15407e+06	6.16927e+06	4.76128e+06	8.53944e+06	4.73643e+06	9.7914e+06	3.2336e+06	4.71574e+06	971395	855319	2.81295e+06	1.7775e+06
M194T327	194.081	327	5.4	3.34592e+06	1.09421e+07	4.16923e+06	3.02291e+06	3.05763e+06	2.57503e+06	2.99159e+06	3.01997e+06	2.69593e+06	2.73557e+06	2.74306e+06	2.78477e+06
M194T33	193.815	32.7	0.5	111755	447334	69254	467345	284059	274649	257427	171461	64211.1	51349.3	87073.7	279933
M194T57	194.049	56.7	0.9	2.96904e+06	3.87536e+06	2.52104e+06	242107	1.3549e+06	2.21879e+06	2.62316e+06	1.83844e+06	1.20632e+06	1.06662e+06	285338	2.31089e+06
M195T295	195.138	295.4	4.9	900243	1.26123e+06	880437	728112	1.18164e+06	931390	1.04059e+06	645664	1.68568e+06	783132	677988	1.11942e+06
M195T313	194.926	313	5.2	3.31611e+06	1.6429e+06	2.85131e+06	310787	324002	1.12984e+06	1.89038e+06	1.32324e+06	1.08607e+06	307949	1.23734e+06	242445
M195T42	194.927	42.3	0.7	8.57031e+06	8.62504e+06	1.08478e+07	1.44192e+07	7.4409e+06	5.53547e+06	2.13091e+06	4.92359e+06	3.54366e+06	5.31737e+07	3.86812e+06	3.96209e+06
M195T43	194.996	42.7	0.7	727448	637917	741976	797406	460472	437747	1.04647e+06	583592	881975	651384	822537	1.06851e+06
M195T45_1	194.874	45.1	0.8	1.21995e+07	1.02342e+07	1.01672e+07	8.76261e+06	1.10914e+07	1.24348e+07	8.28219e+06	8.9982e+06	7.85435e+06	9.10515e+06	9.43786e+06	9.17013e+06
M195T45_2	194.946	45	0.8	2.75635e+09	3.03463e+09	2.4578e+09	2.53274e+09	2.50735e+09	2.81056e+09	2.44849e+09	2.52329e+09	1.86353e+09	1.68819e+09	2.24573e+09	2.49837e+09
M195T45_3	195.018	44.8	0.7	1.1118e+07	1.3149e+07	1.00322e+07	9.63017e+06	9.79969e+06	1.12624e+07	9.78669e+06	1.08596e+07	6.41294e+06	6.15006e+06	9.02627e+06	1.05101e+07
M195T46	195.05	46.2	0.8	5.04318e+07	1.07259e+08	3.2387e+07	2.07561e+09	4.95315e+07	4.65674e+07	3.44961e+07	3.45119e+07	3.43389e+07	4.39465e+07	3.89754e+07	4.74347e+07
M195T49	195.125	48.7	0.8	3.1492e+07	2.99782e+07	2.55875e+07	2.86915e+07	3.18204e+07	3.09674e+07	3.33692e+07	2.62932e+07	3.58472e+07	1.75569e+07	2.6647e+07	3.55463e+07
M195T56	195.125	56.4	0.9	2.11138e+07	2.56534e+07	3.3467e+06	7.39971e+06	4.62712e+06	2.442e+07	2.31471e+07	3.51979e+06	5.21577e+06	3.10258e+06	1.64829e+07	2.49745e+07
M195T63	195.125	62.7	1	2.29838e+07	2.91098e+07	2.68999e+07	3.57459e+07	2.88246e+07	3.03748e+07	2.43332e+07	1.80348e+07	1.81781e+07	2.0243e+07	2.46222e+07	2.42369e+07
M196T217	196.007	217.2	3.6	211336	325711	1.11392e+06	285693	519330	762689	816050	266760	1.45901e+06	83677.6	507857	725548
M196T225	196.024	224.7	3.7	1.928e+06	1.28777e+06	852958	866251	783038	3.13376e+06	1.57047e+06	1.15754e+06	947890	791450	544358	1.53624e+06
M196T247	195.81	247.3	4.1	6.30753e+07	3.44864e+07	1.24193e+08	3.82915e+07	3.86158e+07	2.07986e+07	8.3294e+06	1.18835e+07	2.35056e+07	2.62163e+06	1.86034e+06	4.93033e+06
M196T274	195.81	274.4	4.6	2.32296e+07	1.57402e+07	1.06675e+07	1.06938e+07	3.2945e+07	3.49014e+07	6.3531e+06	5.80246e+06	2.46037e+07	1.51855e+07	1.57121e+07	1.21444e+07
M196T288	195.81	288	4.8	4.08537e+07	1.40316e+08	9.63066e+07	1.89135e+07	1.3581e+07	2.90161e+07	4.5635e+07	7.17766e+07	5.04984e+07	7.75771e+06	1.28187e+07	2.25534e+07
M196T301	195.81	301.3	5	3.84793e+07	9.19684e+07	2.36271e+07	1.87005e+07	1.30653e+08	5.91213e+07	6.13508e+07	1.0188e+07	3.6681e+07	4.05172e+07	3.03133e+07	2.86716e+07
M196T313	195.81	313.2	5.2	7.17584e+08	1.85422e+08	3.10546e+07	4.19907e+08	2.45472e+07	8.94829e+07	8.78279e+07	5.68175e+07	7.64871e+07	5.88562e+07	6.02845e+07	5.70387e+07
M196T326	195.81	326.1	5.4	3.74059e+07	1.13126e+08	2.86052e+08	2.35452e+07	1.68874e+08	8.82982e+07	9.97191e+07	7.50462e+07	6.41934e+07	4.29602e+07	6.16706e+07	3.40302e+07
M196T33	195.81	32.8	0.5	7.61561e+06	8.57515e+06	7.87659e+06	8.39833e+06	5.2617e+06	6.04214e+06	5.19089e+06	4.78206e+06	2.9145e+06	5.76732e+06	5.74642e+06	5.31963e+06
M196T346	195.81	345.7	5.8	7.40706e+06	2.97979e+07	5.99018e+06	3.98895e+06	4.78324e+06	1.80739e+07	4.95373e+06	1.34065e+07	2.64892e+07	3.28161e+07	1.27154e+07	8.21413e+06
M196T381	196.01	380.7	6.3	7.35883e+06	6.98062e+06	6.51552e+06	1.40616e+07	4.77458e+06	1.69962e+07	8.19704e+06	5.11133e+06	6.78836e+06	7.78872e+06	8.05584e+06	4.65116e+06
M196T388	196.028	387.6	6.5	1.44711e+08	6.6569e+07	6.05008e+07	6.61469e+07	3.46645e+07	5.21155e+07	1.34475e+08	1.14498e+08	6.09347e+07	8.70872e+07	8.34035e+07	1.25716e+08
M196T390	196.01	390.4	6.5	9.49298e+06	8.97187e+06	8.96616e+06	9.18402e+06	5.5455e+06	8.68653e+06	6.79619e+06	5.91269e+06	1.97461e+07	8.6258e+06	2.41254e+07	6.13755e+06
M196T425	196.01	424.7	7.1	5.31722e+06	6.665e+06	4.76741e+06	6.36223e+06	4.76578e+06	5.14877e+06	4.44724e+06	5.06733e+06	8.12469e+06	5.48177e+06	5.05722e+06	4.76832e+06
M196T445	196.028	445.1	7.4	4.66942e+06	2.04602e+07	1.66306e+07	3.1868e+07	2.1807e+07	1.11854e+07	4.73555e+06	1.19965e+07	1.66437e+07	3.81051e+07	5.75237e+07	9.29867e+06
M196T447	196.01	446.6	7.4	3.24046e+06	6.85913e+06	3.25409e+06	3.04281e+06	7.25988e+06	2.74289e+06	4.26807e+06	1.72819e+06	3.47316e+06	3.28466e+06	1.54215e+06	3.07985e+06
M196T45	195.95	44.8	0.7	7.18936e+06	7.88822e+06	7.15842e+06	7.46934e+06	5.95276e+06	6.66262e+06	7.10075e+06	6.88337e+06	4.94649e+06	4.79805e+06	5.24818e+06	7.49032e+06
M196T46	196.054	46.2	0.8	2.49342e+06	5.94043e+06	486964	1.36344e+08	2.97051e+06	592382	341465	272731	1.69223e+06	2.34207e+06	517732	2.45673e+06
M196T63	196.061	62.8	1	528862	2.84894e+06	1.70818e+06	5.22621e+06	490338	6.31644e+06	742052	1.0227e+06	614442	1.21519e+06	425629	654739
M197T221	197.021	221.3	3.7	8.66339e+06	7.07454e+06	1.86227e+06	1.28341e+07	9.59753e+06	7.30652e+06	1.93038e+07	5.10565e+06	1.18957e+07	1.79334e+06	5.83603e+06	8.48626e+06
M197T42	196.975	41.8	0.7	1.4688e+06	622425	989671	1.38382e+06	795646	645697	397832	400080	459744	579793	768348	366868
M197T44	196.932	44.3	0.7	2.78957e+06	2.60333e+06	2.71825e+06	3.55598e+06	2.61558e+06	2.55533e+06	1.46423e+06	3.32417e+06	1.66583e+06	2.40197e+06	1.63208e+06	1.88432e+06
M197T45	196.95	45	0.8	4.45729e+07	4.80863e+07	3.92455e+07	4.01624e+07	4.04209e+07	4.51075e+07	3.86125e+07	4.03395e+07	3.09633e+07	3.15507e+07	4.04249e+07	3.74413e+07
M197T53	196.946	53.1	0.9	1.05307e+07	1.28483e+07	1.27353e+07	1.68168e+07	1.22443e+07	1.46811e+06	1.21582e+06	7.99267e+06	9.54939e+06	1.11058e+07	5.67392e+06	935727
M198T116_1	198.033	116.1	1.9	1.13465e+07	1.05159e+08	1.06517e+08	1.53366e+08	1.59451e+08	1.07007e+08	1.49384e+08	1.50745e+08	1.51229e+08	1.48024e+08	1.07376e+08	1.50503e+08
M198T116_2	198.105	115.8	1.9	244261	401448	263170	248658	376536	233773	104861	222423	238664	443336	362632	514110
M198T117	197.959	117	2	2.86106e+06	426381	336308	188303	2.1685e+07	320693	285256	339606	363006	2.72303e+07	447609	292194
M198T248	197.807	247.6	4.1	1.83875e+08	4.22207e+07	4.50435e+07	4.51215e+07	4.78318e+07	2.35712e+07	1.76098e+07	4.43346e+06	4.5298e+06	1.62274e+07	2.72185e+06	2.57709e+06
M198T260	197.807	259.7	4.3	1.00171e+08	5.24181e+07	1.11026e+07	5.46739e+07	6.84667e+06	3.3423e+07	5.87515e+06	4.95983e+06	1.09238e+07	1.53399e+07	1.01103e+07	2.84921e+06
M198T273	197.807	272.9	4.5	2.85823e+07	8.99735e+07	1.26211e+07	4.13977e+07	4.46462e+07	4.00598e+07	4.8424e+07	4.44485e+07	3.62791e+07	1.97768e+07	4.16049e+06	1.51476e+07
M198T288	197.807	287.8	4.8	4.62804e+07	1.18138e+08	2.38846e+07	8.48555e+07	7.11012e+07	4.42617e+07	5.82277e+07	4.55013e+07	6.02132e+07	4.59886e+07	7.23435e+06	2.97851e+07
M198T302	197.807	302	5	4.96044e+07	1.15466e+08	3.13878e+07	1.08045e+08	1.24084e+08	7.57226e+07	1.79196e+07	5.34939e+07	4.39939e+07	5.39701e+07	1.25699e+07	3.7642e+07
M198T313	197.807	313.2	5.2	1.00631e+09	2.35926e+08	4.32611e+07	3.54271e+07	3.29498e+07	1.07365e+08	1.25211e+08	7.15874e+07	9.77123e+07	7.33345e+07	1.97119e+07	7.15354e+07
M198T32	197.807	32.3	0.5	9.47506e+06	1.11179e+07	9.90562e+06	1.07605e+07	6.84725e+06	7.35701e+06	6.74652e+06	6.31333e+06	3.69791e+06	7.18352e+06	7.39756e+06	6.8162e+06
M198T326	197.807	325.9	5.4	5.32316e+07	1.69959e+08	6.51412e+08	2.12688e+08	2.12148e+08	1.12522e+08	1.0638e+08	9.42042e+07	1.05893e+08	5.53922e+07	2.76932e+08	4.27957e+07
M198T344	197.807	344.5	5.7	1.08157e+07	4.03232e+07	9.38467e+06	5.44628e+06	7.22579e+06	2.33627e+07	2.08054e+07	1.8169e+07	3.94158e+07	4.0279e+07	5.37138e+06	4.25452e+07
M198T425	197.986	425.1	7.1	1.1461e+06	4.66552e+06	1.07317e+06	5.04531e+06	2.89298e+06	1.17548e+06	4.01969e+06	3.47592e+06	5.84444e+06	1.14425e+07	6.71307e+06	5.33856e+06
M198T51	198.049	50.7	0.8	9.55382e+07	1.64949e+08	1.237e+08	1.61709e+08	1.31682e+08	8.37224e+07	7.24864e+07	7.95455e+07	1.13501e+08	1.17934e+08	7.76574e+07	6.97994e+07
M198T61	198.074	60.7	1	1.27734e+07	2.51059e+07	1.33229e+07	5.50886e+06	8.13553e+06	6.15421e+06	9.76696e+06	7.53618e+06	8.8971e+06	7.80705e+06	6.56813e+06	7.10984e+06
M198T81	198.088	81.4	1.4	320354	442875	399648	267690	475845	320020	295461	527625	948479	418969	1.03553e+06	1.13009e+06
M199T115	199.036	115	1.9	1.03765e+06	9.97826e+06	1.03765e+07	1.39576e+07	1.02104e+07	1.43216e+07	1.37433e+07	1.41343e+07	1.42968e+07	9.94071e+06	9.96151e+06	1.40625e+07
M199T370	199.17	369.6	6.2	9.90865e+06	9.02977e+06	1.24719e+07	1.2e+07	1.07183e+07	1.25715e+07	1.03327e+07	8.1281e+06	9.95306e+06	6.46195e+06	6.97048e+06	1.06489e+07
M199T44	199	43.7	0.7	8.78525e+06	5.12085e+06	5.25558e+06	5.324e+06	3.54772e+06	4.71732e+06	2.72455e+06	2.55848e+06	9.38436e+06	6.04598e+06	4.20799e+06	7.18521e+06
M199T46	198.917	46.2	0.8	5.80004e+06	1.02513e+07	6.01449e+06	7.56977e+06	7.30453e+06	6.09118e+06	5.40558e+06	4.86662e+06	4.64152e+06	4.44258e+06	5.84515e+06	5.29825e+06
M199T51	199.052	51.4	0.9	4.15773e+06	8.3103e+06	5.58461e+06	8.02453e+06	6.01941e+06	3.74816e+06	2.17598e+06	928146	1.23676e+06	5.56043e+06	4.0596e+06	2.13184e+06
M200T116	200.029	116.1	1.9	2.89393e+06	3.22356e+07	3.19585e+07	3.07599e+07	4.96658e+07	3.34941e+07	4.66922e+07	4.73486e+07	4.76146e+07	4.70695e+07	3.30365e+07	4.723e+07
M200T248	199.804	248.1	4.1	6.72794e+07	2.7539e+07	2.24547e+07	1.9869e+07	2.74898e+07	1.42253e+07	8.1497e+06	1.93963e+06	2.01835e+06	1.79163e+06	1.1595e+06	1.12926e+06
M200T270	199.804	269.9	4.5	6.91812e+07	2.95916e+07	8.33708e+06	1.37348e+07	2.28468e+07	3.21626e+07	2.36954e+07	4.54582e+06	4.30106e+06	3.29479e+06	2.71352e+06	1.6975e+07
M200T301	199.804	301.1	5	2.39435e+07	5.4999e+07	1.45575e+07	1.206e+07	6.175e+07	3.3637e+07	3.64002e+07	6.54287e+06	7.20949e+06	5.95923e+06	1.83573e+07	1.73601e+07
M200T313	199.804	313.3	5.2	4.77478e+08	1.37312e+08	1.95744e+07	2.54888e+08	1.41558e+07	5.19166e+07	5.11952e+07	4.14353e+07	8.36648e+07	8.72692e+06	3.65991e+07	3.3427e+07
M200T317	200.011	317.4	5.3	340054	45524	314746	271548	97749.3	270101	316099	295048	55531.9	76477.6	203921	225011
M200T32	199.804	32.4	0.5	4.79457e+06	5.32383e+06	4.63132e+06	5.07901e+06	3.24336e+06	3.49919e+06	3.24542e+06	2.94799e+06	1.98423e+06	3.46643e+06	3.55771e+06	3.49635e+06
M200T326	199.804	326.4	5.4	2.90116e+07	2.24308e+07	3.0717e+08	1.66771e+07	1.21252e+08	5.37905e+07	4.88357e+07	4.43042e+07	5.21516e+07	1.62616e+08	5.13314e+07	2.07102e+07
M200T370	200.173	369.6	6.2	926919	979129	1.47424e+06	1.19792e+06	1.21659e+06	1.21725e+06	1.08022e+06	1.00349e+06	1.04941e+06	715244	758917	1.06549e+06
M200T53	200.032	52.5	0.9	6.79275e+06	1.3408e+07	6.96462e+06	4.53569e+06	5.26869e+06	6.0871e+06	6.16667e+06	8.25861e+06	4.21222e+06	3.3474e+06	4.22291e+06	6.57107e+06
M201T117	201.034	117.2	2	440961	5.1759e+06	3.57951e+06	3.25286e+06	1.07725e+06	7.57454e+06	1.33981e+06	8.75655e+06	1.00564e+07	7.30239e+06	5.92717e+06	2.48068e+07
M201T335	201.037	334.8	5.6	511815	588944	524215	1.31143e+06	555814	2.13623e+06	4.0248e+06	836108	2.85795e+06	644068	2.85142e+06	4.42243e+06
M201T42	200.988	41.7	0.7	54913.8	65909.6	207981	73544	701755	605151	784682	95639.3	718167	305507	630214	701384
M201T49_1	200.963	49.2	0.8	1.82452e+06	3.39746e+06	2.31874e+06	3.77996e+06	2.9038e+06	1.93485e+06	3.64767e+06	1.06292e+06	2.96252e+06	2.57412e+06	2.74144e+06	1.36135e+08
M201T49_2	201.037	48.7	0.8	7.25032e+08	9.33308e+08	7.77299e+08	1.05811e+09	7.78279e+08	6.23575e+08	9.19106e+08	3.91741e+08	8.78118e+08	6.78011e+08	7.7417e+08	6.59919e+08
M201T49_3	201.112	48.7	0.8	2.85514e+06	3.61268e+06	3.06261e+06	3.94289e+06	2.79437e+06	2.72679e+06	4.40037e+06	2.17954e+06	3.61426e+06	2.66561e+06	3.02867e+06	1.86392e+06
M201T50	201.087	49.7	0.8	9.42882e+06	4.70192e+06	7.83127e+06	1.13504e+06	6.92252e+06	7.54631e+06	1.10353e+07	1.00679e+07	5.92978e+06	6.08676e+06	5.98558e+06	8.70103e+06
M201T62	201.124	62.4	1	5.20858e+07	1.43015e+07	4.44017e+07	7.2909e+06	2.11541e+07	1.08637e+08	9.57766e+07	2.01526e+07	6.67825e+07	9.81874e+07	8.23573e+07	2.53427e+07
M201T78	201.124	77.7	1.3	8.62632e+06	4.50218e+06	6.7651e+06	2.22776e+06	3.92799e+06	1.31648e+07	1.11028e+07	1.08437e+06	3.81328e+06	3.83314e+06	7.14016e+06	5.4837e+06
M202T107	202.108	106.8	1.8	298421	8.77046e+06	1.11421e+06	2.17216e+06	966414	1.52631e+06	1.37267e+07	1.58004e+07	4.57006e+06	2.10227e+06	3.63693e+06	2.60524e+07
M202T221	202.09	220.6	3.7	954239	1.15768e+06	410511	66404.7	662687	581361	1.17629e+06	295386	473410	504446	307280	156503
M202T301	201.801	301.1	5	4.92811e+06	3.13785e+07	3.05592e+06	1.01012e+07	9.3682e+06	8.40561e+06	7.94438e+06	1.45664e+06	3.68252e+06	1.2753e+06	3.82096e+06	3.59311e+06
M202T313	201.801	313.4	5.2	1.01927e+08	2.2937e+07	4.0874e+06	3.33066e+06	3.00784e+06	1.1021e+07	8.54549e+06	1.11358e+07	5.71732e+06	1.83527e+06	1.81265e+06	6.82992e+06
M202T32	201.801	32.2	0.5	958708	1.08658e+06	906099	1.0896e+06	667174	731368	612281	146204	324086	645506	728856	690962
M202T326	201.801	326.4	5.4	7.33952e+06	1.49189e+07	6.61602e+07	2.52649e+07	2.03868e+07	1.09557e+07	1.33042e+07	8.93715e+06	9.85201e+06	2.03712e+07	1.49824e+07	2.09019e+06
M202T346	201.801	346	5.8	1.12165e+06	4.03347e+06	1.00079e+06	558597	1.01836e+06	2.43145e+06	708360	2.71552e+06	1.67271e+06	3.43111e+06	656588	2.41829e+06
M202T41	202.035	41.2	0.7	64411.9	415388	270416	250893	288548	303201	42561.8	460120	22417.9	193870	37999.9	99255.5
M202T47	202.083	47	0.8	487576	378882	3.64464e+06	464791	306787	3.96493e+06	2.92427e+06	959549	318332	3.35272e+06	1.6149e+06	257885
M202T49	202.041	48.7	0.8	4.76589e+07	6.31067e+07	5.00314e+07	7.03012e+07	5.09142e+07	4.29139e+07	5.95875e+07	2.64955e+07	5.92607e+07	4.6189e+07	5.00209e+07	4.35173e+07
M202T50	202.012	49.9	0.8	1.12283e+07	1.07068e+07	8.39028e+06	9.39336e+06	1.36418e+07	1.28558e+07	9.71343e+06	1.21446e+07	6.68482e+06	6.26535e+06	1.34244e+07	1.19331e+07
M202T54	202.083	54.2	0.9	4.97831e+06	2.92267e+06	659001	2.14268e+06	2.33962e+06	3.4039e+06	6.53014e+06	2.12712e+06	2.93818e+06	1.52413e+06	4.15484e+06	5.0447e+06
M202T62	202.127	62.4	1	4.45188e+06	1.41988e+06	6.67941e+06	412718	1.50046e+06	1.05633e+07	9.35961e+06	1.20762e+06	5.99001e+06	9.1473e+06	3.79394e+06	2.97605e+06
M202T63	202.108	62.8	1	8.46664e+06	1.85089e+07	5.42016e+06	3.30148e+06	4.41427e+06	8.63372e+06	1.23953e+07	7.0981e+06	6.50397e+06	2.26118e+06	5.11514e+06	1.2036e+07
M202T81	202.108	80.5	1.3	6.34115e+06	6.1253e+07	1.12043e+06	9.89787e+06	5.19803e+06	6.55654e+06	9.62904e+06	1.69983e+07	326655	254251	261031	654805
M203T108_1	203.082	107.6	1.8	1.0412e+07	2.03047e+08	9.39865e+07	5.65133e+07	1.18293e+08	1.87604e+08	2.32881e+08	8.40021e+07	1.28605e+08	8.97886e+07	9.15933e+07	2.25709e+08
M203T108_2	203.158	107.9	1.8	0	1.21271e+06	258878	5741.69	212436	493127	665824	40187.1	374672	37712.6	143162	239337
M203T141	203.003	141.2	2.4	1.22294e+07	9.40354e+06	4.96731e+06	1.49413e+07	1.11528e+07	9.24561e+06	1.23588e+07	8.70402e+06	3.35297e+07	4.12627e+07	1.19113e+08	4.5455e+07
M203T158	203.003	158	2.6	3.92492e+06	6.33847e+06	7.16697e+07	2.27066e+07	1.09052e+07	2.06445e+07	1.93616e+08	1.12026e+08	9.77151e+07	1.43074e+07	3.35535e+07	3.13981e+07
M203T167	203.006	167.1	2.8	1.3701e+07	3.60481e+06	4.9174e+06	6.12459e+06	1.66956e+07	4.62765e+07	1.10073e+07	8.18791e+06	9.72858e+06	3.2338e+07	2.78745e+07	3.62865e+07
M203T201	203.006	201.2	3.4	2.09086e+06	3.23766e+06	4.38e+06	1.13868e+07	2.99797e+07	2.25486e+07	2.27031e+07	1.69737e+07	8.23806e+06	2.82743e+07	5.23074e+07	5.5394e+07
M203T233	203.006	232.7	3.9	7.29279e+06	5.35298e+06	1.83122e+06	2.26632e+06	2.28422e+06	2.74522e+06	9.35944e+06	1.67228e+07	1.35551e+07	9.72551e+06	1.31253e+07	3.36394e+06
M203T45	203.066	44.9	0.7	1.09672e+07	9.72586e+06	1.09493e+07	6.43364e+06	8.57662e+06	1.37392e+07	1.1503e+07	7.25735e+06	8.08619e+06	8.50548e+06	8.20901e+06	1.09161e+07
M203T46	202.995	45.8	0.8	1.26252e+07	1.38344e+07	1.29579e+07	6.04655e+06	2.81104e+06	1.99831e+07	2.19076e+06	7.31446e+06	3.5729e+06	5.23627e+06	5.22898e+06	3.59053e+06
M203T48	203.04	48.4	0.8	7.2598e+06	1.36926e+07	1.20102e+07	1.54214e+07	8.63788e+06	1.2706e+07	9.36887e+06	7.97481e+06	1.0024e+07	6.86972e+06	6.94928e+06	8.04364e+06
M203T50	203.103	50.2	0.8	1.30569e+07	1.17081e+06	1.57072e+07	209501	3.60284e+06	1.66144e+07	3.06906e+07	475726	1.61041e+07	1.82397e+07	1.77861e+07	3.95759e+06
M203T56	203.018	56.3	0.9	1.35915e+07	3.48495e+07	1.46696e+07	4.42973e+07	1.26311e+07	1.36366e+07	7.61194e+06	8.33342e+06	1.23982e+07	6.81607e+06	6.69329e+06	1.0908e+07
M203T74	203.003	74.4	1.2	5.39775e+07	2.87014e+07	3.76468e+07	1.45388e+08	1.10043e+08	7.73256e+07	2.09174e+08	1.18224e+08	1.67399e+08	1.65307e+08	9.03431e+07	3.7327e+08
M204T108	204.085	107.9	1.8	992273	2.38235e+07	1.6931e+07	4.17603e+06	1.37147e+07	2.18695e+07	1.99216e+07	1.21105e+07	1.48059e+07	1.06788e+07	1.05498e+07	2.58203e+07
M204T124	204.066	124.5	2.1	126572	4.85041e+06	1.01028e+06	4.73776e+07	1.30457e+06	2.43052e+07	1.906e+06	503206	946485	499438	434681	2.42507e+06
M204T42	204.051	41.7	0.7	76115	2.73785e+06	348045	1.28981e+06	54543.7	338583	235909	1.10241e+06	10766.2	22672.4	188941	394775
M204T49	203.994	49.1	0.8	1.52208e+07	2.53205e+07	1.75284e+07	3.46839e+07	2.28287e+07	1.91537e+07	1.31249e+07	1.28467e+07	2.10927e+07	1.87631e+07	1.96084e+07	2.11272e+07
M205T235	204.946	235.4	3.9	327382	50293.8	401739	170074	514454	394775	186730	5440.94	174028	13251.3	11520.3	11790.7
M205T377	205.159	377.3	6.3	1.73174e+06	488195	1.19656e+06	261197	1.90352e+06	1.89768e+06	341267	1.65334e+06	1.35958e+06	1.7652e+06	1.82666e+06	1.82939e+06
M205T42	205.035	41.6	0.7	3.5217e+06	3.89093e+06	4.46567e+06	9.26166e+06	3.24265e+06	2.53467e+06	2.00972e+06	1.39295e+06	1.84815e+06	1.30903e+06	3.4541e+06	3.71066e+06
M205T47	205.082	47.2	0.8	3.70623e+06	188537	5.65599e+06	292168	315004	7.65192e+06	4.14876e+06	349640	3.75396e+06	6.02105e+06	2.25022e+06	432749
M205T56	205.065	56.3	0.9	2.53464e+06	31599.1	2.94863e+06	38935.4	62416.5	4.87591e+06	4.98947e+06	74266.6	2.18986e+06	3.53215e+06	2.37989e+06	2.05453e+06
M206T222	205.941	221.7	3.7	407007	566196	1.59591e+06	414971	142991	191246	799044	195709	554912	212860	42614.1	280503
M206T49	205.991	48.9	0.8	6.18108e+06	7.78086e+06	6.85447e+06	1.1292e+07	7.41416e+06	5.98478e+06	4.5252e+06	5.86353e+06	8.04247e+06	6.18085e+06	7.55335e+06	6.96419e+06
M206T50	206.103	49.8	0.8	9.26769e+06	1.39704e+07	6.38043e+06	1.24974e+07	7.09785e+06	6.83861e+06	4.64707e+06	3.65534e+06	4.29587e+06	3.1659e+06	6.28354e+06	5.85982e+06
M207T204	207.012	204.3	3.4	1.47039e+06	1.43748e+06	2.23355e+06	1.38575e+06	2.34169e+06	1.29047e+06	1.81141e+06	992384	1.65642e+06	1.21257e+06	1.24266e+06	1.69486e+06
M207T229	207.049	228.6	3.8	2.19602e+07	4.88377e+06	3.8258e+07	4.66708e+06	3.50657e+07	4.04994e+06	2.87819e+07	1.96334e+07	3.85585e+06	3.72026e+06	1.0996e+07	3.28e+06
M207T254	207.052	253.6	4.2	2.44492e+07	1.21244e+07	4.70745e+07	1.1337e+07	8.76049e+07	1.03346e+07	9.15603e+07	1.96554e+07	8.91452e+06	5.2219e+07	2.30325e+07	8.42944e+06
M207T295	207.049	295.4	4.9	6.80956e+07	9.91746e+06	7.59299e+07	2.73661e+07	8.30755e+06	7.66439e+06	3.04773e+07	2.49287e+07	7.1797e+06	7.02056e+06	1.3194e+07	6.08799e+06
M207T301	207.05	300.9	5	1.32854e+07	6.15858e+07	1.24401e+07	4.06203e+07	6.98862e+07	4.97994e+07	1.83788e+07	9.6699e+06	9.95868e+06	3.58835e+07	6.49233e+06	4.33293e+07
M207T314	207.052	314	5.2	3.11969e+07	6.44407e+06	3.21802e+07	7.15871e+06	6.67363e+06	2.63364e+07	2.28184e+07	1.58841e+07	3.46337e+07	3.55019e+07	1.75926e+07	3.39324e+07
M207T326	207.049	325.8	5.4	4.60485e+07	3.06154e+07	4.11817e+07	6.73728e+07	5.02689e+07	3.34644e+07	8.6553e+06	3.17594e+07	5.4666e+07	7.77574e+06	3.247e+07	5.87656e+07
M207T338	207.049	338	5.6	8.85234e+06	4.94445e+07	3.49518e+07	7.91547e+06	4.09954e+07	4.34741e+07	5.67911e+07	2.2571e+07	6.88578e+06	3.15382e+07	2.69854e+07	6.06495e+06
M207T372	207.049	372.3	6.2	2.57853e+07	3.20614e+07	1.21394e+08	1.08702e+08	6.57693e+07	1.16024e+08	3.67804e+07	2.65126e+07	4.74413e+07	2.46184e+07	1.01109e+08	3.06539e+07
M207T385	207.012	384.6	6.4	8.16426e+07	4.81351e+07	2.45717e+07	5.7906e+07	1.07416e+08	7.32221e+07	7.583e+07	2.26681e+07	1.14886e+08	1.1464e+08	2.75006e+07	8.07134e+07
M207T402	207.051	402.3	6.7	1.24042e+07	1.8472e+07	3.04101e+06	2.9093e+06	9.60904e+06	2.62552e+06	1.54575e+07	1.16851e+07	1.48331e+07	7.51398e+06	2.17211e+06	8.2389e+06
M207T409	207.049	409.3	6.8	8.52306e+06	3.31611e+06	1.40254e+07	7.66812e+06	4.49309e+06	6.83315e+06	3.7267e+06	3.67496e+06	3.62644e+06	4.35365e+06	3.78624e+06	6.9221e+06
M207T421	207.049	421.4	7	7.25744e+06	6.92946e+06	5.59739e+06	8.65566e+06	1.29911e+07	4.72521e+06	5.85157e+06	3.8524e+06	4.70761e+06	1.03895e+07	6.18328e+06	5.544e+06
M207T424	207.012	424.3	7.1	2.37637e+07	1.936e+07	1.76479e+07	2.01837e+07	4.95381e+06	4.81114e+06	3.05918e+07	1.17963e+07	4.94423e+06	5.25727e+06	2.15082e+07	2.18391e+07
M207T43	207.014	43.1	0.7	4.67325e+06	6.18237e+06	6.91559e+06	1.78307e+07	1.18396e+06	4.50872e+06	2.73573e+06	2.8438e+06	1.50338e+06	1.88916e+06	862289	3.09444e+06
M207T441	207.049	440.9	7.3	1.60996e+07	6.36348e+06	6.44385e+06	9.89054e+06	4.71706e+06	6.00547e+06	8.57707e+06	3.42189e+06	1.02529e+07	3.89389e+06	9.44917e+06	2.56426e+06
M207T444	207.012	444.3	7.4	1.88283e+07	1.2523e+07	2.63746e+07	1.36515e+07	1.8746e+07	4.31302e+07	2.60946e+07	1.07097e+07	8.72932e+06	1.07908e+07	1.6775e+07	7.27073e+06
M208T222	207.938	221.7	3.7	341687	305901	938193	194346	5181.55	13761.9	460030	95395.9	361515	186970	23207	178296
M208T33	207.836	33.3	0.6	21224.5	241095	202882	280980	40440.6	77424.4	288363	70188.7	94164.9	384339	421835	62361
M209T225	209.081	225.3	3.8	959690	454913	912478	769060	728008	576025	391002	659018	247948	608188	233606	412247
M209T32	208.973	32.2	0.5	112300	77409.2	555258	125179	680010	111383	679697	146945	726663	745910	776105	1.18521e+06
M209T39	209.009	39.1	0.7	1.24052e+06	816038	506154	420548	198860	715592	315229	249713	123058	168570	221423	228703
M209T43	209.03	42.7	0.7	2.02961e+06	3.33981e+06	1.07714e+06	5.85858e+06	524341	1.24028e+06	839028	1.06329e+06	1.29739e+06	427826	756336	1.36605e+06
M209T45	208.962	44.8	0.7	2.12744e+06	3.63977e+06	4.2442e+06	3.46543e+06	4.22092e+06	4.57278e+06	3.34125e+06	3.81899e+06	2.56113e+06	2.33863e+06	3.12661e+06	4.6705e+06
M209T47	208.982	47.2	0.8	9.06824e+07	1.17904e+08	9.59624e+07	1.07806e+08	8.98474e+07	8.08986e+07	9.25373e+07	5.12651e+07	9.5897e+07	8.49552e+07	8.25736e+07	7.39516e+07
M209T50	209.066	50.2	0.8	9.53342e+06	1.502e+07	9.9491e+06	1.74074e+07	8.44377e+06	1.43046e+07	5.70427e+06	5.61836e+06	7.40048e+06	6.54195e+06	6.02702e+06	1.00951e+07
M210T301	209.949	301.3	5	454539	633908	8.17032e+06	1.76347e+06	1.06035e+07	1.13715e+07	1.04799e+07	1.28341e+07	1.56254e+07	3.74109e+06	4.28187e+06	3.20769e+06
M210T314	209.949	314	5.2	3.34906e+06	1.37576e+07	1.15362e+07	2.43598e+07	2.0355e+07	2.1652e+07	2.07617e+07	3.7237e+07	4.36119e+07	5.01081e+07	6.34104e+07	1.11612e+07
M210T326	209.949	325.9	5.4	1.97007e+06	1.19923e+06	7.13338e+06	1.38483e+06	8.20861e+06	1.49659e+07	9.89636e+06	2.6173e+07	4.22491e+07	3.97559e+07	5.51537e+07	9.48786e+07
M210T42	210.028	41.8	0.7	105377	261067	517187	384443	363758	564153	400155	399759	837569	283310	374980	641164
M210T47	209.986	47.2	0.8	2.12394e+06	427392	2.93113e+06	2.68065e+06	2.74308e+06	1.89484e+06	3.01301e+06	204510	2.93861e+06	2.10898e+06	1.90697e+06	275354
M210T64	210.077	64	1.1	5.53032e+06	6.52348e+06	4.99424e+06	632669	3.50945e+06	5.66665e+06	4.65869e+06	3.49182e+06	3.61807e+06	2.65203e+06	3.2982e+06	3.48193e+06
M210T82	210.076	82.3	1.4	492436	6.83498e+06	4.65453e+06	480662	3.25542e+06	5.35007e+06	5.45791e+06	3.2452e+06	3.52658e+06	3.04532e+06	3.53115e+06	4.95575e+06
M211T227	211.036	227	3.8	509545	331796	111089	303314	109558	330453	322641	120237	285254	370057	111903	334253
M211T237	211.036	236.5	3.9	734488	499813	447965	416033	236549	499953	241850	632127	212234	267474	484788	310269
M211T238	211.046	237.9	4	1.47088e+06	1.10308e+06	967287	873583	1.12516e+06	1.43324e+06	985767	973376	882332	1.09763e+06	893494	1.68688e+06
M211T251	211.134	250.9	4.2	1.31502e+06	1.10072e+06	3.19863e+06	7.52735e+06	1.04235e+06	9.13722e+06	1.00629e+06	796392	8.41266e+06	2.59544e+06	890167	2.66458e+06
M211T315	210.949	314.6	5.2	40370.2	1.11977e+06	3.11688e+06	1.50228e+06	2.49784e+06	4.40098e+06	5.13827e+06	4.82627e+06	5.85989e+06	4.89043e+06	8.30792e+06	1.56248e+06
M211T383	211.133	382.6	6.4	2.68578e+06	703775	2.0909e+06	772488	2.30372e+06	4.01235e+06	1.98838e+06	356834	526856	333959	360551	4.4734e+06
M211T44	210.949	43.8	0.7	152740	3.19893e+06	3.94601e+06	4.95065e+06	5.61263e+06	6.18759e+06	7.32636e+06	7.38942e+06	5.10566e+06	5.65885e+06	6.13095e+06	6.71681e+06
M211T45	211.001	44.8	0.7	7.6699e+06	5.23412e+06	5.77481e+06	3.75207e+06	6.0847e+06	6.32028e+06	4.04122e+06	5.07539e+06	5.19892e+06	4.24638e+06	4.65499e+06	7.23748e+06
M211T51	210.941	50.7	0.8	3.56881e+06	1.03267e+07	1.71742e+07	1.84234e+07	3.82596e+06	105113	8.89639e+06	1.79775e+06	1.01679e+07	4.82189e+06	2.53631e+06	555524
M211T57	211.108	57.2	1	6.688e+06	1.29687e+07	6.4897e+06	2.65961e+06	6.13495e+06	9.08611e+06	6.79255e+06	6.16564e+06	4.78516e+06	2.31764e+06	4.06777e+06	1.24474e+07
M212T314	211.946	313.9	5.2	89533.2	704250	2.43045e+06	1.41224e+06	2.53875e+06	2.79487e+06	2.58874e+06	5.41093e+06	6.51198e+06	7.20003e+06	9.45977e+06	1.62216e+06
M212T326	211.946	325.8	5.4	30001.5	30482.6	586719	169367	237374	1.97388e+06	1.66282e+06	3.19362e+06	5.52264e+06	1.40433e+06	1.82273e+06	1.29011e+07
M212T388	211.987	387.8	6.5	5.28416e+06	2.25441e+07	5.22233e+06	4.49029e+06	3.98213e+07	1.82865e+07	5.19295e+06	2.01618e+07	5.02666e+06	1.00101e+07	5.51043e+06	2.34694e+07
M212T415	211.987	415.2	6.9	7.28685e+06	9.31527e+06	8.69017e+06	1.01966e+07	1.85918e+06	4.54938e+06	5.3759e+06	7.46903e+06	9.0989e+06	1.71604e+06	3.28599e+06	1.83688e+06
M212T424	211.987	424.4	7.1	8.58373e+06	7.51458e+06	6.22913e+06	1.74312e+06	1.84056e+06	1.61962e+06	6.87943e+06	7.77788e+06	1.09518e+07	1.19797e+07	6.89603e+06	9.38107e+06
M212T445	211.988	444.9	7.4	4.39107e+06	3.18964e+06	3.11875e+06	8.53199e+06	2.74383e+06	6.44021e+06	5.77194e+06	6.39671e+06	3.57506e+06	3.75779e+06	5.96774e+06	6.08228e+06
M212T64	212.092	64	1.1	80373.2	2.21392e+06	746516	90199.7	851840	968718	115766	813411	132565	49539.1	31558	1.49932e+06
M213T299	213.055	299.3	5	168229	182973	202254	80291.5	160213	311805	64495.7	163961	67960.5	67978.8	259180	177999
M213T43	213.004	43.2	0.7	9.54655e+06	1.19574e+07	1.32821e+06	3.58898e+07	3.009e+06	1.91451e+06	2.7347e+06	1.71337e+06	1.14746e+06	1.29285e+06	1.35241e+07	8.38343e+06
M213T44	212.98	43.8	0.7	2.02663e+06	1.13758e+06	1.22983e+06	7.66617e+06	3.15289e+06	2.72526e+06	3.33687e+06	391457	3.36067e+06	874585	2.35877e+06	3.55096e+06
M213T51	212.938	51.2	0.9	2.64573e+06	3.18072e+06	5.73923e+06	6.31191e+06	2.24989e+06	1.537e+06	2.7933e+06	2.51378e+06	3.02963e+06	1.65976e+06	1.97187e+06	1.08838e+06
M213T53	212.92	53.2	0.9	2.02408e+07	1.62765e+07	1.95723e+07	2.22574e+07	2.11613e+07	1.31415e+07	9.19645e+06	1.85538e+07	1.40603e+07	1.51937e+07	1.37716e+07	9.14894e+06
M213T63	213.124	63.3	1.1	7.6122e+07	3.61147e+07	4.81642e+07	6.31507e+06	4.31559e+07	5.04452e+07	1.09427e+08	4.41322e+07	4.42025e+07	3.64906e+07	4.49139e+07	6.1989e+07
M213T80	213.124	80	1.3	2.16422e+06	1.9613e+06	1.01558e+07	482166	2.10379e+06	1.09889e+07	2.09333e+07	9.61314e+06	1.24989e+07	8.09998e+06	1.2941e+07	2.00521e+07
M214T192	213.963	191.9	3.2	234743	950806	969721	1.03369e+06	1.1806e+06	304705	327248	290004	1.40801e+06	1.72573e+06	1.52781e+06	304279
M214T197	214.144	197.2	3.3	609356	442059	628653	181696	493047	841567	830693	555131	717536	472711	394818	1.03898e+06
M214T199	213.963	199.3	3.3	2.16995e+06	1.16578e+06	1.43878e+06	1.28984e+06	1.36011e+06	1.82577e+06	2.17124e+06	3.00089e+06	1.69914e+06	413863	1.56257e+06	1.84542e+06
M214T314	213.889	314.4	5.2	4.28857e+06	895208	3.09359e+06	851237	945526	870030	3.52051e+06	2.09816e+06	759984	3.2463e+06	678583	2.5014e+06
M214T380	213.963	380.4	6.3	4.66978e+06	7.54851e+06	1.15308e+07	1.68625e+06	7.94771e+06	1.6111e+07	7.30012e+06	6.15402e+06	1.65075e+06	1.59571e+06	1.88851e+06	3.85328e+06
M214T389	213.963	388.7	6.5	7.27619e+06	1.64219e+06	1.58364e+06	3.89149e+07	4.86605e+06	1.53126e+06	5.05301e+06	5.88234e+06	8.13894e+06	1.58252e+06	1.51257e+06	1.75054e+06
M214T397	213.964	396.6	6.6	1.20834e+06	4.00417e+06	5.57363e+06	1.10449e+06	1.08304e+06	1.18363e+06	4.55376e+06	4.07343e+06	5.80161e+06	1.20881e+06	5.00201e+06	1.15541e+06
M214T411	213.963	411.3	6.9	1.09921e+06	3.91532e+06	7.0841e+06	1.28991e+06	1.17228e+06	1.27928e+06	1.19821e+06	4.00318e+06	4.74545e+06	1.17796e+06	1.00091e+07	4.95087e+06
M214T424	213.963	424.1	7.1	1.21344e+07	5.81665e+06	4.58093e+06	1.68639e+06	6.13685e+06	6.72116e+06	6.09194e+06	9.65435e+06	7.54977e+06	9.34234e+06	6.51057e+06	4.21027e+06
M214T445	213.963	444.6	7.4	4.34362e+06	352379	4.70004e+06	1.11137e+06	5.0874e+06	5.09519e+06	3.41049e+06	3.28143e+06	3.83837e+06	8.02072e+06	3.43248e+06	4.71033e+06
M214T47	214.048	47.1	0.8	6.01582e+07	5.88095e+07	7.68355e+06	1.35507e+07	6.90521e+07	1.69058e+07	1.30295e+07	8.25582e+06	5.50608e+06	6.00249e+07	7.20839e+06	8.41669e+06
M214T51	214.023	51.1	0.9	2.81593e+08	3.01111e+08	2.44324e+08	2.92237e+08	3.06095e+08	2.54044e+08	1.91798e+08	2.57088e+08	2.32516e+08	2.43294e+08	2.35092e+08	2.1729e+08
M214T61	214.048	60.5	1	3.79096e+07	4.60408e+07	2.68399e+07	1.21895e+07	1.93504e+07	2.00277e+07	2.20549e+07	2.36771e+07	1.8163e+07	1.67518e+07	1.99553e+07	2.05246e+07
M214T63	214.127	63.4	1.1	7.33e+06	2.42682e+06	3.97623e+06	546485	3.94987e+06	4.62498e+06	1.04322e+07	4.74162e+06	4.78032e+06	3.48589e+06	4.18844e+06	5.53356e+06
M215T173	215.128	173.3	2.9	1.21019e+06	183794	1.46234e+06	197177	150420	226529	1.99331e+06	179412	1.84039e+06	234952	1.33318e+06	2.02385e+06
M215T425	214.859	424.5	7.1	248910	4.15869e+06	3.82116e+06	1.33618e+06	9.32301e+06	1.35917e+07	1.03071e+07	1.54296e+07	1.39395e+07	1.11318e+07	1.20329e+07	1.34977e+07
M215T447	214.859	447.2	7.5	577729	7.50435e+06	1.12675e+07	1.06929e+07	7.04152e+06	1.0163e+07	2.06943e+07	7.37649e+06	8.53011e+06	9.25889e+06	1.46507e+07	1.06219e+07
M215T47	214.891	46.7	0.8	529665	3.02012e+06	338153	2.43287e+06	1.98984e+06	2.89455e+06	2.23632e+06	1.3451e+06	541397	405761	2.47269e+06	4.04609e+06
M215T48	215.032	47.7	0.8	5.83177e+07	6.30522e+07	7.805e+07	3.73108e+07	7.35395e+07	5.33609e+07	4.64205e+07	5.1412e+07	9.24034e+07	8.43958e+07	6.22348e+07	6.48327e+07
M215T49	214.996	48.9	0.8	2.5353e+06	1.704e+06	1.73616e+07	2.79857e+06	2.02044e+06	9.29196e+06	9.20143e+06	8.3608e+06	2.37358e+06	1.3382e+06	5.57887e+06	3.75889e+06
M215T52	215.02	51.9	0.9	1.36726e+06	7.98052e+06	2.15559e+06	4.08763e+06	2.05051e+06	2.54366e+06	1.33215e+06	2.58763e+06	3.20561e+06	2.18186e+06	2.82321e+06	2.39591e+06
M215T54	215.103	53.7	0.9	2.11932e+07	1.17006e+07	1.38867e+07	726266	1.52568e+07	1.41336e+07	2.98134e+07	1.50849e+07	1.39998e+07	1.41023e+07	1.49144e+07	1.83828e+07
M215T61	215.051	60.8	1	2.03482e+06	2.1161e+06	1.44888e+06	1.62798e+07	862463	6.7061e+06	7.64665e+06	1.14606e+06	2.99465e+06	4.67392e+06	5.75292e+06	555607
M215T63	215.14	63	1	1.01045e+07	1.33415e+06	1.61642e+07	2.30393e+06	1.12904e+06	2.42452e+07	1.01298e+08	939568	2.36013e+07	3.84725e+07	4.25301e+07	2.75374e+06
M215T73	215.032	72.9	1.2	1.67253e+07	1.40833e+07	2.97313e+07	1.0772e+07	2.64007e+07	3.68864e+07	3.78214e+07	1.28357e+07	3.46096e+07	1.19603e+07	1.76483e+07	6.39891e+07
M216T222	216.106	221.9	3.7	165972	138274	14867.6	42027.6	91859.3	233020	194420	53160.6	212483	110875	107187	183348
M216T32	215.936	32.2	0.5	0	0	0	0	0	351833	0	402356	579990	760804	984621	2.32436e+06
M216T47	216.098	47.2	0.8	8.75627e+06	1.05767e+07	6.65545e+06	3.6443e+06	3.07e+06	3.30008e+06	6.70466e+06	2.94419e+06	2.62552e+06	6.14837e+06	4.91495e+06	4.68993e+06
M216T48	216.036	47.7	0.8	2.19715e+06	2.4197e+06	4.41424e+06	2.05621e+06	3.92271e+06	2.38557e+06	2.84391e+06	2.32076e+06	2.86674e+06	5.29138e+06	3.89769e+06	4.18834e+06
M216T49	216.048	48.9	0.8	1.21879e+07	3.28324e+07	1.74672e+07	1.91647e+07	1.40546e+07	1.39538e+07	1.77402e+07	1.0473e+07	1.4174e+07	1.42158e+07	1.11312e+07	1.37557e+07
M216T51	216.022	51.1	0.9	1.78815e+07	2.29392e+07	1.72488e+07	2.19177e+07	2.07845e+07	1.6892e+07	1.19865e+07	1.72391e+07	1.71266e+07	1.7061e+07	1.60395e+07	1.40826e+07
M216T63	216.143	63.3	1.1	310384	8.8536e+06	1.16034e+07	254433	46297	2.43656e+06	1.06385e+07	19776.2	2.306e+06	3.36754e+06	3.83975e+06	100704
M217T199	217.108	199.3	3.3	1.20284e+07	4.68305e+06	4.87129e+06	3.42038e+06	6.31348e+06	3.29619e+06	3.44423e+06	1.41209e+06	7.90128e+06	5.17789e+06	1.81893e+06	2.01308e+06
M217T224	217.119	224.2	3.7	845157	632482	798531	652711	686146	705069	659338	558052	587257	597791	651901	602508
M217T286	216.909	285.6	4.8	8.64786e+07	1.13763e+07	6.39716e+06	6.75642e+06	3.07096e+07	2.09396e+06	5.699e+06	1.98979e+06	7.77917e+06	1.54426e+07	7.65796e+06	4.52082e+06
M217T299	216.909	298.5	5	1.52605e+06	1.25493e+06	1.06601e+06	4.57698e+06	890096	852711	3.70166e+06	4.27576e+06	2.93901e+06	868862	3.29731e+06	2.70385e+06
M217T32	216.909	32.2	0.5	3.83989e+06	4.35222e+06	2.58884e+06	1.68821e+06	1.3264e+06	1.0068e+06	1.98558e+06	1.06689e+06	2.08998e+06	1.09928e+06	868205	851723
M217T34	216.937	34	0.6	2.3119e+06	1.24199e+06	991824	688914	835230	457818	480039	855088	458272	414216	878032	846850
M217T38	216.909	37.8	0.6	5.15029e+06	683777	1.97029e+06	1.32444e+06	1.52186e+06	1.19116e+06	236721	1.01554e+06	235744	764276	1.10905e+06	692786
M217T396	216.853	395.5	6.6	4.67255e+07	5.95875e+06	1.06085e+07	1.7617e+07	6.71035e+06	3.84051e+07	1.2353e+08	5.56566e+07	1.26226e+08	3.53437e+07	7.48811e+07	5.28886e+07
M217T406	216.853	406.3	6.8	3.41961e+06	3.6656e+06	1.47845e+07	1.80859e+07	1.10389e+07	5.63937e+07	1.75923e+07	8.50288e+07	2.19999e+07	1.42074e+08	1.41029e+08	8.34466e+07
M217T425	216.853	424.9	7.1	3.96556e+06	4.48007e+07	5.04846e+07	6.76546e+07	1.02206e+08	1.0193e+08	9.83621e+07	1.61576e+08	1.3359e+08	3.99612e+07	2.48114e+08	1.65742e+08
M217T447	216.853	447	7.4	2.60879e+07	1.1595e+08	1.26393e+08	1.03051e+08	7.28708e+07	1.34127e+08	1.90028e+08	1.32274e+08	1.59156e+08	3.33301e+08	2.37696e+08	2.94085e+08
M217T45	217.083	45.2	0.8	1.56264e+07	942539	1.38622e+07	657948	7.22492e+06	1.75714e+07	1.98831e+07	5.12113e+06	9.43484e+06	1.51799e+07	1.19945e+07	6.60285e+06
M217T46	216.928	46.2	0.8	5.46217e+07	8.43959e+07	5.64459e+07	6.95013e+07	5.92504e+07	5.40884e+07	4.82116e+07	3.81548e+07	4.79828e+07	4.30057e+07	4.56985e+07	5.13582e+07
M217T47	217.029	47.3	0.8	1.3528e+07	1.34799e+07	2.07667e+07	7.60421e+06	2.06085e+07	1.07916e+07	9.43548e+06	1.30135e+07	2.69116e+07	2.47976e+07	1.37822e+07	1.74143e+07
M217T49_1	217.011	48.7	0.8	1.15805e+09	9.06341e+08	7.9371e+08	9.4064e+08	8.67386e+08	1.021e+09	1.28597e+09	6.41512e+08	9.26647e+08	6.90496e+08	1.22589e+09	1.17677e+09
M217T49_2	217.095	49	0.8	4.24878e+06	3.36659e+06	3.16546e+06	3.14123e+06	2.76778e+06	3.22689e+06	4.60453e+06	2.18723e+06	3.2712e+06	2.16828e+06	4.77932e+06	4.14744e+06
M217T55	217.119	55.3	0.9	4.14771e+07	1.48141e+06	4.45906e+07	388151	1.45038e+07	6.78102e+07	8.92642e+07	3.87557e+06	3.90994e+07	4.5098e+07	4.74791e+07	1.8344e+07
M217T62	217.119	61.7	1	2.28279e+07	1.65684e+06	2.77693e+07	1.75083e+06	1.4203e+06	4.00934e+07	5.90706e+07	5.37553e+06	2.41039e+07	3.08531e+07	2.99885e+07	1.59316e+07
M217T72	217.029	72	1.2	2.20254e+06	2.98656e+06	2.92217e+06	1.95808e+06	9.35569e+06	3.56644e+06	1.16443e+07	1.4451e+06	1.06563e+07	5.9482e+06	3.19659e+06	2.02756e+07
M218T160	218.082	159.5	2.7	258124	150502	129969	112841	139734	369822	140488	123039	133794	291911	126031	820836
M218T199	218.022	198.7	3.3	19272.2	100771	141134	4620.65	148202	13133.5	165670	221965	108257	18436.6	20591.3	284478
M218T407	217.853	406.9	6.8	542203	707615	6.10027e+06	4.52305e+06	1.21617e+07	1.41079e+07	1.09213e+07	1.54936e+07	1.35826e+07	1.35377e+07	4.57577e+07	2.41221e+07
M218T425	217.853	424.5	7.1	1.05378e+06	8.22977e+06	9.99793e+06	4.08097e+06	1.00474e+07	2.08899e+07	3.57906e+07	4.86038e+07	6.6038e+07	1.02482e+07	5.47918e+07	5.89292e+07
M218T43	218.067	42.8	0.7	1.8186e+06	2.55662e+07	3.18399e+06	9.04439e+06	3.09298e+06	4.85409e+06	3.26083e+06	8.49845e+06	353767	1.66451e+06	3.84981e+06	7.15315e+06
M218T447	217.853	446.9	7.4	0	1.9025e+07	2.81821e+07	3.40748e+07	1.60503e+07	3.5703e+07	5.42992e+07	1.23555e+07	4.1084e+07	6.62289e+07	6.17033e+07	6.76945e+07
M218T49	218.015	48.7	0.8	7.76693e+07	5.81383e+07	4.99114e+07	6.08333e+07	5.65776e+07	6.46314e+07	8.54485e+07	4.2204e+07	5.95618e+07	4.48282e+07	7.91038e+07	7.48862e+07
M218T54	218.103	53.8	0.9	1.07836e+08	2.31343e+08	5.14537e+07	9.57225e+07	7.32589e+07	9.44017e+07	5.15871e+07	2.79288e+07	2.6522e+07	3.48983e+07	2.73892e+07	4.13718e+07
M218T56	218.022	56.4	0.9	1.63787e+06	2.72723e+06	397492	570480	1.06703e+06	1.42549e+06	1.20844e+06	1.27964e+06	472536	1.042e+06	1.00372e+06	657635
M218T61	218.122	61.2	1	2.31331e+06	4.80166e+06	2.24268e+06	1.87617e+06	1.5403e+06	3.55197e+06	6.12252e+06	622047	2.16608e+06	990885	898684	1.0656e+06
M218T73	218.103	73.1	1.2	1.01551e+07	1.7962e+07	2.74207e+06	3.27241e+06	4.89024e+06	1.48149e+07	4.96251e+06	692562	689037	879630	773183	1.30474e+06
M219T161	218.983	160.8	2.7	1.6562e+06	4.27971e+06	7.57595e+06	1.09545e+07	8.13075e+07	1.27175e+08	9.4637e+07	9.28965e+07	7.42283e+07	1.22182e+08	4.57692e+07	3.44666e+07
M219T182	219.124	181.6	3	364756	206170	1.51754e+06	3.05686e+06	192931	977674	247190	194137	617218	1.38424e+06	426648	1.60531e+06
M219T200	218.98	200.1	3.3	968963	2.62304e+06	4.46433e+06	1.74235e+07	6.32045e+06	4.18959e+07	4.4557e+07	7.09866e+07	2.93928e+07	2.04296e+07	2.33267e+07	3.51062e+07
M219T230	218.982	230.4	3.8	534597	1.29409e+06	7.38624e+06	6.9444e+06	1.43972e+07	3.08218e+06	1.99747e+07	3.1472e+07	4.07518e+06	5.73541e+06	4.28202e+07	4.11834e+06
M219T251	218.984	250.6	4.2	704217	1.68276e+06	2.82742e+06	1.21005e+07	3.91018e+06	4.33002e+06	1.69056e+07	1.14083e+07	1.81285e+07	1.26576e+07	1.39428e+07	6.48513e+07
M219T293	219.122	293.5	4.9	148092	256039	149641	149987	107432	206955	142551	115840	195232	126457	138696	114351
M219T446	218.856	446	7.4	1.21869e+06	2.96516e+06	5.91042e+06	1.33382e+06	1.99648e+06	2.61839e+06	9.90997e+06	2.2056e+06	3.44728e+06	1.23039e+07	5.93022e+06	1.12575e+07
M219T45	219.062	44.9	0.7	4.70178e+06	1.52165e+06	5.16769e+06	696466	2.03131e+06	7.68712e+06	4.54703e+06	1.27244e+06	2.60715e+06	4.81218e+06	3.92416e+06	4.39894e+06
M219T49	219.01	48.7	0.8	8.07794e+07	6.50485e+07	5.49501e+07	6.45741e+07	6.20809e+07	7.1805e+07	9.0319e+07	4.55359e+07	6.46794e+07	4.71421e+07	8.40727e+07	8.16225e+07
M219T54	219.106	54	0.9	9.97559e+06	2.11098e+07	3.95099e+06	9.33133e+06	5.30718e+06	7.90862e+06	4.07413e+06	1.76211e+06	2.0709e+06	2.18783e+06	2.05064e+06	2.25033e+06
M219T56_1	218.992	56.4	0.9	3.82405e+07	6.41933e+07	3.32278e+07	8.48583e+07	3.12442e+07	3.87337e+07	1.85479e+07	2.72206e+07	6.44867e+06	4.24319e+06	1.96178e+07	3.08741e+07
M219T56_2	219.081	55.8	0.9	1.42461e+06	5.32621e+06	792490	2.10488e+06	915298	3.52406e+06	2.53309e+06	250570	895268	1.98207e+06	1.65765e+06	537344
M220T49_1	220.013	48.7	0.8	3.84601e+06	3.8442e+06	2.84967e+06	3.02158e+06	2.89431e+06	4.04386e+06	1.3316e+06	2.95262e+06	3.63085e+06	2.50673e+06	5.51162e+06	4.67387e+06
M220T49_2	220.093	49.2	0.8	1.94357e+08	1.78497e+08	1.26428e+08	1.53745e+08	1.30302e+08	1.58484e+08	1.80125e+08	1.03207e+08	1.35915e+08	9.88179e+07	1.42627e+08	1.6648e+08
M220T56	219.995	56.4	0.9	1.64251e+06	3.66428e+06	1.59461e+06	5.34213e+06	1.54536e+06	1.88689e+06	932581	225392	1.40481e+06	148338	736777	1.88826e+06
M220T63	220.065	63.4	1.1	1.87475e+06	1.94962e+07	1.66517e+06	3.74798e+06	1.99081e+06	4.7618e+06	5.62392e+06	5.47579e+06	918706	1.00899e+06	1.05708e+06	5.50586e+06
M221T212	221.082	211.9	3.5	1.50037e+06	1.28419e+06	1.53595e+06	1.17941e+06	1.55963e+06	1.78932e+06	1.82619e+06	2.06858e+06	1.19285e+06	1.52042e+06	1.97395e+06	1.46953e+06
M221T233	221.082	232.7	3.9	700198	915384	680840	656848	875334	702155	921233	797333	785151	839472	857936	878092
M221T263	221.154	263.5	4.4	310201	413449	275121	92928.2	319746	406637	245607	80641.9	267710	438791	346816	447186
M221T294	221.122	294.2	4.9	3.45033e+07	3.14052e+07	2.49838e+07	2.43696e+07	2.83748e+07	2.99494e+07	1.88528e+07	2.09598e+07	2.73369e+07	2.26252e+07	2.09639e+07	1.82959e+07
M221T359	221.154	359.1	6	2.91985e+06	3.0366e+06	2.89126e+06	2.88296e+06	3.16043e+06	4.27414e+06	1.99809e+06	2.59543e+06	2.49314e+06	2.21357e+06	1.9626e+06	2.15176e+06
M221T49	221.097	49.2	0.8	1.40173e+07	1.23519e+07	8.94509e+06	1.02525e+07	1.025e+07	1.21311e+07	1.24027e+07	7.75261e+06	9.84908e+06	8.06336e+06	9.97956e+06	1.24141e+07
M221T56	220.99	56.4	0.9	2.10024e+06	4.24795e+06	1.60555e+06	5.73233e+06	1.54576e+06	2.03039e+06	231636	437507	1.52982e+06	668399	244772	1.58085e+06
M221T64	221.093	64.1	1.1	5.51331e+06	2.53923e+06	9.99555e+06	2.01677e+06	2.03444e+06	9.80145e+06	1.46691e+07	2.26163e+06	4.39102e+06	5.11872e+06	6.81849e+06	6.06721e+06
M221T87	221.093	87.1	1.5	385934	2.82736e+06	1.33289e+07	2.95696e+06	2.58187e+06	1.32134e+07	1.79482e+07	3.46647e+06	5.46985e+06	7.34186e+06	8.63583e+06	1.02074e+07
M222T294	222.125	294.2	4.9	2.91259e+06	2.68399e+06	1.69047e+06	1.73957e+06	2.30749e+06	2.57677e+06	1.55524e+06	1.71643e+06	2.51913e+06	1.84086e+06	1.61639e+06	1.47905e+06
M222T51	222.098	51.2	0.9	600723	5.36602e+06	1.36293e+06	5.52698e+06	749787	2.3578e+06	3.20062e+06	775738	772911	550544	664852	1.62823e+06
M222T52	222.049	52.4	0.9	528601	9.19349e+06	3.86163e+06	114680	2.37728e+06	1.37152e+06	205941	3.58202e+06	1.83146e+06	335134	215334	2.12795e+06
M223T294	223.118	294.4	4.9	1.19544e+06	996982	964037	770656	883300	1.04199e+06	568068	596748	888831	625071	696586	473613
M223T301	223.028	301.3	5	2.88807e+06	2.64255e+06	3.17507e+06	2.60942e+06	3.5592e+06	3.68864e+06	2.75927e+06	3.05204e+06	2.87821e+06	3.53617e+06	2.62265e+06	4.77935e+06
M223T33	222.893	32.9	0.5	184243	631913	471879	340345	68557.4	59545.9	78618.2	69859.5	597467	264644	292029	225689
M223T360	223.17	360.3	6	8.81539e+06	8.44368e+06	2.54647e+06	9.92439e+06	791248	3.22533e+06	3.5713e+06	877403	3.74079e+06	762553	105286	1.73235e+06
M223T404	223.028	403.8	6.7	1.88307e+06	2.6254e+06	2.82681e+06	2.97427e+06	3.37624e+06	2.85207e+06	2.74029e+06	2.43202e+06	1.97308e+06	2.79398e+06	2.06879e+06	2.36761e+06
M224T301	224.027	301.1	5	291482	137531	201724	93337.8	313944	106575	226797	348998	73189.5	116189	219909	531108
M224T42	224.023	41.8	0.7	98337.1	415971	269374	276006	70907.6	285616	404473	546955	32849.7	628062	79365.4	441004
M224T63	224.078	63.4	1.1	3.64028e+06	2.80529e+06	2.44423e+06	241063	1.5613e+06	1.17849e+06	186824	1.0262e+06	16300.2	44588.7	105977	861577
M225T182	225.089	181.6	3	644990	720754	1.21517e+07	991458	2.31126e+06	2.27551e+06	2.77057e+06	2.01313e+06	700901	741264	365286	9.13496e+06
M225T190	225.096	189.9	3.2	9.09837e+08	4.62329e+07	1.351e+07	1.16038e+07	6.30512e+06	2.96569e+08	3.79118e+08	9.20814e+06	8.74095e+06	8.37793e+06	8.38262e+06	1.41344e+07
M225T269	225.149	269.3	4.5	911631	2.83671e+06	410336	1.51649e+06	505673	687880	632347	209049	687685	499572	1.70953e+06	411988
M225T385	225.185	384.7	6.4	1.32128e+07	2.23244e+07	3.48073e+06	9.77442e+06	229640	8.44237e+06	7.5808e+06	1.61452e+06	7.28045e+06	209694	181564	712243
M225T47	224.956	47.4	0.8	1.80172e+08	1.50231e+08	1.2404e+08	1.40321e+08	1.31612e+08	1.69673e+08	1.72346e+08	1.05255e+08	1.28842e+08	1.09737e+08	1.65594e+08	1.81487e+08
M225T48_1	225.01	48.2	0.8	1.27381e+07	6.69273e+06	7.60846e+06	5.05541e+06	2.88072e+06	4.60833e+06	1.13676e+07	9.80971e+06	1.18079e+06	7.43382e+06	8.35733e+06	7.59941e+06
M225T48_2	225.098	48.2	0.8	3.20503e+09	1.94396e+09	2.27802e+09	1.38605e+09	8.98355e+08	1.28446e+09	3.31521e+09	2.43113e+09	4.94665e+08	2.36785e+09	2.42286e+09	2.06075e+09
M225T49	225.188	48.7	0.8	1.14532e+07	6.93722e+06	8.87308e+06	6.65138e+06	2.5884e+06	5.06173e+06	1.18733e+07	8.58538e+06	223364	8.74044e+06	9.44794e+06	6.815e+06
M225T50	225.06	50	0.8	1.17186e+08	8.68051e+07	1.13237e+08	5.40043e+07	9.25511e+07	7.96266e+07	7.94043e+07	7.04938e+07	9.92318e+07	9.80011e+07	8.29375e+07	8.02528e+07
M225T57	225.063	56.7	0.9	5.27607e+08	6.35205e+07	3.43837e+08	7.1688e+07	1.18076e+08	6.60574e+07	4.93677e+07	3.35356e+07	4.14934e+07	3.30467e+08	3.22415e+07	6.50435e+07
M225T61_1	225.01	60.5	1	1.30558e+07	1.8196e+06	8.47192e+06	2.94423e+06	965043	3.06095e+06	6.6401e+06	6.65328e+06	732503	4.92822e+06	9.12608e+06	5.30992e+06
M225T61_2	225.099	61.3	1	3.86349e+09	1.97094e+09	3.23127e+09	1.80472e+09	8.3049e+08	8.05309e+08	3.62183e+09	2.39616e+09	4.94817e+08	2.40633e+09	2.64472e+09	1.9513e+09
M225T62	225.188	62.2	1	1.15306e+07	7.91072e+06	1.02658e+07	1.41675e+06	743170	1.13403e+06	8.67112e+06	7.11031e+06	295584	8.7805e+06	1.0507e+07	6.49523e+06
M225T81	225.099	80.7	1.3	8.62614e+07	3.50314e+08	6.9925e+08	6.04641e+07	1.08429e+08	4.085e+07	5.79736e+08	2.34262e+08	5.43369e+07	3.15651e+08	7.94773e+07	6.89501e+07
M226T179	226.027	178.7	3	591238	337567	42883.8	27304.6	162541	185341	51322.2	33051.8	62127.6	145081	178905	198880
M226T193	226.054	192.8	3.2	163461	204346	113678	64427.4	42787.9	129580	164225	155384	149075	48633.7	132595	279977
M226T48_1	225.96	47.5	0.8	5.38492e+06	4.85612e+06	3.06118e+06	4.13574e+06	3.22757e+06	5.04921e+06	4.04362e+06	2.8006e+06	3.664e+06	2.94558e+06	5.10891e+06	5.62378e+06
M226T48_2	226.102	48.2	0.8	3.04977e+08	1.88264e+08	2.26952e+08	1.55067e+08	8.61101e+07	1.22062e+08	3.06141e+08	2.48294e+08	4.67321e+07	2.18728e+08	2.36281e+08	2.01027e+08
M226T51	226.065	50.5	0.8	8.21692e+06	5.73801e+07	7.77812e+06	4.1356e+07	6.42971e+06	4.8158e+06	5.3768e+06	7.46263e+06	1.05211e+07	8.67332e+06	8.00805e+06	1.03054e+07
M226T57	226.071	56.9	0.9	4.07395e+06	6.53353e+06	3.54923e+06	8.41079e+06	2.98537e+06	4.45654e+06	3.40966e+06	3.06374e+07	7.35257e+06	3.11672e+07	3.55214e+07	2.93672e+07
M226T61	226.102	61.1	1	3.67053e+08	1.55744e+08	3.28563e+08	1.72715e+08	6.8927e+07	4.64233e+07	3.62787e+08	2.24673e+08	3.64468e+07	2.65585e+08	2.61225e+08	1.8699e+08
M226T81	226.102	80.5	1.3	2.5528e+07	3.07412e+07	6.1208e+07	2.32694e+07	1.05943e+07	4.27489e+06	8.67027e+06	1.95703e+07	1.19725e+06	7.34503e+06	7.97296e+06	2.14233e+07
M226T98	226.101	98.3	1.6	1.30405e+07	1.12628e+07	1.10393e+07	1.40355e+06	1.01036e+06	293269	2.36826e+06	1.33812e+06	309110	1.25317e+06	1.47292e+06	1.43501e+06
M227T158	226.968	158	2.6	1.47922e+06	6.71668e+06	1.38964e+07	2.02604e+06	2.19382e+06	9.51842e+06	2.75749e+06	1.41661e+07	1.04614e+07	2.2007e+06	2.36135e+06	7.93041e+06
M227T169	226.968	168.8	2.8	5.38559e+06	1.5945e+06	6.57846e+06	1.84433e+06	1.88159e+06	7.26537e+06	7.08394e+06	1.7427e+06	1.85883e+06	6.22956e+06	8.69879e+06	6.39008e+06
M227T182	227.128	182	3	2.39714e+06	1.43278e+06	1.58081e+06	1.57994e+06	1.53666e+06	1.89023e+06	3.76255e+06	1.35742e+06	2.97421e+06	1.15634e+06	2.52532e+06	3.94641e+06
M227T409	227.201	409	6.8	2.52482e+07	2.89095e+07	1.14757e+07	1.71169e+07	7.37751e+06	1.26695e+07	1.45177e+07	7.28831e+06	1.05689e+07	6.53192e+06	5.8751e+06	8.07757e+06
M227T44_1	226.927	43.5	0.7	0	666119	1.55606e+06	2.078e+06	3.61276e+06	2.85143e+06	4.28617e+06	4.56103e+06	2.74418e+06	3.8366e+06	3.807e+06	3.46642e+06
M227T44_2	226.996	44.3	0.7	1.59414e+07	1.39783e+07	1.35096e+07	2.32254e+06	1.04522e+07	1.23754e+07	9.34546e+06	8.80886e+06	1.01884e+07	1.17073e+07	6.47912e+06	9.79152e+06
M227T47	226.955	47.5	0.8	1.36561e+07	1.09034e+07	7.74233e+06	9.75842e+06	8.67816e+06	1.11873e+07	1.15176e+07	6.39464e+06	8.13274e+06	7.20879e+06	1.1463e+07	1.22609e+07
M227T48	227.104	48.2	0.8	1.95836e+07	1.2725e+07	1.51088e+07	7.12112e+06	3.22621e+06	4.73374e+06	2.09288e+07	1.18701e+07	373066	1.37268e+07	1.46648e+07	1.20975e+07
M227T61	227.104	60.9	1	2.46075e+07	6.04421e+06	1.50192e+07	6.98213e+06	4.5272e+06	9.26507e+06	2.05161e+07	8.08077e+06	7.39541e+06	1.41911e+07	1.77075e+07	1.14827e+07
M227T64	227.14	64.1	1.1	7.33431e+07	7.72118e+07	9.31277e+07	9.9079e+06	4.1917e+07	7.52827e+07	1.18334e+08	4.54015e+07	3.02437e+07	2.57772e+07	3.26239e+07	6.00018e+07
M227T82	227.14	82.4	1.4	1.47019e+07	8.43663e+07	9.03816e+07	1.37316e+07	5.30584e+07	1.14714e+08	1.30065e+08	6.72472e+07	8.69422e+07	7.68335e+07	7.9317e+07	1.64737e+08
M228T182	228.132	182	3	172795	198618	173664	167554	144931	146751	369021	164597	298605	145771	236320	427278
M228T216	228.16	216.2	3.6	1.01782e+06	844979	1.04888e+06	945636	570514	1.08802e+06	844549	699456	932435	755897	688486	818186
M228T409	228.204	409	6.8	3.62578e+06	4.07073e+06	1.70726e+06	2.48924e+06	443483	1.6722e+06	2.15024e+06	715258	1.02396e+06	726409	656322	1.08743e+06
M228T45	228.064	45.2	0.8	3.17038e+06	6.48964e+06	5.2453e+06	1.96795e+07	3.75169e+06	8.38355e+06	2.92208e+06	6.80177e+06	1.93395e+06	294218	1.94448e+06	3.92887e+06
M228T49	228.038	48.7	0.8	2.39483e+07	2.6901e+07	1.65046e+07	2.18644e+07	1.89736e+07	2.21165e+07	1.77342e+07	1.53857e+07	1.53492e+07	1.37784e+07	1.62224e+07	2.07367e+07
M228T52	228.085	51.9	0.9	1.57121e+06	7.41758e+06	3.7185e+06	3.89032e+06	2.8148e+06	1.8874e+06	1.86186e+06	2.00971e+06	1.81585e+06	1.36393e+06	1.7236e+06	2.1286e+06
M228T64	228.143	64.1	1.1	8.48481e+06	8.42651e+06	1.03316e+07	726603	4.47272e+06	8.93015e+06	1.3586e+07	4.70021e+06	3.62816e+06	3.38897e+06	3.97499e+06	6.46701e+06
M228T83	228.143	83.2	1.4	1.64894e+06	1.10456e+07	1.31113e+07	285204	6.35334e+06	1.62112e+07	1.43627e+07	6.99013e+06	7.38941e+06	1.01641e+07	9.0005e+06	2.76272e+07
M229T205	229.144	205	3.4	943956	1.60968e+06	863613	1.03277e+06	264709	761643	682239	973596	1.42279e+06	453586	559591	770410
M229T231	229.144	231.1	3.9	653597	547250	532527	1.15262e+06	189659	605386	182674	173810	544095	418003	172971	1.28511e+06
M229T44	229.011	43.8	0.7	1.68314e+08	1.41945e+08	1.65697e+08	1.05205e+08	1.30708e+08	1.26473e+08	7.88351e+07	7.981e+07	1.29959e+08	7.84109e+07	7.0971e+07	1.61045e+08
M229T46	229.083	45.7	0.8	5.29337e+06	1.03798e+07	4.41734e+06	331566	3.07089e+06	3.06211e+06	4.12609e+06	3.97098e+06	3.66714e+06	2.30071e+06	2.62493e+06	4.0001e+06
M229T51	229.023	50.7	0.8	7.08723e+06	1.04993e+07	5.49718e+06	3.37041e+06	3.53408e+06	7.40675e+06	3.73142e+06	8.16199e+06	5.45432e+06	6.02904e+06	2.34513e+06	4.20496e+06
M229T64	229.155	64.2	1.1	1.75688e+07	845718	2.33513e+07	100533	2.47202e+06	3.25191e+07	1.36133e+08	853267	3.60593e+06	1.96219e+07	4.45575e+06	3.70974e+06
M229T83	229.155	83.5	1.4	1.82817e+06	154841	1.06763e+07	70453.7	1.41035e+06	1.5909e+07	8.60765e+06	773034	3.24086e+06	3.4482e+07	5.7662e+06	3.35746e+06
M230T188	230.103	188	3.1	557255	126715	592523	115534	133106	511639	524262	117746	350545	426413	433970	303817
M230T45	230.007	45.3	0.8	4.26553e+07	6.60651e+07	3.73618e+07	1.6893e+07	2.36931e+07	3.92472e+07	3.46651e+07	3.2368e+07	2.33013e+07	1.92512e+07	2.15021e+07	4.3061e+07
M230T49	230.064	49.2	0.8	1.50857e+07	4.37597e+07	2.52185e+07	2.56599e+07	1.94951e+07	1.90114e+07	2.36144e+07	1.56742e+07	1.674e+07	1.33901e+07	1.2786e+07	2.06211e+07
M230T64	230.159	64.1	1.1	1.71251e+06	0	2.41114e+06	0	0	3.50459e+06	1.60008e+07	0	1.25775e+06	1.9457e+06	377016	48402.3
M231T42	231.031	41.6	0.7	419641	104013	1.16671e+06	267891	1.54868e+06	1.52611e+06	1.75913e+06	485757	2.04747e+06	954077	1.35886e+06	1.81385e+06
M231T44_1	230.991	44.2	0.7	7.94914e+06	8.82231e+06	9.42463e+06	1.41455e+06	1.39203e+07	1.43616e+07	1.87071e+07	5.43217e+06	1.30851e+07	7.79511e+06	1.25203e+07	1.1461e+07
M231T44_2	231.015	43.8	0.7	2.92678e+06	1.81131e+06	1.99851e+06	972055	1.803e+06	2.39522e+06	1.10437e+06	1.16133e+06	3.57379e+06	640430	499063	1.56925e+06
M231T46	231.098	46.2	0.8	2.36311e+06	81706.8	1.2036e+07	113611	733491	1.98192e+07	3.42136e+07	292087	1.43742e+07	2.0889e+07	1.88959e+07	380875
M231T58	231.135	58.5	1	2.7814e+07	2.4382e+06	4.31045e+07	2.35141e+06	1.85423e+07	1.06139e+08	8.2743e+07	1.2788e+07	3.81448e+07	4.40103e+07	3.60164e+07	2.80451e+07
M232T184	232.118	183.9	3.1	1.97324e+06	2.19621e+06	911192	661510	1.24977e+06	1.64163e+06	1.30327e+06	389452	696805	569933	621285	536658
M232T47	232.094	46.7	0.8	375208	190868	3.96049e+06	223815	253308	4.78226e+06	2.88176e+06	302316	364223	3.04273e+06	1.96255e+06	1.76076e+06
M232T49	232.023	48.8	0.8	2.41854e+07	3.35652e+07	2.03991e+07	1.95154e+07	1.8928e+07	2.44681e+07	2.90148e+07	2.30019e+07	1.76651e+07	1.53176e+07	1.91276e+07	2.92002e+07
M232T56	232.005	55.8	0.9	3.5022e+07	4.44302e+07	2.83801e+07	1.67563e+07	2.22222e+07	2.81362e+07	2.70657e+07	2.1533e+07	1.92816e+07	1.9533e+07	1.93286e+07	2.17717e+07
M232T58	232.138	58.4	1	2.27308e+06	358342	1.74296e+06	127685	1.13771e+06	1.11151e+07	9.28404e+06	439745	1.45261e+06	8.11346e+06	3.63231e+06	2.4248e+06
M232T63	232.028	62.8	1	1.00463e+07	1.21792e+07	4.07892e+06	775466	9.55692e+06	7.67657e+06	1.24846e+07	6.42302e+06	7.20302e+06	3.84626e+06	7.36524e+06	9.89644e+06
M232T64	232.059	63.8	1.1	8.40924e+06	1.21186e+07	7.3172e+06	865074	3.57117e+06	3.38147e+06	5.54538e+06	3.58683e+06	3.90568e+06	3.81079e+06	3.11377e+06	4.91177e+06
M232T81	232.028	81.3	1.4	7559.66	7.14044e+06	2.64551e+06	139026	4.66342e+06	544403	4.07809e+06	3.13812e+06	3.32605e+06	2.29327e+06	3.8587e+06	4.90409e+06
M232T82	232.059	82.1	1.4	57855	9.34171e+06	5.76497e+06	78850.5	3.31003e+06	4.68374e+06	7.40365e+06	4.65243e+06	4.99407e+06	4.71317e+06	5.59351e+06	7.3516e+06
M233T35	232.922	35	0.6	542722	1.18673e+06	609394	560832	1.26414e+06	726451	1.26306e+06	771326	1.2675e+06	1.18e+06	687942	1.04156e+06
M233T363	233.155	363	6	1.34549e+07	1.27922e+07	1.4226e+07	8.61437e+06	1.31504e+07	1.09247e+07	1.21609e+07	9.49136e+06	1.15825e+07	1.00803e+07	1.26336e+07	1.17618e+07
M233T45	233.078	45.2	0.8	4.04932e+06	4.89257e+06	2.31033e+07	822893	7.71978e+06	2.3431e+07	1.99366e+07	1.7155e+06	1.07208e+07	1.6792e+07	3.395e+06	3.13024e+06
M233T47	232.902	46.7	0.8	6.96489e+07	7.33844e+07	4.2035e+07	5.54032e+07	5.52246e+07	6.7585e+07	5.50203e+07	4.1967e+07	4.39298e+07	3.65127e+07	5.77685e+07	7.17678e+07
M233T48	233.007	47.8	0.8	4.41073e+06	1.05194e+07	4.45064e+06	5.58181e+06	538185	6.65208e+06	1.82256e+06	1.83532e+06	4.25735e+06	1.78322e+06	278905	7.3714e+06
M233T56	233.008	56.4	0.9	3.17435e+06	860592	3.02044e+06	3.74633e+06	1.45687e+06	815440	2.07192e+06	1.86562e+06	2.03274e+06	329326	1.73631e+06	796817
M234T192	234.077	192.5	3.2	868601	511039	476722	97129.4	313231	113363	607437	98657.2	88160.8	396282	81984.2	576628
M234T363	234.158	363.4	6.1	2.06673e+06	1.78798e+06	2.31828e+06	1.20826e+06	1.77725e+06	1.54544e+06	1.51677e+06	1.46447e+06	1.32667e+06	1.32085e+06	1.9414e+06	1.7283e+06
M234T371	234.149	371.4	6.2	1.4732e+06	1.76825e+06	769218	520474	203849	157245	162382	677397	83923	460231	840360	1.08045e+06
M234T56	234.003	55.8	0.9	2.54106e+06	2.31339e+06	1.48232e+06	1.28027e+06	1.13667e+06	1.8116e+06	1.5996e+06	1.69775e+06	155555	853077	1.06947e+06	1.46131e+06
M235T280	235.097	280	4.7	156488	56415.1	270092	31190.5	400377	267888	214789	441845	136874	38206.2	33038.4	278896
M235T33	234.859	32.7	0.5	1.5444e+06	756318	123444	91188.7	225183	67428.5	159341	55194.1	109303	148543	53473.2	52166.3
M235T351	235.17	350.7	5.8	894693	189796	733085	1.16925e+06	763470	1.00841e+06	664426	662196	182327	704215	134317	740310
M235T47	234.9	46.7	0.8	4.27427e+06	5.02798e+06	492448	749000	4.45148e+06	4.13184e+06	3.15831e+06	2.36603e+06	2.42674e+06	2.95012e+06	3.22811e+06	4.66646e+06
M235T64	235.109	64	1.1	3.09945e+06	1.3478e+06	2.50969e+06	791838	1.32822e+06	5.26889e+06	4.52443e+06	1.19374e+06	1.33752e+06	2.13186e+06	2.59177e+06	2.15048e+06
M235T85	235.109	85	1.4	155587	1.98601e+06	3.63525e+06	252123	2.13212e+06	7.32652e+06	4.63892e+06	323850	1.83836e+06	2.1569e+06	2.4756e+06	1.99368e+06
M236T162	236.093	161.5	2.7	1.21182e+06	7.93959e+06	1.02078e+06	1.81247e+06	1.18476e+06	2.10149e+06	2.53502e+06	3.59799e+06	1.39385e+06	785781	1.21756e+06	3.77773e+06
M236T228	236.078	228.1	3.8	1.64245e+06	1.78974e+06	2.02625e+06	1.71634e+06	2.05801e+06	2.3868e+06	1.89186e+06	1.65681e+06	1.94234e+06	1.45701e+06	1.7177e+06	2.07658e+06
M236T232	236.096	232.3	3.9	1.11975e+06	810592	864540	1.35603e+06	983059	956240	802300	828368	953472	835243	749936	887729
M236T264	236.105	263.7	4.4	446194	479118	340416	482937	498469	557436	367950	384481	368655	488136	388390	564674
M236T393	236.096	392.9	6.5	5.83274e+06	4.25707e+06	1.50024e+06	1.46469e+06	4.85733e+06	5.62897e+06	2.01123e+07	6.0214e+06	1.54477e+06	1.82173e+06	1.59354e+06	5.76774e+06
M236T413	236.096	413.3	6.9	5.76056e+06	5.00076e+06	3.951e+06	1.14686e+06	6.80309e+06	4.37781e+06	1.04336e+06	844428	1.14349e+06	969137	3.0717e+06	5.18765e+06
M236T424	236.096	424.4	7.1	4.55515e+06	4.42238e+06	5.03897e+06	7.65468e+06	2.5838e+06	3.26565e+06	859528	2.54966e+06	822961	3.12918e+06	1.45582e+06	3.58431e+06
M236T447	236.096	446.6	7.4	3.06591e+06	2.05397e+06	887128	2.19789e+06	795292	3.3439e+06	2.90833e+06	4.10635e+06	854220	688046	699605	701251
M236T83	236.093	83.1	1.4	75800.3	1.07068e+06	888137	33871.5	162762	270042	1.75733e+06	158500	1.21897e+06	153919	1.0241e+06	2.20554e+06
M237T249	236.979	249.4	4.2	336444	286453	217702	251934	51251.2	48953.4	43058.7	196519	235508	240684	266949	215205
M237T316	236.985	316.5	5.3	0	27966.6	94144.8	160568	301260	1.58889e+06	955084	5.00728e+06	3.04078e+06	6.11233e+06	6.77241e+06	4.10856e+06
M237T54	237.062	53.7	0.9	3.57625e+07	2.84583e+07	3.32245e+07	4.71256e+07	2.40876e+07	3.81841e+07	3.27496e+07	2.10392e+07	2.12002e+07	1.68324e+07	1.9683e+07	3.88662e+07
M237T58	237.088	58.3	1	3.08188e+06	2.28478e+06	2.02167e+06	4.0472e+06	1.16407e+06	3.59917e+06	4.93531e+06	1.54607e+06	2.36065e+06	2.40946e+06	1.28765e+06	2.36534e+06
M238T53	238.023	53	0.9	5.59918e+06	1.37378e+07	1.23028e+06	305532	6.09595e+06	5.90772e+06	1.06403e+06	1.02193e+07	715882	3.07746e+06	4.02039e+06	6.54707e+06
M238T54	238.065	53.8	0.9	413983	1.37347e+06	1.4387e+06	3.99251e+06	1.66819e+06	2.8807e+06	2.01653e+06	977213	1.15781e+06	854867	833370	2.84376e+06
M239T100_1	239.115	99.9	1.7	3.22574e+08	5.34275e+08	1.21703e+08	2.63131e+08	4.0532e+08	5.21055e+08	1.13656e+08	5.50258e+08	8.97688e+07	6.37957e+07	7.30588e+07	1.11649e+08
M239T100_2	239.21	100.2	1.7	1.26541e+06	5.78609e+06	2.79834e+06	2.32108e+06	1.59422e+06	1.6619e+06	999679	705863	631752	271208	309142	503395
M239T110_1	239.018	110.2	1.8	340862	1.71938e+06	493753	234652	1.69059e+06	998695	981073	595983	256112	184143	208177	340864
M239T110_2	239.116	110.2	1.8	1.06406e+08	1.15536e+08	9.58775e+07	1.90206e+08	2.28978e+08	2.38488e+08	4.32948e+08	1.13006e+08	6.93013e+07	4.68731e+07	5.56543e+07	3.7608e+08
M239T119	239.115	119.3	2	6.20155e+07	2.45146e+08	5.03263e+07	1.99082e+08	1.83653e+08	5.36063e+07	1.62349e+08	1.2303e+08	3.46976e+07	8.61206e+07	1.21586e+08	1.27536e+08
M239T150	239.117	149.7	2.5	3.15018e+07	9.93249e+07	2.05645e+07	1.55645e+07	6.17694e+07	4.3273e+07	1.04215e+08	1.18381e+07	1.42023e+07	9.34548e+06	2.07989e+07	8.34678e+07
M239T191	239.112	190.6	3.2	1.235e+09	1.79234e+08	2.08822e+09	3.20905e+07	2.75701e+07	1.28031e+08	1.15934e+08	1.7159e+07	1.22979e+09	5.16637e+07	4.371e+07	1.86769e+08
M239T219	239.113	219.3	3.7	9.33203e+06	2.5462e+07	1.96573e+07	4.64386e+06	2.01839e+07	1.34939e+07	5.95997e+06	1.90446e+07	7.41182e+06	5.38476e+06	9.85856e+06	1.24536e+07
M239T229	239.128	229.2	3.8	1.17181e+06	870012	470162	629172	3.46154e+06	772399	609333	1.76003e+06	650888	1.47806e+06	489233	531579
M239T231	239.111	230.6	3.8	1.04897e+07	2.50391e+07	8.29334e+06	3.67265e+07	1.22509e+07	9.98093e+06	3.83932e+07	2.29705e+07	6.26362e+06	3.63271e+06	4.98624e+06	7.97964e+06
M239T239	239.111	239.3	4	6.33546e+06	2.27413e+07	1.8913e+07	3.49769e+06	5.05577e+06	9.88251e+06	5.59562e+06	2.93807e+06	1.40334e+07	8.35306e+06	3.20349e+06	1.17306e+07
M239T254	239.113	254.2	4.2	1.05183e+07	1.09038e+07	2.28284e+07	2.94117e+07	3.35071e+07	7.76531e+06	2.9377e+07	5.15673e+06	1.47512e+07	3.95112e+06	6.99743e+06	6.53214e+06
M239T269	239.067	269.4	4.5	2.73164e+06	2.63363e+06	2.40562e+06	2.32032e+06	2.60525e+06	2.2722e+06	2.35009e+06	2.39816e+06	2.15602e+06	2.49818e+06	2.20185e+06	2.1927e+06
M239T278	239.111	278.2	4.6	2.9918e+06	4.78782e+07	2.17422e+07	3.63353e+07	7.79084e+06	1.02069e+07	3.28968e+07	2.85201e+07	6.65227e+06	7.74065e+06	3.03093e+06	1.61094e+07
M239T295	239.129	295.3	4.9	7.39851e+06	1.05963e+07	7.10387e+06	5.9788e+06	6.00307e+06	7.21282e+06	5.23933e+06	4.96019e+06	7.96507e+06	6.54692e+06	5.83991e+06	7.69253e+06
M239T301	239.059	301.3	5	1.69102e+07	1.40282e+07	1.69661e+07	1.36409e+07	2.02376e+07	1.84765e+07	1.71334e+07	1.56358e+07	1.36484e+07	2.05211e+07	1.57207e+07	2.82017e+07
M239T333	239.111	333	5.6	5.25247e+06	4.29963e+06	5.38117e+06	5.37172e+06	3.76753e+06	1.82449e+06	1.98176e+06	1.27064e+06	1.54543e+06	1.03081e+06	4.60457e+06	6.13127e+06
M239T35	238.871	35.3	0.6	212360	549193	551554	121199	104325	617045	110947	298789	258114	283485	137955	69493.9
M239T404	239.059	403.8	6.7	1.09281e+07	1.11942e+07	1.18828e+07	1.35333e+07	1.65259e+07	1.27788e+07	9.61719e+06	1.15194e+07	9.27677e+06	1.35876e+07	9.20823e+06	1.16701e+07
M239T49_1	239.017	49	0.8	1.97552e+07	1.94865e+07	1.6123e+07	1.31595e+07	1.87337e+07	2.28025e+07	3.08874e+07	1.82298e+07	2.8597e+07	1.54247e+07	1.56863e+07	2.55758e+07
M239T49_2	239.114	48.8	0.8	5.53499e+09	5.71594e+09	4.34009e+09	4.67972e+09	5.52916e+09	7.79437e+09	6.01982e+09	5.05638e+09	6.05791e+09	3.75615e+09	4.32713e+09	6.41401e+09
M239T50	239.211	49.7	0.8	2.42356e+07	2.64289e+07	2.30923e+07	2.56911e+07	3.15977e+07	2.12184e+07	2.32057e+07	2.27466e+07	2.13509e+07	1.68917e+07	1.90363e+07	2.26924e+07
M239T51	239.077	50.7	0.8	1.17591e+08	1.4021e+08	1.83257e+08	4.22637e+07	9.98122e+07	1.3112e+08	9.58702e+07	9.11427e+07	9.01243e+07	1.0976e+08	8.71314e+07	8.70289e+07
M239T63_1	239.017	62.6	1	2.81366e+07	1.82161e+07	2.29107e+07	1.68877e+07	1.88848e+07	1.07511e+07	1.46895e+07	9.65016e+06	1.75133e+07	1.21452e+07	1.63664e+07	1.95438e+07
M239T63_2	239.114	63.2	1.1	6.10904e+09	6.00649e+09	6.72024e+09	7.5676e+09	3.63784e+09	4.16558e+09	4.89431e+09	5.49451e+09	5.11578e+09	3.16581e+09	3.31407e+09	6.2113e+09
M239T67	239.211	66.9	1.1	1.96501e+07	2.15554e+07	2.04389e+07	1.90721e+07	1.82717e+07	2.05397e+07	1.8644e+07	1.05734e+07	3.02922e+07	7.03109e+06	1.22191e+07	1.77853e+07
M239T72	239.114	71.6	1.2	2.0833e+09	6.16433e+08	5.14432e+08	5.1416e+08	2.75938e+09	5.6332e+08	5.67739e+08	1.87768e+09	2.67984e+09	7.12969e+08	2.53194e+09	5.95845e+08
M239T74	239.017	74.3	1.2	7.81771e+06	1.48638e+07	2.67853e+06	2.39126e+06	4.27088e+06	5.82316e+06	1.44529e+07	7.56335e+06	1.01616e+07	6.49104e+06	2.30202e+06	2.76878e+06
M239T81	239.115	80.5	1.3	9.30687e+08	2.15952e+09	1.28852e+09	3.52187e+08	1.39129e+09	3.98045e+08	1.76845e+09	9.79426e+08	1.1911e+09	9.86703e+08	1.44648e+09	4.01991e+08
M239T86	239.017	85.5	1.4	3.84288e+06	6.75828e+06	1.18556e+06	955510	4.62079e+06	2.59527e+06	4.31467e+06	3.95363e+06	1.13017e+06	2.91708e+06	4.35844e+06	2.62767e+06
M239T87	239.212	87.2	1.5	6.88027e+06	1.12125e+06	4.44759e+06	846289	3.34768e+06	2.04754e+06	1.66208e+06	1.39024e+06	2.47756e+06	5.2636e+06	2.88072e+06	2.48642e+06
M239T92	239.115	92.3	1.5	8.59457e+08	1.35803e+09	2.47935e+08	7.43872e+08	2.09038e+08	7.24041e+08	2.27509e+08	1.65087e+08	2.0819e+08	1.3426e+08	4.81725e+08	5.04588e+08
M239T98	239.017	97.6	1.6	3.91821e+06	1.30673e+06	2.68412e+06	4.55535e+06	2.02918e+06	2.08262e+06	1.95328e+06	2.25544e+06	1.03373e+06	498738	510035	1.49815e+06
M240T111	240.118	110.6	1.8	1.13228e+07	1.1936e+07	5.40986e+06	7.74519e+06	3.31015e+07	2.37839e+07	5.25742e+07	1.59807e+07	3.23453e+07	1.65203e+07	6.43704e+06	4.01774e+07
M240T120	240.118	120	2	2.60135e+07	2.24067e+07	2.17698e+07	1.31531e+07	1.95488e+07	7.03244e+06	1.68765e+07	2.5623e+06	1.67797e+07	2.25948e+06	1.10755e+07	1.53582e+07
M240T128	240.113	127.9	2.1	2.86199e+07	3.192e+07	3.00125e+06	3.12501e+06	3.47365e+06	4.54271e+06	4.55748e+06	2.23623e+06	9.41208e+06	1.55307e+06	1.91812e+06	3.79938e+06
M240T138	240.118	138	2.3	5.10474e+06	4.6568e+06	1.22576e+07	7.44075e+06	5.62789e+06	1.72715e+07	2.54703e+06	1.97707e+06	1.05392e+07	1.54426e+06	8.90153e+06	1.60305e+07
M240T157	240.113	156.6	2.6	1.10888e+07	3.17881e+07	2.48369e+06	1.53064e+06	1.1198e+06	2.03914e+06	4.85033e+06	901261	3.05537e+06	867314	1.19185e+06	4.69546e+06
M240T166	240.113	166	2.8	8.16593e+06	1.89719e+06	1.2191e+06	1.01299e+06	1.27607e+06	1.2178e+06	1.19872e+06	809567	1.23787e+06	618122	845301	1.06445e+06
M240T176	240.112	176.4	2.9	1.67962e+06	1.54607e+06	1.03886e+06	717445	903156	1.16736e+06	1.08622e+06	566237	592388	631655	630653	1.11203e+06
M240T177	239.997	177.4	3	165407	230160	1.96051e+06	194511	201220	326920	623099	309701	219822	0	191802	509994
M240T186	240.043	186.3	3.1	193904	217326	271873	125863	185039	165110	142180	134581	121218	173101	161796	164264
M240T191	240.113	191.3	3.2	2.32758e+06	9.07634e+06	962796	1.04702e+06	1.30397e+06	6.01704e+06	7.17041e+06	735334	977972	343315	540111	3.29991e+06
M240T220	240.113	219.9	3.7	782698	3.808e+06	433141	458739	476870	669286	598703	355525	648994	295564	339459	295248
M240T238	240.113	238.4	4	515692	341005	544950	454792	495664	754773	1.02976e+07	351101	1.34292e+06	267956	499914	349776
M240T277	240.116	277	4.6	613689	2.5559e+06	279747	2.47412e+06	530507	716315	5.90975e+06	3.43853e+06	374432	308237	124226	676393
M240T295	240.132	295.3	4.9	691765	1.44107e+06	920331	749924	548685	915294	634656	463797	953538	885071	520462	942465
M240T301	240.059	301.4	5	2.18393e+06	1.59515e+06	2.32985e+06	1.60375e+06	2.38697e+06	2.28145e+06	2.26705e+06	2.07974e+06	1.35243e+06	2.63838e+06	2.25396e+06	3.47486e+06
M240T404	240.059	403.8	6.7	337021	975242	1.16345e+06	1.19645e+06	1.6569e+06	1.23216e+06	936694	1.31552e+06	186226	1.09041e+06	723099	939373
M240T44	240.063	43.8	0.7	1.85005e+06	63390.2	51200.2	236972	911650	470452	88556.4	66555.6	3.87036e+06	820600	1.37698e+06	2.26981e+06
M240T49	240.118	48.7	0.8	5.973e+08	6.08647e+08	4.63286e+08	4.6879e+08	6.00997e+08	5.5962e+08	6.61939e+08	5.72261e+08	6.46539e+08	4.08413e+08	5.09347e+08	6.79432e+08
M240T51	240.08	50.7	0.8	1.06499e+07	1.32837e+07	1.50553e+07	3.22064e+06	8.46344e+06	1.09539e+07	8.29921e+06	7.68904e+06	8.08802e+06	8.47991e+06	7.94086e+06	8.11667e+06
M240T64	240.119	64	1.1	2.96589e+08	6.45577e+08	7.15554e+08	7.54042e+08	5.94086e+08	5.77071e+08	6.64214e+08	6.47013e+08	5.43869e+08	3.61812e+08	5.32322e+08	6.99731e+08
M240T83	240.119	82.5	1.4	1.52413e+08	2.10774e+08	1.87979e+08	8.56948e+07	1.51872e+08	4.42064e+07	2.68066e+08	1.1621e+08	1.26679e+08	1.14954e+08	3.4916e+07	1.17669e+08
M240T99	240.119	98.6	1.6	3.4167e+07	5.66963e+07	7.65848e+07	1.22098e+07	6.26561e+07	5.9942e+07	9.60203e+06	8.44609e+06	3.79414e+07	3.1566e+07	7.22279e+06	1.28095e+07
M241T231	240.994	230.8	3.8	14542.6	386877	13885.3	0	39306.7	337980	17122.4	290201	316987	2.88424e+06	16087.4	449363
M241T249	241.039	249.1	4.2	32352.4	223248	33390.8	188930	118845	260711	19426.8	198671	36534.8	169777	15643.1	42509.5
M241T301	241.056	301.3	5	1.77201e+06	1.37037e+06	1.68649e+06	1.36691e+06	1.92784e+06	1.73305e+06	1.72249e+06	1.39932e+06	1.42604e+06	2.10686e+06	1.44926e+06	2.92182e+06
M241T404	241.056	403.9	6.7	934687	984207	874525	988082	1.22332e+06	1.07552e+06	155588	857919	706709	1.18529e+06	765307	298607
M241T431	241.217	430.8	7.2	2.82867e+06	2.42336e+06	2.63173e+06	3.99896e+06	1.63502e+06	2.66227e+06	2.38927e+06	1.35352e+06	2.76937e+06	2.37828e+06	419454	2.25913e+06
M241T44	241.012	44.2	0.7	3.62767e+06	2.0747e+06	1.89919e+06	3.69037e+06	1.51197e+06	444255	1.09704e+06	100299	3.83031e+06	2.39819e+06	441483	2.7093e+06
M241T49	241.12	48.6	0.8	4.38088e+07	4.03774e+07	3.91313e+07	4.57871e+07	5.02999e+07	3.80962e+07	4.82886e+07	4.54423e+07	3.83194e+07	2.58271e+07	3.02742e+07	4.19527e+07
M241T50	241.092	49.6	0.8	6.56096e+06	1.62792e+07	7.31056e+06	9.55168e+06	8.05905e+06	6.51875e+06	7.45896e+06	6.74472e+06	7.30031e+06	4.92812e+06	8.4099e+06	1.07567e+07
M241T51	240.973	51.1	0.9	1.02996e+07	1.38692e+07	1.36643e+07	1.68346e+07	1.27799e+07	1.75757e+06	7.72764e+06	8.3969e+06	1.13376e+07	1.11326e+07	8.94922e+06	6.42629e+06
M241T64	241.12	63.5	1.1	3.05557e+07	4.60012e+07	5.02874e+07	2.09028e+07	3.06542e+07	3.73826e+07	4.61074e+07	3.10316e+07	3.56405e+07	3.42791e+07	4.26505e+07	4.01009e+07
M241T74	241.119	74	1.2	3.10931e+07	5.03883e+06	4.305e+06	1.25406e+07	1.96833e+07	4.74556e+06	4.51661e+06	1.70086e+07	1.85122e+07	7.64371e+06	1.81445e+07	4.8663e+06
M241T84	241.119	83.9	1.4	8.12425e+06	2.39256e+07	1.2356e+07	2.22804e+06	1.03302e+07	2.03982e+07	1.94815e+07	7.55438e+06	8.65594e+06	7.27031e+06	7.26506e+06	1.1082e+07
M242T189	242.012	188.6	3.1	1.0967e+06	1.23957e+06	8.84486e+06	705184	1.34831e+06	1.74901e+06	2.89995e+06	1.69461e+06	1.48127e+06	22553.4	806592	2.43282e+06
M242T232	242.176	231.8	3.9	1.03314e+07	1.08717e+07	2.30992e+07	1.67614e+07	1.24129e+07	1.26211e+07	1.31953e+07	1.04264e+07	1.51307e+07	1.25354e+07	2.35497e+07	1.22269e+07
M242T49	242.076	49.2	0.8	1.24756e+08	1.75405e+08	1.29629e+08	1.75608e+08	1.3436e+08	1.06321e+08	1.18524e+08	7.44801e+07	1.35243e+08	1.22078e+08	1.11368e+08	9.7704e+07
M243T166	243.171	165.9	2.8	6.40858e+06	191523	7.41974e+06	134044	808932	2.30118e+07	3.57487e+07	582333	1.14073e+07	2.51824e+07	1.3651e+07	1.08127e+06
M243T186	243.124	186.2	3.1	282300	631228	775426	241408	213325	223400	822445	216784	1.10991e+06	976701	459405	2.02778e+06
M243T189	243.016	188.5	3.1	34645.7	128814	752861	27110.4	120360	129990	249013	30175.6	23807.2	18929.1	26303.7	202789
M243T227	243.16	227.4	3.8	1.3423e+06	849651	2.38958e+06	1.65993e+06	1.464e+06	1.12033e+06	1.81098e+06	897894	1.03138e+06	879204	983798	1.32164e+06
M243T232	243.179	231.8	3.9	1.32824e+06	1.53422e+06	2.98816e+06	2.14458e+06	1.73021e+06	1.74498e+06	1.67949e+06	1.27496e+06	1.98209e+06	1.64969e+06	3.10408e+06	1.79839e+06
M243T317	243.196	317.4	5.3	2.24312e+06	2.35266e+06	1.70203e+06	3.00927e+06	2.12602e+06	2.17452e+06	4.76932e+06	1.19757e+06	3.47321e+06	1.68096e+06	396319	2.6456e+06
M243T38	242.944	37.9	0.6	81857.8	754626	2.12438e+06	2.47399e+06	636308	1.82689e+06	1.70705e+06	1.41993e+06	1.72703e+06	2.38041e+06	3.64768e+06	3.11031e+06
M243T46	243.098	45.7	0.8	4.83858e+06	9.49176e+06	4.07736e+06	427970	2.86139e+06	5.30194e+06	3.52815e+06	3.10927e+06	2.21103e+06	2.38655e+06	2.03317e+06	4.94888e+06
M243T47	243.038	46.7	0.8	8.39311e+06	1.05346e+07	5.17081e+06	914626	4.648e+06	8.58097e+06	5.36896e+06	4.78244e+06	4.97903e+06	3.83611e+06	4.36673e+06	6.78172e+06
M243T49	243.079	49.2	0.8	8.41395e+06	1.30003e+07	8.96364e+06	1.21797e+07	1.09566e+07	6.02925e+06	8.11938e+06	4.63007e+06	9.28535e+06	1.04466e+07	7.60999e+06	1.94137e+06
M243T55	242.94	55.3	0.9	154984	188484	2.60768e+06	1.89474e+06	4.68849e+06	9.95604e+06	8.64854e+06	2.94303e+06	1.06497e+06	2.70623e+06	1.56746e+06	1.06122e+06
M243T58	243.062	57.7	1	7.19473e+07	4.25214e+07	7.02499e+07	4.80902e+07	5.92148e+07	6.47908e+07	1.00601e+08	4.11422e+07	6.3971e+07	5.27706e+07	6.66952e+07	1.12316e+08
M243T63	242.94	62.7	1	679846	3.62912e+06	4.8651e+06	2.10514e+06	1.68275e+06	1.98697e+06	4.40373e+06	1.51444e+06	1.24165e+07	4.64107e+06	1.69371e+07	1.2562e+07
M244T115	244.038	115	1.9	374089	1.64084e+06	2.49973e+06	1.70617e+06	1.35156e+06	1.93427e+06	1.83902e+06	2.04398e+06	1.35634e+06	2.01532e+06	1.37316e+06	1.50153e+06
M244T165	244.174	165.1	2.8	660387	0	778605	0	0	1.40506e+06	2.22227e+06	0	1.14509e+06	3.09079e+06	1.75541e+06	13931.6
M244T262	244.137	262.4	4.4	388447	1.23664e+06	268412	26908	532527	270961	667538	354071	144605	202677	246299	36887.1
M244T45	244.022	45.2	0.8	1.19997e+08	1.88226e+08	1.06185e+08	4.21887e+07	7.85692e+07	1.22923e+08	9.44418e+07	9.82247e+07	5.997e+07	5.67032e+07	6.61211e+07	1.23424e+08
M244T47	244.043	47.2	0.8	2.46563e+06	6.27524e+06	3.21086e+06	1.46098e+06	1.81152e+06	2.35636e+06	4.89789e+06	1.31845e+06	2.56473e+06	1.94154e+06	2.70819e+06	5.39059e+06
M244T54	244.042	53.7	0.9	55551	87846.9	133442	516357	401564	2.42282e+06	5.72371e+06	1.49381e+06	2.88203e+06	347823	5.85215e+06	3.70418e+06
M244T61_1	244.066	60.6	1	8.37407e+06	9.66747e+06	1.29707e+07	6.9972e+06	1.08409e+07	1.95742e+07	4.31953e+07	1.33749e+07	2.0007e+07	1.4641e+07	2.36624e+07	3.82634e+07
M244T61_2	244.13	60.7	1	1.98501e+07	2.05995e+06	2.16413e+07	1.7479e+06	5.73311e+06	2.73888e+07	5.64552e+07	7.54707e+06	1.90008e+07	2.06902e+07	2.7141e+07	1.17882e+07
M244T69	243.968	68.6	1.1	1.00178e+07	2.77571e+06	2.29951e+06	1.25424e+07	8.40455e+06	2.66831e+06	994284	2.92858e+06	734598	787343	2.381e+06	4.04983e+06
M244T71	244.042	70.7	1.2	2.94654e+06	1.95529e+06	3.64377e+06	4.00684e+06	6.88798e+06	1.21778e+07	1.59672e+06	1.61431e+06	1.28556e+06	1.353e+06	1.51466e+06	5.803e+06
M245T184	245.097	184.5	3.1	1.28575e+06	211083	1.38657e+06	76299.4	57549	761091	1.7194e+06	144881	840250	919757	714457	261460
M245T197	245.139	196.6	3.3	2.14475e+06	1.23379e+06	2.2745e+06	946895	1.09155e+06	2.38668e+06	2.02829e+06	350788	2.1808e+06	3.63066e+06	1.19956e+06	2.9861e+06
M245T227	244.985	227	3.8	1.0613e+06	588363	504249	509639	203745	207473	221855	658353	171769	570521	507921	498774
M245T255	244.908	255.3	4.3	2.50208e+06	2.57748e+06	2.38757e+06	2.14925e+06	2.21323e+06	2.66317e+06	2.44882e+06	2.22266e+06	2.20524e+06	2.16741e+06	2.2151e+06	2.12592e+06
M245T263	245.044	262.9	4.4	723234	337413	1.91218e+06	1.1005e+06	1.83052e+06	1.39954e+06	403689	1.70645e+06	383513	1.26579e+06	2.58186e+06	1.63464e+06
M245T370	245.176	369.6	6.2	1.82731e+06	1.53309e+06	2.13184e+06	1.59562e+06	1.41777e+06	1.58914e+06	1.15856e+06	1.00293e+06	1.44811e+06	820300	633721	1.02641e+06
M245T398	244.908	398.5	6.6	1.75439e+06	1.86298e+06	5.00196e+06	1.87991e+06	7.10484e+06	1.69794e+06	5.60028e+06	2.36937e+07	7.5092e+06	1.12478e+06	3.32754e+06	7.38598e+06
M245T42	245.006	41.7	0.7	3.23638e+07	3.16759e+07	8.80293e+06	7.01994e+06	1.41054e+07	1.96387e+07	1.25957e+07	9.83477e+06	1.16986e+07	7.4313e+06	8.8792e+06	2.62831e+07
M245T424	244.986	424.4	7.1	5.76257e+06	7.42236e+06	6.14419e+06	1.36556e+06	1.26584e+06	1.33459e+06	4.65023e+06	4.44891e+06	6.13701e+06	7.87673e+06	4.91913e+06	1.20644e+06
M245T425	244.908	424.6	7.1	1.55949e+06	6.68569e+06	7.26144e+06	1.68033e+06	1.5676e+06	4.51744e+06	1.56819e+06	5.71387e+06	5.16988e+06	1.44709e+06	3.82769e+06	5.04056e+06
M245T435	244.907	435	7.2	6.53313e+06	8.07681e+06	1.56956e+06	1.46212e+06	5.61234e+06	4.00547e+06	9.55217e+06	1.38883e+06	3.41902e+06	4.81131e+06	6.61856e+06	1.28186e+06
M245T447_1	244.908	446.9	7.4	1.17738e+06	1.3669e+06	9.0916e+06	1.10529e+06	4.27422e+06	3.15272e+06	1.19908e+06	8.24939e+06	4.51649e+06	1.91311e+06	3.97103e+06	4.52918e+06
M245T447_2	244.987	446.9	7.4	5.56962e+06	1.97812e+06	1.24284e+06	647161	523121	598237	1.09443e+06	6.54945e+06	3.26962e+06	4.76352e+06	608565	608341
M245T45	245.026	45.3	0.8	6.04e+06	9.96734e+06	4.83876e+06	2.45737e+06	4.8916e+06	7.17073e+06	5.78169e+06	5.01664e+06	3.19645e+06	2.52783e+06	3.20626e+06	7.04962e+06
M245T46	245.043	46.2	0.8	6.63322e+06	1.03119e+07	5.30776e+06	1.2119e+07	5.19939e+06	1.51135e+07	1.03957e+07	3.12419e+06	4.55932e+06	2.60773e+06	4.88259e+06	6.7856e+06
M245T47	245.114	46.7	0.8	5.46524e+06	16617.3	1.83593e+06	126396	264897	1.2984e+07	2.89531e+07	191736	1.09739e+07	2.37225e+07	1.91784e+07	219436
M245T61_1	245.068	60.5	1	990265	216986	749080	33687.9	592614	1.97033e+06	4.61818e+06	961725	1.77236e+06	829586	1.94304e+06	2.11664e+06
M245T61_2	245.133	60.5	1	1.14981e+06	216986	1.43632e+06	33687.9	592614	2.96148e+06	4.7858e+06	616933	1.44696e+06	2.41575e+06	2.16819e+06	747727
M245T63	245.096	63.2	1.1	3.68999e+06	208190	1.68023e+06	34531.5	1.56246e+06	1.52824e+06	6.07374e+06	1.9898e+06	1.32917e+06	2.62721e+06	1.92702e+06	2.1618e+06
M245T84	245.081	83.6	1.4	46087.5	627529	146024	625789	509912	1.54992e+06	897863	160837	816035	187446	521969	1.93919e+06
M246T117	246.035	117.2	2	4075.2	101358	108651	340923	124148	351640	272454	504649	518308	450407	260606	301328
M246T197	246.142	196.5	3.3	152031	27820.4	213744	10747.5	11057.3	299191	31486.2	5101	253174	306211	108022	210433
M246T42	246.01	41.6	0.7	1.66772e+06	1.60764e+06	257106	56957.9	576555	724766	570365	442609	357807	241104	223785	1.3016e+06
M246T49	246.038	49.5	0.8	2.4698e+07	4.04996e+07	2.53293e+07	2.3743e+07	2.20757e+07	3.25553e+07	3.57145e+07	2.75121e+07	1.99532e+07	1.37865e+07	2.07858e+07	3.6681e+07
M246T52	246.066	51.5	0.9	5.67323e+06	1.0274e+07	1.1415e+07	2.60172e+06	6.57444e+06	6.67327e+06	4.35333e+06	8.91249e+06	4.71567e+06	5.69663e+06	3.64662e+06	4.18102e+06
M247T255	246.905	255.3	4.3	2.32986e+06	2.19015e+06	2.45732e+06	2.35556e+06	2.34401e+06	2.05822e+06	1.97394e+06	2.06682e+06	2.24574e+06	2.09721e+06	1.99952e+06	2.12055e+06
M247T364	247.17	364.2	6.1	1.36688e+06	1.72027e+06	311093	1.70463e+06	1.0378e+06	1.15061e+06	850073	1.00736e+06	1.00036e+06	720936	1.17512e+06	1.36865e+06
M247T392	246.906	392.4	6.5	2.04235e+06	6.11123e+06	1.06862e+07	1.56971e+06	7.02648e+06	1.69788e+06	1.4228e+06	1.47124e+06	1.61103e+06	1.72526e+07	9.24432e+06	4.17005e+06
M247T408	246.906	407.8	6.8	6.54932e+06	1.51708e+06	7.18735e+06	9.69014e+06	4.32197e+06	4.71017e+06	1.37788e+06	992450	8.66373e+06	1.26514e+06	2.59408e+06	3.67874e+06
M247T42	247.057	41.7	0.7	952720	1.60057e+06	606317	110602	1.18699e+06	672424	1.44616e+06	843384	803671	519208	659278	1.3061e+06
M247T426	246.905	425.9	7.1	3.24801e+06	9.7808e+06	5.44668e+06	4.65732e+06	3.65865e+06	8.23936e+06	1.07886e+07	8.3577e+06	3.25212e+06	9.72819e+06	4.79472e+06	1.52264e+07
M247T44	247.045	43.9	0.7	6.40466e+06	429912	3.83316e+06	1.28252e+06	724581	1.85592e+06	1.4707e+06	1.24412e+06	2.53933e+06	1.08421e+06	1.48746e+06	1.3674e+06
M247T446	246.905	445.7	7.4	4.23812e+06	2.7263e+06	1.85162e+06	4.39957e+06	7.56392e+06	4.84521e+06	9.6546e+06	6.89109e+06	5.53247e+06	3.51619e+06	1.37701e+06	4.36987e+06
M247T45	247.093	44.8	0.7	1.1431e+07	404282	1.2506e+07	244104	3.46635e+06	1.61836e+07	1.38015e+07	500343	8.77237e+06	1.15694e+07	7.88322e+06	4.80705e+06
M247T48	247.031	47.5	0.8	534529	710850	4.24941e+06	3.78718e+06	4.75843e+06	8.95835e+06	1.7037e+07	4.15044e+06	6.91654e+06	4.45897e+06	1.03508e+07	1.29301e+07
M247T52	247.063	51.6	0.9	2.9367e+07	3.64802e+07	5.51018e+07	1.59546e+07	3.05509e+07	3.28279e+07	1.86709e+07	3.60364e+07	2.37797e+07	2.38462e+07	1.93497e+07	1.8604e+07
M247T56	247.045	56.4	0.9	439362	6.82006e+06	2.91801e+06	1.18468e+07	3.14058e+06	3.1843e+06	2.42446e+06	288259	2.92766e+06	1.13526e+06	1.59451e+06	3.45249e+06
M247T63	247.112	63.4	1.1	2.58763e+06	0	3.30604e+06	27184.2	76819.1	3.76718e+06	1.32871e+07	0	2.40419e+06	5.40905e+06	4.66651e+06	896373
M248T259	248.079	258.7	4.3	901843	1.64101e+06	1.53808e+06	820143	1.55795e+06	672391	1.20803e+06	772420	594939	467444	1.52897e+06	822002
M248T52	248.066	51.6	0.9	1.87744e+06	2.09347e+06	4.15533e+06	418683	1.82424e+06	2.65765e+06	688999	3.35077e+06	344480	1.62065e+06	383574	1.22541e+06
M248T53	248.114	53.2	0.9	4.52783e+06	5.19864e+06	3.50647e+06	2.19862e+06	3.04543e+06	3.32946e+06	3.56453e+06	1.79194e+06	1.94475e+06	2.09297e+06	1.84696e+06	3.28989e+06
M248T56	248.054	56.5	0.9	1.3524e+07	2.57191e+07	1.57356e+07	6.3037e+06	1.05627e+07	9.62349e+06	1.14476e+07	7.50302e+06	1.00272e+07	9.45464e+06	8.58313e+06	7.78002e+06
M248T64	248.033	63.8	1.1	2.51344e+07	2.87344e+07	1.53766e+07	2.79149e+06	9.82832e+06	9.9158e+06	1.32224e+07	9.67369e+06	7.81664e+06	7.28325e+06	9.04376e+06	1.2353e+07
M248T83	248.033	82.5	1.4	24091.8	6.12899e+06	625654	69619.9	341010	3.17011e+06	3.91285e+06	1.9566e+06	2.2937e+06	1.56715e+06	2.55136e+06	4.03467e+06
M249T107	249.088	106.6	1.8	287866	7.59467e+06	3.77648e+06	1.59954e+06	2.72002e+06	6.60946e+06	5.0834e+06	828091	4.38918e+06	2.82084e+06	3.21213e+06	6.79441e+06
M249T237	249.113	237.3	4	425126	251240	237118	81917.9	367600	42868.5	55489.5	283143	42811.1	57917	149734	416286
M249T285	249.149	285.3	4.8	1.41376e+06	930957	931529	1.29733e+06	1.19745e+06	1.19058e+06	893790	651355	619388	782203	595222	883307
M249T32	248.9	32.3	0.5	0	0	0	152733	0	0	673272	303891	709150	495846	0	353192
M249T346	249.134	346.2	5.8	1.82751e+06	5.8367e+06	1.69072e+06	1.66064e+06	1.95294e+06	2.58779e+06	2.05738e+06	4.21913e+06	2.34148e+06	2.2416e+06	1.56802e+06	4.30683e+06
M249T376	249.186	376	6.3	8.12389e+07	6.4786e+07	2.29301e+07	4.12376e+07	3.6446e+06	3.12914e+07	1.84167e+07	5.1172e+06	7.86289e+06	2.07457e+06	2.10781e+06	4.64963e+06
M249T38	248.88	38.2	0.6	12805.4	219842	81250.9	109684	201678	169361	104218	189584	96259.3	123973	88201.7	81064.3
M249T41	249.062	40.6	0.7	3.01097e+06	1.94404e+06	1.13821e+06	710953	732059	730686	943117	492494	937278	529319	476769	716309
M249T64	249.036	63.5	1.1	1.7298e+06	2.93883e+06	1.43953e+06	0	905112	1.13235e+06	795523	764098	708072	588375	153889	805965
M249T82	249.062	82.4	1.4	586907	493082	394501	1.5123e+06	858085	1.91068e+06	202186	180312	947696	481034	688190	975898
M250T376	250.189	376.2	6.3	1.25854e+07	1.06724e+07	3.25663e+06	6.48464e+06	182833	4.17783e+06	2.61129e+06	145066	1.1507e+06	95938	93317.4	118031
M250T379	250.145	378.9	6.3	3.96106e+07	4.05038e+07	4.29023e+07	3.13234e+07	3.57414e+07	3.45882e+07	3.20904e+07	3.57654e+07	3.02212e+07	2.8857e+07	3.18432e+07	3.2924e+07
M250T38	249.881	38.2	0.6	8867.03	284818	351524	334765	267255	159910	214653	59324	47415.8	174165	140414	174645
M250T47	250.093	47.5	0.8	4.2123e+06	1.82461e+06	1.41099e+06	2.22367e+06	1.23161e+06	2.97191e+06	2.41669e+06	3.00447e+06	1.80569e+06	1.52792e+06	1.90984e+06	3.45182e+06
M250T49_1	250.021	48.7	0.8	1.26246e+07	2.07932e+07	1.42701e+07	1.68732e+07	1.41573e+07	1.08617e+07	1.01839e+07	8.69491e+06	1.18933e+07	1.15278e+07	1.16557e+07	9.23181e+06
M250T49_2	250.129	48.7	0.8	7.36349e+06	9.73376e+06	5.06611e+06	9.03042e+06	3.51016e+06	7.47164e+06	5.33811e+06	2.89936e+06	4.08666e+06	2.65508e+06	8.07858e+06	7.02451e+06
M251T247	251.096	247.2	4.1	286897	498283	391295	353757	482999	559673	300901	214296	376150	297612	292324	472664
M251T273	251.165	273.2	4.6	113350	115167	797766	647705	102593	148575	494419	536680	162836	661910	112294	697340
M251T284	251.165	284.3	4.7	240873	1.35557e+06	908169	1.86235e+06	424430	2.37104e+06	170604	105404	556973	227998	166491	638935
M251T377	251.165	377.3	6.3	1.95968e+06	2.52987e+06	579733	543320	2.29631e+06	1.34628e+06	434399	397940	1.43086e+06	1.60514e+06	543387	1.51474e+06
M251T379	251.148	378.9	6.3	6.45591e+06	5.90773e+06	5.79011e+06	4.61735e+06	5.03207e+06	5.36839e+06	4.73723e+06	4.25416e+06	4.14256e+06	3.71937e+06	4.89876e+06	4.23916e+06
M251T38	250.88	37.9	0.6	3631.9	346318	65939.7	270161	219738	195091	226547	50943.6	41587.3	53202.5	146490	148413
M251T391	251.201	391.3	6.5	3.15134e+07	5.41146e+07	1.0954e+07	1.74606e+07	2.85084e+06	1.61256e+07	2.36937e+07	6.5081e+06	2.35964e+07	6.3461e+06	4.29725e+06	8.01329e+06
M251T400	251.201	399.6	6.7	1.16495e+07	1.86684e+07	4.53922e+06	9.9086e+06	1.14215e+06	8.60237e+06	5.10837e+06	327841	772604	256421	123950	1.59467e+06
M251T48	251.077	48.2	0.8	2.38358e+07	1.6561e+07	1.80462e+07	1.54708e+07	1.53969e+07	1.57296e+07	2.20852e+07	1.34732e+07	1.90671e+07	1.13868e+07	1.51726e+07	1.83718e+07
M251T56	251.103	55.9	0.9	3.48043e+06	4.72372e+06	3.39335e+06	1.64484e+06	3.89259e+06	7.1274e+06	2.60022e+06	3.4373e+06	1.72828e+06	2.83643e+06	4.05446e+06	5.25046e+06
M251T61	251.077	61.3	1	1.60746e+07	2.66525e+06	1.0417e+07	1.10737e+07	1.86461e+07	3.45204e+06	4.64571e+06	9.97941e+06	2.86612e+06	2.91236e+06	1.01422e+07	6.17364e+06
M251T63	251.103	63.4	1.1	5.00356e+06	1.79678e+06	5.8773e+06	2.30617e+06	2.06157e+06	4.7678e+06	1.66974e+07	1.76777e+06	6.16375e+06	5.37951e+06	5.83106e+06	3.92541e+06
M252T244	252.091	243.7	4.1	1.06507e+06	820620	1.08653e+06	956081	832917	1.16778e+06	1.17404e+06	1.03415e+06	1.06847e+06	934926	991606	1.02053e+06
M252T245	252.073	245.3	4.1	430401	533543	514185	1.04773e+06	554247	583040	484774	341158	615342	472624	617889	1.08321e+06
M252T387	252.091	386.7	6.4	1.23558e+08	2.43943e+07	5.62025e+07	2.2167e+07	1.00671e+08	1.94675e+07	6.88214e+07	4.47956e+07	6.49899e+07	7.39848e+07	6.95296e+07	6.39444e+07
M252T391	252.205	391.4	6.5	5.21383e+06	8.28748e+06	1.31036e+06	2.59783e+06	53517	2.57633e+06	875399	774084	4.44039e+06	123353	119520	165211
M252T424	252.091	423.9	7.1	4.27574e+06	1.82007e+07	1.55895e+07	1.57715e+07	3.8584e+06	5.47529e+07	1.39905e+07	2.97039e+07	1.97472e+07	3.68823e+06	1.2825e+07	1.65588e+07
M252T445	252.091	445.1	7.4	3.50482e+06	2.1907e+07	1.88517e+07	1.21579e+07	6.20563e+06	2.89981e+06	1.98969e+07	6.95159e+06	8.55293e+06	3.41096e+07	7.77432e+06	1.64792e+07
M252T48	251.993	48.2	0.8	6.46406e+06	7.80723e+06	3.29533e+06	2.69943e+07	2.72538e+06	5.79329e+06	2.07796e+06	2.3257e+06	4.84505e+06	1.96738e+06	4.11481e+06	4.1253e+06
M253T180	253.083	180.3	3	468488	343244	483843	560907	515019	534315	360445	517582	230320	493731	366963	841497
M253T238	253.144	238.3	4	680014	912437	534229	841017	576745	494070	471842	466765	697579	459195	679217	1.10639e+06
M253T247	253.051	247.1	4.1	576077	233914	398408	525290	473413	576320	496609	178505	272972	411675	553346	478269
M253T313	253.216	313.4	5.2	2.82394e+06	2.84324e+06	1.22283e+07	9.21183e+06	1.59288e+07	2.36156e+06	2.27614e+06	1.00691e+07	7.55275e+06	2.25144e+06	2.15835e+06	5.75583e+06
M253T326	253.215	325.9	5.4	1.20219e+07	7.88817e+06	9.14254e+06	8.03449e+06	2.70653e+06	2.80259e+06	2.54413e+06	2.63503e+06	8.91052e+06	1.62904e+07	2.25439e+06	1.34491e+07
M253T342	253.217	341.8	5.7	2.66318e+07	2.05689e+07	1.0569e+07	3.43377e+07	4.16696e+06	4.31041e+06	1.28073e+07	1.0106e+07	3.38927e+07	3.70866e+06	3.69502e+06	3.47409e+06
M253T371	253.218	370.8	6.2	5.85402e+06	1.74359e+07	2.68844e+07	5.21252e+07	1.13607e+08	1.05962e+08	5.07105e+07	1.92708e+07	1.59241e+07	9.5418e+07	9.74055e+07	2.73165e+07
M253T38	252.881	38.2	0.6	48149.1	423154	532215	113703	109164	491862	332472	433183	63115.3	171636	76796.8	302497
M253T401	253.217	400.6	6.7	2.39409e+07	9.29559e+06	2.04259e+07	4.11437e+06	3.8354e+06	3.53739e+06	8.90626e+06	3.31404e+06	1.35668e+07	6.77954e+06	2.98486e+06	7.92632e+06
M253T417	253.217	416.7	6.9	1.46413e+08	2.32713e+08	6.98323e+07	1.03355e+08	2.3971e+07	6.75979e+07	7.08972e+07	2.9071e+07	9.43338e+07	2.4259e+07	1.70862e+07	3.01764e+07
M253T43	252.942	42.5	0.7	4.0055e+06	5.86232e+06	3.00251e+06	2.24465e+06	2.98655e+06	1.89336e+06	1.55365e+06	3.33096e+06	1.44045e+06	1.45269e+06	1.78501e+06	2.43909e+06
M253T434	253.216	433.7	7.2	2.49972e+07	5.87829e+06	3.3274e+06	5.3047e+06	9.37668e+06	6.21063e+06	1.45521e+07	2.57576e+06	5.79723e+06	2.02571e+06	8.93384e+06	2.34711e+06
M253T444	253.216	444.3	7.4	8.38878e+06	3.02096e+07	5.46048e+06	6.24089e+06	6.48529e+06	5.01544e+06	5.69948e+06	1.34576e+07	4.03547e+06	1.21967e+07	4.71967e+06	1.35382e+07
M253T51	253.093	51.4	0.9	5.17532e+06	5.11765e+06	6.21798e+06	7.93197e+06	5.50898e+06	5.68773e+06	8.15244e+06	5.53545e+06	5.58005e+06	5.49673e+06	4.71014e+06	7.35492e+06
M253T52	253.13	52.1	0.9	3.83435e+07	4.06048e+07	4.11691e+07	1.5069e+07	2.8578e+07	6.59517e+07	3.8648e+07	3.36676e+07	2.79939e+07	2.97917e+07	3.10975e+07	5.56327e+07
M253T63	253.13	63.4	1.1	1.73854e+07	2.31717e+07	4.59792e+07	1.34062e+07	3.69791e+06	3.18185e+07	3.41375e+07	2.32236e+07	5.25732e+06	1.98746e+07	1.96398e+07	3.35662e+07
M253T81	253.131	81	1.4	7.13893e+06	1.87513e+07	1.32474e+07	6.66709e+06	1.20225e+06	1.77344e+07	7.66046e+06	1.76749e+06	1.66641e+06	1.52751e+06	1.69634e+06	6.29657e+06
M254T417	254.22	416.7	6.9	2.4129e+07	4.04883e+07	1.22902e+07	1.82921e+07	3.84026e+06	1.15573e+07	1.11071e+07	4.469e+06	1.5839e+07	3.89914e+06	2.76296e+06	4.67661e+06
M254T53	254.134	52.6	0.9	3.00437e+06	7.43844e+06	3.3213e+06	1.41043e+06	2.25857e+06	7.66245e+06	4.32875e+06	3.29392e+06	631023	487271	3.37476e+06	9.82235e+06
M255T263	255.072	263	4.4	3.55216e+07	2.79629e+07	7.24425e+06	3.19344e+07	2.40033e+07	2.68663e+07	3.98186e+07	2.33622e+07	2.52298e+07	2.62067e+07	2.40784e+07	2.55722e+07
M255T293	255.099	293.3	4.9	1.28749e+06	332794	344173	1.2199e+06	379097	370828	994390	274254	432166	355680	878927	190297
M255T308	255.196	307.9	5.1	830121	2.30354e+06	793361	1.40337e+06	898022	814462	1.12415e+06	722221	790489	1.02367e+06	632203	1.4469e+06
M255T313	255.234	313.3	5.2	1.4734e+07	3.21665e+06	1.07513e+07	3.26299e+06	1.93251e+07	3.35843e+06	3.20258e+06	2.97398e+06	1.3973e+07	2.78847e+06	7.49676e+06	7.37673e+06
M255T353	255.234	352.9	5.9	1.06987e+07	3.98364e+06	1.76447e+07	2.92152e+07	1.85866e+07	1.56984e+07	3.53294e+06	3.4866e+06	1.7572e+07	3.65282e+06	1.14589e+07	3.44572e+06
M255T369	255.233	369.2	6.2	6.56346e+06	7.0413e+07	2.91804e+07	2.04939e+07	3.60661e+06	2.3044e+07	2.90711e+07	6.37569e+06	6.16784e+06	1.24483e+08	1.10693e+07	5.82088e+06
M255T376	255.233	375.7	6.3	3.10724e+07	6.38588e+06	6.42635e+06	7.10589e+06	1.9646e+07	2.28896e+07	1.37154e+07	4.83501e+07	3.39103e+07	6.17373e+06	1.77964e+07	1.12414e+08
M255T389	255.232	388.5	6.5	1.52437e+07	3.81555e+07	1.89721e+07	2.17354e+07	1.3024e+07	1.68693e+07	1.48981e+07	2.42723e+07	2.11741e+07	4.34564e+06	1.30087e+07	4.70753e+06
M255T400	255.233	400	6.7	1.43888e+07	3.34623e+06	9.65996e+06	2.13224e+07	7.39495e+06	3.18662e+06	1.36946e+07	3.31418e+06	3.10411e+06	3.31982e+06	8.4962e+06	2.90647e+06
M255T419	255.23	419.1	7	1.54958e+07	1.19918e+07	5.47716e+06	2.54795e+06	2.42544e+06	2.03593e+06	1.14934e+07	2.13528e+06	9.05461e+06	2.20222e+06	3.93669e+06	1.21696e+07
M255T434	255.233	434.4	7.2	6.42878e+06	1.44963e+07	1.38392e+07	2.12976e+07	1.87125e+06	1.80308e+06	7.59087e+06	1.87004e+06	2.07839e+06	6.99297e+06	2.59805e+06	3.88214e+06
M255T444	255.234	444.2	7.4	6.30331e+06	1.12768e+06	1.22968e+06	1.28017e+06	1.07933e+06	4.40455e+06	4.46421e+06	1.14572e+06	1.25641e+06	3.41835e+06	3.44468e+06	3.2086e+06
M255T449	255.235	448.9	7.5	1.95261e+06	0	0	0	3.02236e+07	3.23778e+06	0	2.25703e+07	1.39276e+07	2.38891e+06	1.51257e+06	3.21255e+06
M255T46	254.976	45.7	0.8	0	823450	1.04112e+06	994486	215639	363969	4.6371e+06	1.95745e+06	346977	1.46788e+06	2.32748e+06	4.33154e+06
M255T51	255.109	50.7	0.8	4.9541e+06	5.0535e+06	7.14414e+06	5.04784e+06	3.59212e+06	6.63205e+06	8.17431e+06	3.18843e+06	5.98279e+06	4.49877e+06	7.75612e+06	7.88843e+06
M256T243	256.155	242.9	4	312888	175503	48822.1	9235.01	185689	351610	202484	37411.5	241282	236790	47961.3	171619
M256T252	255.822	251.5	4.2	3.33916e+07	3.35245e+07	3.55967e+07	9.54448e+06	7.56099e+06	1.75941e+07	3.35619e+06	3.26825e+06	3.27214e+06	2.94428e+06	2.33045e+06	2.07326e+06
M256T262	256.073	261.9	4.4	2.88837e+06	2.77566e+06	3.34267e+06	1.82145e+06	5.21538e+06	4.19606e+06	3.78306e+06	1.97537e+06	2.37708e+06	1.265e+06	5.81742e+06	2.04537e+06
M256T302	255.822	302.5	5	8.16333e+07	5.94876e+06	1.63706e+07	8.46855e+07	1.12056e+07	4.47782e+07	3.90993e+06	1.02751e+07	3.93386e+06	2.02663e+07	3.01489e+06	2.82521e+06
M256T311	255.822	310.5	5.2	5.22866e+06	2.75931e+07	1.46329e+07	5.22366e+06	1.47545e+07	1.30326e+07	5.53011e+07	2.27353e+07	3.07827e+07	1.38969e+07	3.17734e+07	1.2788e+07
M256T32	255.822	32.2	0.5	127471	964296	1.19504e+06	331161	492081	223010	1.26464e+06	514203	296083	835681	1.4873e+06	1.22513e+06
M256T326	255.822	325.6	5.4	2.0463e+06	6.06694e+06	1.11389e+07	1.94162e+06	5.9426e+06	1.3387e+07	1.72713e+06	9.91215e+06	1.14504e+07	5.57683e+06	1.08478e+07	4.67793e+06
M257T263	257.07	262.5	4.4	550604	464885	2.33896e+06	1.48083e+06	1.18034e+06	390059	3.21091e+06	1.27148e+06	2.29976e+06	1.21132e+06	1.44137e+06	2.18895e+06
M257T338	257.212	337.8	5.6	885143	848429	898467	1.78968e+06	784540	3.27717e+06	2.97465e+06	399533	957531	3.21912e+06	745368	835428
M257T340	257.154	340.2	5.7	1.93473e+06	1.77475e+06	1.99253e+06	1.94578e+06	1.93261e+06	2.35661e+06	1.68723e+06	1.75103e+06	1.92467e+06	1.88782e+06	1.78771e+06	1.64492e+06
M257T51	256.947	51	0.8	1.76682e+07	1.42091e+07	1.40733e+07	1.65241e+07	1.60472e+07	1.32493e+07	1.29402e+07	1.43864e+07	1.39691e+07	1.43567e+07	1.60289e+07	1.16083e+07
M257T53	257.055	52.9	0.9	1.46218e+06	2.36355e+06	3.25111e+06	320697	1.00806e+06	2.99848e+06	2.03213e+06	1.29189e+06	1.07498e+06	1.92178e+06	1.35182e+06	3.0897e+06
M257T55	257.066	54.8	0.9	8.44657e+06	1.69398e+07	8.92528e+06	1.01578e+06	1.2723e+07	1.19933e+07	7.36611e+06	1.53077e+07	1.33068e+07	1.00251e+07	1.17738e+07	9.30211e+06
M258T232	257.967	231.8	3.9	202621	43428.9	24272.1	232260	262038	230373	391464	361480	390888	345744	95243	361278
M258T248	257.819	248.3	4.1	5.58036e+07	8.13269e+06	3.32241e+06	8.32883e+06	1.61002e+07	6.18015e+06	7.86473e+06	1.64815e+06	1.64486e+06	1.44058e+06	1.17603e+06	977193
M258T272	257.819	271.9	4.5	3.95896e+06	4.1109e+06	1.62603e+07	1.44939e+07	1.18506e+07	2.89266e+06	2.20681e+06	1.09704e+07	2.31405e+06	1.01545e+07	4.36372e+06	4.43332e+06
M258T309	257.819	309.2	5.2	1.20586e+06	5.83052e+07	1.98109e+07	6.28499e+06	9.54074e+06	7.17114e+07	1.90046e+07	2.19353e+07	3.04094e+07	1.63818e+07	2.14612e+07	1.03599e+07
M258T326	257.819	325.8	5.4	4.16902e+06	1.99351e+06	1.608e+07	1.85978e+06	5.38569e+06	2.20234e+06	1.6762e+06	8.92062e+06	1.14884e+07	4.45405e+06	1.07161e+07	1.65977e+06
M258T33	257.819	33.5	0.6	148903	1.03047e+06	263458	1.3367e+06	904442	242296	1.24933e+06	1.12574e+06	613310	1.36698e+06	1.35568e+06	1.29135e+06
M258T45	258.038	44.7	0.7	1.33248e+07	5.06527e+06	5.46082e+06	1.31031e+07	6.15485e+06	9.78551e+06	7.45436e+06	3.6879e+06	1.72067e+07	7.53813e+06	7.25564e+06	1.28977e+07
M258T50	258.049	49.7	0.8	3.73592e+08	3.60474e+08	2.90367e+08	3.34025e+08	3.32743e+08	3.57632e+08	3.45409e+08	2.56373e+08	3.17274e+08	2.77819e+08	3.63148e+08	3.63583e+08
M258T55	258.146	54.8	0.9	7.05034e+06	3.55751e+07	1.15347e+07	1.85168e+07	1.25973e+07	1.62358e+07	2.20046e+07	8.66793e+06	9.9068e+06	1.62736e+07	1.28261e+07	1.8095e+06
M258T57	258.182	57.2	1	7.70744e+06	1.86727e+06	5.7003e+06	47991.1	326370	5.95324e+06	7.48899e+06	2.38142e+06	3.79092e+06	4.95735e+06	5.0072e+06	5.19228e+06
M258T61	258.075	60.9	1	1.38887e+06	2.31617e+06	758132	323979	921681	753840	902023	917770	939469	1.16024e+06	1.30772e+06	1.18718e+06
M258T63	258.146	63	1	5.55915e+06	1.5244e+06	5.00344e+06	526590	501243	5.96808e+06	1.31984e+07	535474	5.15417e+06	1.52104e+06	5.86925e+06	2.46494e+06
M259T281	259.166	280.7	4.7	376298	340171	309092	350907	296254	334291	307566	313768	315998	331832	317607	238509
M259T43_1	258.913	43.3	0.7	4.95355e+06	408605	2.55489e+06	1.59454e+06	1.42099e+06	1.15802e+06	1.14725e+06	361980	4.87578e+06	3.01795e+06	1.87781e+06	1.80042e+06
M259T43_2	259.022	43.5	0.7	1.55189e+09	3.09108e+08	7.86027e+08	6.21432e+08	5.1393e+08	5.42413e+08	5.41299e+08	2.14843e+08	1.65829e+09	1.05938e+09	6.47747e+08	9.14128e+08
M259T44	259.131	43.7	0.7	5.99963e+06	616907	2.859e+06	2.0339e+06	404769	1.27229e+06	483204	248454	6.23364e+06	897578	494720	2.89859e+06
M259T49	259.034	48.7	0.8	4.89407e+06	4.89886e+06	3.39045e+06	2.98883e+07	2.53875e+06	4.16052e+06	6.76724e+06	4.7385e+06	3.48343e+06	3.36269e+06	3.71294e+06	5.7165e+06
M259T50	259.053	49.7	0.8	2.99571e+07	2.98252e+07	1.98069e+07	2.45532e+07	2.45994e+07	2.65066e+07	2.53159e+07	1.96423e+07	2.21464e+07	2.08613e+07	2.84357e+07	2.73623e+07
M260T100	260.104	99.6	1.7	100725	70204	905393	42420.9	67412	820108	973278	58221.6	86611.9	742192	500181	479855
M260T188	260.093	188.3	3.1	1.73818e+06	1.70613e+06	711418	48087.5	772354	553730	2.52684e+06	776267	808310	374048	1.01795e+06	3.33388e+06
M260T301	259.817	301	5	1.85752e+07	2.12922e+06	1.2015e+07	2.66283e+07	2.7396e+06	2.77384e+07	1.77326e+06	1.88937e+06	2.17949e+06	5.60658e+06	3.1934e+06	1.22858e+06
M260T309	259.816	308.6	5.1	2.70373e+06	5.47187e+06	3.21181e+06	2.73867e+06	6.88845e+06	2.57311e+06	1.59097e+07	1.88411e+07	1.08524e+07	2.05515e+06	4.11203e+06	1.33581e+06
M260T32	259.816	32.4	0.5	31580	211609	357686	95292	48754.4	314088	382902	81985.3	113741	269814	309389	425710
M260T43	260.026	43.5	0.7	1.03457e+08	2.09329e+07	5.44188e+07	4.21722e+07	3.47856e+07	3.42478e+07	3.50648e+07	1.4018e+07	1.10546e+08	6.95102e+07	4.20577e+07	5.77783e+07
M260T44	260.088	44	0.7	2.97604e+06	672061	4.45377e+06	2.4125e+06	293928	4.13228e+06	4.28997e+06	1.38569e+06	408837	2.88848e+06	1.70516e+06	502396
M260T50	260.048	49.7	0.8	2.65122e+07	2.39054e+07	1.98467e+07	2.45301e+07	2.24706e+07	2.37298e+07	2.37049e+07	1.66254e+07	1.99221e+07	1.74957e+07	2.67033e+07	2.57967e+07
M260T61	260.045	61.2	1	0	795988	2.90642e+06	383280	4.3382e+06	7.37353e+06	1.34004e+07	6.06328e+06	8.62317e+06	5.06364e+06	9.7861e+06	1.08102e+07
M261T173	261.135	173.5	2.9	4.65295e+06	1.00071e+06	402393	142285	1.38466e+06	1.52198e+06	385523	1.07977e+06	972635	385171	270576	284462
M261T179	261.124	179.5	3	3.77145e+07	1.12093e+07	2.29952e+07	1.57689e+06	1.65381e+07	1.98723e+07	4.9709e+07	2.04759e+07	1.81515e+07	2.09138e+07	1.82826e+07	2.50275e+07
M261T273	260.885	273.5	4.6	2.30085e+06	2.3927e+06	2.24627e+06	2.24676e+06	2.20707e+06	2.1632e+06	2.03825e+06	1.96417e+06	2.02813e+06	2.21565e+06	1.99429e+06	1.93693e+06
M261T42	261.073	42	0.7	5.47527e+06	7.28097e+06	4.28048e+06	2.60887e+06	6.44555e+06	5.32675e+06	1.16689e+07	4.08591e+06	4.3517e+06	4.1509e+06	4.96915e+06	4.04793e+06
M261T43	261.026	43.3	0.7	2.66305e+07	4.15585e+06	1.53517e+07	1.03125e+07	9.25309e+06	8.92185e+06	8.67605e+06	2.96208e+06	2.95179e+07	1.71527e+07	1.1647e+07	1.62925e+07
M261T45	261.055	44.7	0.7	1.02855e+07	1.33823e+06	7.53706e+06	6.33066e+06	1.24273e+06	9.25137e+06	4.98709e+06	1.98333e+06	2.09661e+06	2.75825e+06	2.33721e+06	1.53891e+06
M261T47	261.075	47.4	0.8	8.27402e+06	2.44981e+06	9.85208e+06	6.69222e+06	3.81948e+06	3.35715e+06	4.39452e+06	6.30751e+06	2.27127e+06	7.93592e+06	8.1832e+06	8.02185e+06
M261T50	261.131	49.9	0.8	4.8412e+07	5.60064e+07	3.8075e+07	4.49923e+07	4.27858e+07	4.39538e+07	3.24416e+07	3.14306e+07	3.4281e+07	3.13996e+07	3.30253e+07	3.81547e+07
M262T179	262.128	179.3	3	6.18448e+06	1.78378e+06	3.53052e+06	31131.1	2.68902e+06	2.82151e+06	7.12919e+06	3.05363e+06	2.713e+06	2.84699e+06	2.64291e+06	4.51245e+06
M262T42	262.076	41.7	0.7	83107.6	737532	335581	89269.3	345165	337019	1.00621e+06	338233	16314.3	75637	276704	34268.5
M262T43	262.03	43.1	0.7	1.27828e+06	90039.7	994633	485175	37378.2	32975.5	52175.1	8308.34	1.575e+06	550381	503095	167422
M262T50	262.135	50.3	0.8	472757	3.7471e+06	2.2574e+06	1.90853e+06	2.72749e+06	3.05193e+06	1.58592e+06	1.50485e+06	2.03888e+06	784098	2.49989e+06	2.33198e+06
M262T63	262.129	62.8	1	2.71275e+07	3.2666e+07	2.06458e+07	3.46147e+06	1.48631e+07	2.56349e+07	3.20831e+07	1.57912e+07	1.53616e+07	1.11376e+07	1.48222e+07	4.01997e+07
M263T164	263.14	164.5	2.7	9.39669e+06	201613	1.16045e+07	272789	1.59577e+06	1.30353e+07	3.60246e+07	729179	7.06076e+06	2.25244e+07	2.11157e+07	2.92941e+06
M263T258	263.105	258.2	4.3	168868	223367	557670	534437	233764	1.00777e+06	473108	57230.3	613884	877171	327888	783985
M263T273	262.882	273.5	4.6	2.26845e+06	2.49262e+06	2.14505e+06	2.21562e+06	2.17547e+06	2.28584e+06	1.89089e+06	1.95185e+06	1.87539e+06	1.96579e+06	1.88878e+06	1.96397e+06
M263T44	262.921	44.3	0.7	50528.6	2.58224e+06	2.50733e+06	3.55207e+06	4.95279e+06	5.02788e+06	6.83557e+06	4.93255e+06	3.35926e+06	4.70381e+06	5.01215e+06	6.37747e+06
M263T447	262.882	446.9	7.4	3.50385e+06	2.27971e+06	1.98749e+06	3.1413e+06	3.70249e+06	641441	676258	3.01953e+06	690878	693630	1.17506e+06	622006
M263T46	263.017	45.6	0.8	1.347e+07	1.22978e+07	6.98633e+06	2.01596e+06	8.1669e+06	1.05786e+07	6.51947e+06	1.03042e+07	1.5788e+06	7.4222e+06	6.48174e+06	7.25856e+06
M263T49	263.136	48.7	0.8	8.4183e+06	9.21581e+06	6.67568e+06	605682	2.84642e+06	5.00156e+06	1.03902e+07	4.84536e+06	4.4624e+06	2.50945e+06	7.07107e+06	1.3046e+07
M263T56	263.019	56	0.9	1.49224e+07	2.18461e+07	1.14048e+07	3.68148e+07	1.04923e+07	1.78246e+07	1.14636e+07	9.91383e+06	1.6744e+07	5.82608e+06	1.06042e+07	1.86726e+07
M263T64	263.134	63.8	1.1	2.94547e+06	3.42562e+06	314602	215028	3.4003e+06	2.6203e+06	4.00125e+06	504183	255791	375069	363593	5.74079e+06
M264T162	264.144	161.8	2.7	910019	14292.3	1.46302e+06	35128.7	6017.19	1.17747e+06	5.03627e+06	5046.47	1.44813e+06	3.22814e+06	2.98483e+06	10130.8
M264T56	264.027	56.4	0.9	6.05725e+07	8.6104e+07	5.10109e+07	2.37159e+07	4.1267e+07	5.17912e+07	5.13981e+07	4.20282e+07	3.55205e+07	3.57582e+07	3.97122e+07	4.25892e+07
M265T273	264.879	273.5	4.6	693319	771186	624265	679507	494624	701109	478596	502483	470871	513564	641980	576757
M265T292	265.147	291.8	4.9	1.89119e+06	1.89737e+06	468504	468431	1.93055e+06	1.9795e+06	1.93632e+06	1.7049e+06	1.9425e+06	1.88006e+06	454872	1.70005e+06
M265T293	265.128	293.3	4.9	461729	338740	277409	244459	299850	229328	190802	135672	324112	205769	277898	252965
M265T301	265.148	301.2	5	3.9964e+07	1.455e+07	1.96265e+07	6.81156e+07	1.67964e+07	2.08814e+07	2.24131e+07	1.88888e+07	1.3079e+07	1.66862e+07	2.88576e+07	1.18241e+08
M265T407	265.217	407.4	6.8	2.10856e+06	1.96439e+06	475195	1.35427e+06	89247.6	761084	1.05208e+06	50157	1.10143e+06	148544	46840	143295
M265T42	264.942	42.3	0.7	755183	2.78332e+06	1.289e+06	2.39752e+06	765029	1.05165e+06	64998.5	175615	46313.3	79682.5	272193	104565
M265T53	264.892	53	0.9	5.18674e+06	3.47466e+06	2.96663e+06	4.54633e+06	6.74041e+06	1.19091e+06	891612	5.70007e+06	2.86384e+06	3.31894e+06	4.35429e+06	2.81003e+06
M265T54	264.935	53.7	0.9	899557	6.09156e+06	5.06785e+06	8.0526e+06	1.18557e+06	1.40501e+06	931270	1.48642e+06	1.04303e+06	4.39678e+06	1.40503e+06	700035
M265T56	265.031	56.4	0.9	5.5884e+06	9.26567e+06	5.00333e+06	1.83978e+06	3.68635e+06	5.32421e+06	4.63671e+06	3.94511e+06	2.77546e+06	3.70669e+06	3.38492e+06	3.73394e+06
M265T64	265.119	64	1.1	3.57468e+06	66522.8	3.62741e+06	298761	1.22277e+06	3.84862e+06	6.56445e+06	740763	2.25783e+06	3.68592e+06	668487	2.04121e+06
M265T84	265.119	83.6	1.4	89913.2	1.04977e+06	5.03385e+06	129377	1.45369e+06	4.62513e+06	6.646e+06	208693	3.55582e+06	4.40983e+06	3.77827e+06	2.7829e+06
M266T118	266.02	117.7	2	119950	3.43792e+06	3.13998e+06	2.53995e+06	4.20694e+06	2.68508e+06	2.25586e+06	3.73519e+06	2.95172e+06	3.6912e+06	2.36811e+06	3.26062e+06
M266T301	266.15	301.2	5	4.96801e+06	1.62121e+06	2.12242e+06	8.43017e+06	2.03143e+06	2.71858e+06	2.68567e+06	2.3194e+06	1.50017e+06	2.01105e+06	3.75792e+06	1.44114e+07
M266T46	266.006	46.3	0.8	3.29713e+06	8.89913e+06	4.57229e+06	1.64651e+06	3.49017e+06	5.68695e+06	1.07788e+06	3.45104e+06	2.70342e+06	2.95287e+06	2.5005e+06	3.61807e+06
M266T49	265.995	49.2	0.8	4.35637e+07	4.89122e+07	3.38663e+07	4.17046e+07	4.21513e+07	4.10582e+07	3.28284e+07	3.42305e+07	2.9022e+07	3.22053e+07	3.66013e+07	4.3715e+07
M266T51	266.082	50.8	0.8	4.88688e+06	2.63604e+07	8.19516e+06	2.25328e+06	4.13207e+06	7.50312e+06	2.19043e+06	2.91548e+06	2.43134e+06	1.43269e+06	4.77079e+06	8.21061e+06
M266T52	266.125	52.1	0.9	1.21142e+06	4.24099e+06	3.12036e+06	1.34174e+06	981003	1.87963e+06	884476	1.86135e+06	1.03264e+06	1.39949e+06	752301	1.47497e+06
M266T56_1	266.026	56.2	0.9	3.86374e+06	5.00277e+06	3.21109e+06	774039	2.16786e+06	2.86236e+06	2.77398e+06	2.76443e+06	2.8365e+06	1.93491e+06	2.55163e+06	1.92154e+06
M266T56_2	266.101	56.1	0.9	1.63543e+06	4.37661e+06	1.16107e+06	3.59705e+06	1.16807e+06	3.10537e+06	1.26939e+06	1.0191e+06	1.00531e+06	164198	1.13362e+06	2.20382e+06
M267T195	267.099	195	3.2	272803	200886	272643	148725	158578	353003	255614	158497	251538	149364	261291	421553
M267T301	267.143	301.2	5	1.59719e+06	497333	779969	2.66771e+06	518654	754059	874805	718449	484998	690164	1.17891e+06	4.93443e+06
M267T41	266.989	40.5	0.7	597721	610126	144283	232580	215778	332082	166870	267739	269892	137027	150163	418690
M267T42	267.036	42.3	0.7	600908	325849	398718	999638	698402	795374	1.21729e+06	585621	985076	517065	633651	385241
M267T438	267.233	438.4	7.3	5.84169e+06	7.94816e+06	3.7177e+06	6.39125e+06	1.8922e+06	4.62304e+06	4.48213e+06	1.56779e+06	3.65991e+06	2.6456e+06	250145	2.33531e+06
M267T44	266.967	43.8	0.7	1.84315e+06	968177	1.18306e+06	796594	833307	1.1322e+06	873581	909035	186258	665436	653268	967087
M267T59_1	266.959	58.9	1	7.91298e+06	7.77502e+06	7.66556e+06	6.84258e+06	4.83835e+06	4.35683e+06	3.42174e+06	5.13381e+06	6.14636e+06	4.10918e+06	6.19734e+06	9.93529e+06
M267T59_2	267.072	58.8	1	2.44349e+09	2.27159e+09	2.32538e+09	1.8908e+09	1.39508e+09	2.04017e+09	2.14632e+09	1.23319e+09	2.00768e+09	1.30673e+09	1.9273e+09	3.55426e+09
M267T59_3	267.188	58.8	1	6.9668e+06	7.18192e+06	7.67117e+06	5.8608e+06	4.31594e+06	6.51166e+06	7.57355e+06	2.998e+06	4.79191e+06	4.61438e+06	5.47881e+06	1.28253e+07
M267T60	267.146	60.4	1	1.42103e+07	4.07471e+06	1.40939e+07	5.26358e+06	4.02157e+06	1.95541e+07	2.73433e+07	7.15054e+06	8.86945e+06	1.63113e+07	8.73338e+06	9.99368e+06
M267T80	267.072	80.2	1.3	2.32045e+07	1.55414e+08	2.22929e+08	1.2482e+08	1.43184e+08	1.86211e+08	1.91672e+08	2.40043e+07	2.39542e+07	3.76316e+07	6.01334e+07	1.68224e+08
M268T118	268.017	117.6	2	0	1.0925e+06	985849	195981	188646	152731	584763	907456	830828	1.0865e+06	697979	581907
M268T184	268.096	183.9	3.1	914021	1.20259e+06	779568	378688	906529	1.54784e+06	1.16664e+06	199729	653788	521443	561384	471958
M268T267	268.05	266.9	4.4	814253	906176	860847	1.08809e+06	949479	1.18052e+06	1.20048e+06	1.1564e+06	1.16554e+06	1.07709e+06	1.27111e+06	1.16803e+06
M268T285	268.095	284.6	4.7	486507	622030	855246	832640	683795	546979	484680	491258	524921	556491	613945	542227
M268T386	268.051	386	6.4	5.57473e+06	3.02413e+06	4.9181e+06	1.54222e+07	1.42958e+07	3.463e+06	1.93677e+07	1.44909e+07	3.44763e+06	1.92105e+07	3.87089e+06	3.67198e+06
M268T424	268.05	424.4	7.1	4.35667e+06	4.54809e+06	3.51122e+06	4.3974e+06	963664	1.12647e+06	6.05015e+06	5.94577e+06	1.21934e+06	3.90051e+06	960301	1.03959e+06
M268T438	268.236	438.2	7.3	840058	1.07541e+06	431092	917711	13846.7	628796	631109	0	67168.2	0	18946	0
M268T442	268.05	442.3	7.4	1.11978e+06	6.28432e+06	5.25099e+06	5.31503e+06	2.94167e+06	940759	3.09363e+06	3.62445e+06	1.0987e+06	3.55285e+06	883919	1.0331e+06
M268T47	267.963	46.7	0.8	3.89868e+06	4.48499e+06	2.65121e+06	448620	2.49917e+06	4.34167e+06	604346	2.26071e+06	461929	316606	2.03273e+06	4.58108e+06
M268T50	268.104	50.5	0.8	5.79936e+06	5.95241e+06	4.35693e+06	3.45736e+06	4.31987e+06	4.96426e+06	5.08984e+06	3.9652e+06	5.30804e+06	1.14404e+06	4.56589e+06	6.64474e+06
M268T59	268.077	58.9	1	2.60044e+08	2.45837e+08	2.58228e+08	2.06894e+08	1.53076e+08	2.18605e+08	2.30924e+08	1.32862e+08	2.13672e+08	1.43178e+08	2.15993e+08	3.83502e+08
M268T82	268.077	82.1	1.4	897544	3.64609e+06	2.1217e+07	575661	1.93842e+06	1.79442e+07	9.96189e+06	3.38032e+06	2.77239e+06	312164	711807	4.34854e+06
M269T259	269.131	258.9	4.3	171886	107884	180334	162356	230193	255965	103113	205290	181435	237198	154247	250611
M269T267	269.046	266.7	4.4	357945	301783	1.03995e+06	32758.3	240403	711330	747968	395419	425218	272333	697846	616074
M269T291	269.14	290.8	4.8	141197	417469	444918	421056	503740	184956	169389	94405.7	290279	164389	486125	338660
M269T322	269.212	321.7	5.4	1.92242e+07	1.39886e+07	1.16535e+07	1.57918e+07	6.03506e+06	9.05606e+06	8.52437e+06	8.8547e+06	1.16386e+07	9.22056e+06	6.04428e+06	1.03921e+07
M269T347	269.212	346.8	5.8	1.05636e+07	4.46782e+07	1.1815e+07	1.01081e+07	7.52096e+06	9.02813e+06	7.9278e+06	1.24746e+07	7.98851e+06	9.63866e+06	6.24805e+06	7.84525e+06
M269T359	269.249	358.7	6	4.28525e+06	1.02831e+07	7.36043e+06	5.8656e+06	1.14102e+07	4.7955e+06	6.49992e+06	6.00722e+06	5.17851e+06	8.99363e+06	2.56331e+06	3.91146e+06
M269T378	269.212	378.3	6.3	4.97049e+06	5.21102e+06	4.01327e+06	6.29712e+06	5.26856e+06	5.8976e+06	5.0369e+06	9.91099e+06	5.62657e+06	8.6138e+06	3.81817e+06	4.35793e+06
M269T48	269.026	48.1	0.8	2.15279e+06	6.02921e+06	3.74049e+06	6.71019e+06	3.09554e+06	2.68306e+06	1.94313e+06	514286	3.61935e+06	3.97478e+06	2.45897e+06	749598
M269T49_1	268.972	49.2	0.8	3.19501e+06	1.36934e+06	2.32648e+06	1.89502e+06	1.61104e+06	1.56149e+06	768119	385175	3.80762e+06	2.50655e+06	2.26388e+06	2.86771e+06
M269T49_2	269.088	49.2	0.8	1.15565e+09	6.69321e+08	8.92399e+08	2.93139e+08	6.86996e+08	7.12937e+08	1.01861e+09	4.84656e+08	1.09997e+09	8.82936e+08	9.23991e+08	9.66611e+08
M269T49_3	269.204	49.2	0.8	3.40264e+06	1.39576e+06	2.01622e+06	86155.3	2.30388e+06	1.87181e+06	2.78277e+06	950931	3.01497e+06	2.48897e+06	1.7441e+06	2.69999e+06
M269T59	269.078	58.9	1	7.44795e+07	2.51641e+07	2.67887e+07	2.51705e+07	1.01964e+07	1.13994e+07	1.73562e+07	1.25909e+07	1.45107e+07	1.97997e+07	1.41975e+07	1.69383e+07
M269T69	269.086	68.9	1.1	1.63717e+07	5.07314e+07	1.44157e+07	5.07046e+06	5.68834e+07	6.50258e+07	7.49006e+07	6.42218e+06	4.93961e+07	8.78413e+06	7.43944e+07	1.01655e+08
M270T184	270.093	183.8	3.1	258605	422841	261067	26223.1	275644	522670	470404	26364.6	154315	23151.4	322721	52781.7
M270T262	270.207	261.8	4.4	373889	334515	808508	452876	433469	363630	413670	359167	548080	375379	735633	374991
M270T322	270.216	321.7	5.4	2.82294e+06	2.86534e+06	1.59059e+06	2.63389e+06	978405	1.36232e+06	1.69701e+06	671011	1.5683e+06	2.17531e+06	854192	1.45341e+06
M270T49	270.091	49.2	0.8	1.14792e+08	6.57019e+07	9.03159e+07	2.79203e+07	6.78406e+07	7.12737e+07	9.74036e+07	4.94396e+07	1.1205e+08	8.77805e+07	8.92331e+07	1.0065e+08
M270T54	270.157	54.3	0.9	3.08227e+06	148148	1.7506e+06	0	2.1383e+06	388872	1.67324e+06	346316	2.3904e+06	955327	271537	315877
M270T58	270.081	58.3	1	1.48272e+06	456114	389450	1.35503e+06	1.21262e+06	308663	1.63257e+06	266200	1.80506e+06	330012	1.64574e+06	3.84181e+06
M271T105	271.07	105.2	1.8	9.20918e+06	9.89664e+06	4.10234e+06	2.04663e+06	5.20076e+06	5.01041e+06	5.53888e+06	4.35929e+06	1.04507e+06	743588	3.57049e+06	7.08508e+06
M271T218	271.12	218.5	3.6	443826	450732	422311	607020	357382	486369	458474	307644	535869	419551	372478	392742
M271T334	271.228	334.2	5.6	1.0187e+07	2.80831e+06	9.49672e+06	9.50503e+06	8.20325e+06	8.79211e+06	2.12653e+06	1.63153e+06	7.58311e+06	8.50412e+06	6.96878e+06	2.35611e+06
M271T346	271.228	346.2	5.8	2.96768e+07	4.18551e+07	5.50591e+07	6.58853e+07	3.84235e+07	8.48138e+07	4.98563e+07	2.6075e+07	9.14888e+07	8.88871e+07	4.53145e+07	8.63815e+07
M271T373	271.228	372.8	6.2	9.98853e+06	7.97499e+06	9.78052e+06	1.81619e+07	9.81059e+06	1.40887e+07	1.00055e+07	5.89256e+06	1.3807e+07	1.25367e+07	1.42862e+07	1.38434e+07
M271T49_1	271.092	49.2	0.8	2.11257e+07	3.93182e+06	1.51564e+07	5.49911e+06	1.37217e+07	1.31145e+07	1.82274e+07	8.37951e+06	2.16542e+07	1.55297e+07	1.84976e+07	1.90202e+07
M271T49_2	271.103	49.2	0.8	8.13202e+06	1.31536e+07	9.74952e+06	2.11592e+07	8.25525e+06	7.12929e+06	4.77635e+07	1.89454e+07	1.37949e+07	3.55446e+07	1.40462e+07	1.44029e+07
M271T56_1	270.964	56.4	0.9	1.99193e+06	3.46889e+06	1.71411e+06	5.71112e+06	1.32501e+06	2.80546e+06	1.56338e+06	1.46503e+06	1.40137e+06	606995	236723	2.05681e+06
M271T56_2	271.006	56.4	0.9	983396	3.06445e+06	1.00302e+06	4.94873e+06	915114	730710	474180	375199	784927	156971	237911	541017
M271T62	271.07	62.4	1	3.21011e+06	36427.1	2.22483e+06	119819	141870	1.52745e+06	2.06631e+06	121690	1.31939e+06	1.59904e+06	1.22477e+06	296923
M272T346	272.231	346.3	5.8	7.05757e+06	6.29258e+06	9.47267e+06	1.15669e+07	6.81265e+06	1.48245e+07	1.01975e+07	3.41861e+06	1.59356e+07	1.45954e+07	9.94359e+06	1.51926e+07
M273T137	272.96	136.5	2.3	683480	1.24876e+06	7.57348e+06	4.89163e+06	2.01887e+06	3.4829e+06	4.50415e+06	7.19837e+06	3.19088e+06	4.84651e+06	1.6931e+07	1.77398e+07
M273T189	273.128	189.2	3.2	787048	751730	609453	81432.3	1.28303e+06	1.51876e+06	1.22498e+06	452083	500289	298830	254871	865173
M273T205	272.957	205.5	3.4	382741	532847	748528	809068	4.22596e+06	2.82054e+06	6.76819e+06	901125	4.84638e+06	2.40203e+06	3.34798e+06	927812
M273T248	273.044	248.3	4.1	342948	156027	185242	236471	142768	855951	458828	287811	210180	154730	222730	515723
M273T258	273.135	258.2	4.3	982577	713863	1.28848e+06	1.02514e+06	840672	2.00271e+06	844299	328276	1.47281e+06	1.76955e+06	749676	1.37595e+06
M273T409	273.207	409.1	6.8	5.32859e+06	6.21259e+06	2.72245e+06	4.19942e+06	961102	2.72432e+06	2.60812e+06	1.15861e+06	1.98047e+06	798371	1.05624e+06	1.27405e+06
M273T49	273.049	48.7	0.8	1.77716e+07	1.89637e+07	1.26244e+07	1.05072e+07	1.08073e+07	1.90409e+07	1.50903e+07	1.17078e+07	1.44975e+07	1.07984e+07	1.28616e+07	1.47101e+07
M273T50	273.061	50	0.8	5.13481e+06	7.62257e+06	3.50407e+06	3.89091e+06	4.89423e+06	4.99598e+06	3.83486e+06	4.83913e+06	2.88593e+06	4.58155e+06	3.16431e+06	5.16846e+06
M273T58	273.145	57.9	1	9.55625e+06	1.30273e+07	2.26755e+06	7.63483e+06	2.31927e+06	5.42025e+06	2.73217e+06	1.88196e+06	2.51759e+06	1.7423e+06	3.97565e+06	2.90369e+06
M273T93	272.959	93	1.6	1.01625e+06	1.69989e+06	2.71339e+06	2.59115e+07	1.29417e+07	5.93251e+07	1.07024e+08	3.79726e+06	2.65469e+07	8.84165e+06	8.60786e+06	3.52191e+07
M274T115	274.12	114.5	1.9	179709	1.493e+06	780549	166252	1.75357e+06	2.75531e+06	1.05845e+06	530468	498639	115346	1.11704e+06	2.1436e+06
M274T42	274.093	42.4	0.7	938507	1.32824e+06	801502	1.74284e+06	929607	618772	881878	487657	2.35194e+06	4.19844e+06	519204	790999
M274T48	274.034	47.6	0.8	8.9233e+06	1.3313e+07	6.74049e+06	3.06581e+06	4.85472e+06	1.00793e+07	7.84087e+06	6.20359e+06	4.33213e+06	4.46254e+06	6.00357e+06	1.21922e+07
M274T62	274.141	62.3	1	2.03505e+06	1.63431e+06	1.13198e+06	594424	31687.2	2.48208e+06	2.21525e+06	0	1.27734e+06	1.35868e+06	89393.1	136940
M275T180	275.104	180.3	3	274267	1.70088e+06	115073	419849	84447.1	431713	396091	337088	61033.1	119170	90603	194060
M275T249	275.165	248.9	4.1	376502	455945	62193	279696	327766	495923	335054	219450	292589	386888	164045	324823
M275T301	275.036	300.9	5	1.08761e+06	937144	1.62137e+06	1.26788e+06	2.05389e+06	1.89377e+06	1.49578e+06	1.47798e+06	1.22822e+06	1.92866e+06	1.45258e+06	2.19852e+06
M275T383	275.201	382.9	6.4	7.2188e+06	1.32609e+07	1.3803e+06	9.5988e+06	0	2.37791e+06	7.84077e+06	2.18068e+06	6.84694e+06	1.06658e+06	681142	1.63359e+06
M275T42	275.017	41.6	0.7	1.67865e+07	1.61759e+07	8.6753e+06	2.99406e+07	1.1128e+07	1.81121e+07	1.02476e+07	7.08347e+06	1.29236e+07	7.81648e+06	1.04143e+07	1.44103e+07
M275T48_1	274.971	47.7	0.8	214134	1.77699e+06	2.47284e+06	4.53763e+06	2.21709e+06	300017	244071	61350.3	3.20068e+06	2.15608e+06	2.24841e+06	314256
M275T48_2	275.091	47.7	0.8	2.76347e+07	4.30822e+07	3.10477e+07	3.72263e+07	3.89181e+07	3.4172e+07	3.08684e+07	1.84989e+07	4.54857e+07	2.37317e+07	2.80949e+07	4.45605e+07
M275T71	275.092	71.5	1.2	7.8546e+07	1.35411e+07	1.09414e+07	1.0681e+07	5.94368e+07	1.43611e+07	1.40195e+07	2.51337e+07	1.46214e+07	4.2659e+07	1.17474e+07	3.48776e+07
M275T79	275.091	78.8	1.3	1.26487e+07	2.71041e+07	5.91344e+07	2.87707e+07	1.41611e+07	6.63538e+07	6.45189e+07	1.80211e+07	6.152e+07	9.87444e+06	5.0577e+07	1.55909e+07
M275T83	275.056	83.1	1.4	2.60735e+06	3.49324e+06	786031	2.94666e+06	3.72304e+06	265387	850367	2.81535e+06	1.46683e+06	2.48207e+06	1.84304e+06	3.38191e+06
M276T177	276.037	177.4	3	1.70129e+06	1.41112e+06	1.41895e+06	1.43689e+06	1.26212e+06	1.202e+06	1.27875e+06	1.44737e+06	1.32363e+06	1.39916e+06	1.1564e+06	1.29183e+06
M276T41	276.021	41.2	0.7	853207	942000	381855	1.711e+06	440927	1.01495e+06	452462	418340	459610	300880	396631	742671
M276T48	276.095	47.7	0.8	3.07429e+06	673208	2.41911e+06	3.46032e+06	3.61623e+06	3.93226e+06	1.0661e+06	1.70796e+06	4.83145e+06	711288	702209	4.39705e+06
M276T51	276.077	51.1	0.9	8.42299e+06	5.12332e+06	7.90967e+06	3.06215e+06	7.47644e+06	5.19623e+06	5.99172e+06	7.61322e+06	7.82289e+06	7.54028e+06	6.69595e+06	6.61997e+06
M276T55	276.031	55.3	0.9	1.11024e+07	1.4554e+07	1.05704e+07	6.8473e+06	7.44517e+06	9.69691e+06	8.52545e+06	8.00448e+06	7.06349e+06	8.32191e+06	8.67732e+06	7.81118e+06
M277T177	276.539	177	3	411102	244457	153040	220137	58579.2	43285.2	40600.7	316587	184993	253681	255165	167796
M277T195	277.156	195.4	3.3	7.4824e+06	1.0199e+06	1.23899e+07	164077	1.28624e+06	1.90259e+07	3.7631e+07	1.15254e+06	9.61287e+06	1.46229e+07	1.46061e+07	2.91914e+06
M277T239	277.016	239.4	4	32605.2	32768.7	251990	56242.7	69940.8	371380	211549	203406	208561	60351.2	252868	356808
M277T267	277.145	267.3	4.5	997200	815521	191083	821855	684382	709281	532583	2.94892e+06	567995	788796	160518	658411
M277T287	277.145	287.2	4.8	998591	934450	2.03904e+06	1.02568e+06	821443	815321	744300	839320	856877	805591	2.01289e+06	821523
M277T301	277.033	300.9	5	493067	366375	759298	545404	876488	728733	533266	491511	455694	860463	482759	957291
M277T317	277.181	316.5	5.3	737767	627114	817507	1.55293e+06	510263	1.63614e+06	529849	536748	629611	908646	488623	1.21303e+06
M277T342	277.217	342	5.7	1.30398e+06	1.08758e+06	2.90488e+06	6.17351e+06	3.21182e+06	4.05908e+06	913693	844032	4.42168e+06	7.21333e+06	882237	873231
M277T377	277.217	376.7	6.3	1.20859e+06	4.56542e+06	3.38929e+06	1.26589e+06	3.9565e+06	4.92559e+06	1.21956e+06	960418	7.05784e+06	9.1875e+06	970627	4.29339e+06
M277T382	277.166	381.9	6.4	1.50433e+06	2.4517e+06	1.9104e+06	1.78361e+06	2.23251e+06	2.58241e+06	1.6281e+06	1.92335e+06	1.39736e+06	322479	2.57954e+06	1.53779e+06
M277T401	277.217	401.2	6.7	1.59816e+08	2.91221e+08	6.74682e+07	1.22788e+08	2.06093e+07	7.53671e+07	1.87538e+08	5.97881e+07	1.07118e+08	5.45638e+07	2.78732e+07	7.09325e+07
M277T41	277.021	41	0.7	154001	226668	18724.1	426761	153178	249752	16358.7	34516.5	28318.2	88317.3	141139	166428
M277T47	277.032	47.5	0.8	1.46128e+07	9.12433e+06	1.06583e+07	3.88717e+06	7.05763e+06	9.16645e+06	2.52888e+06	5.91863e+06	8.73982e+06	1.00769e+07	1.05156e+07	9.3896e+06
M277T48	277.088	47.7	0.8	7.83381e+06	1.21836e+07	8.3804e+06	1.28489e+07	1.29152e+07	1.07984e+07	9.05265e+06	5.24715e+06	1.58361e+07	6.43775e+06	8.26052e+06	1.25483e+07
M277T51	277.073	51.1	0.9	3.70634e+07	2.72869e+07	3.88289e+07	1.5089e+07	3.29265e+07	2.54476e+07	2.69121e+07	3.62587e+07	3.49327e+07	3.12302e+07	3.00061e+07	2.82138e+07
M277T62	277.14	62.5	1	2.24827e+06	902754	2.527e+06	376030	791376	2.91332e+06	4.3955e+06	1.18995e+06	1.16171e+06	1.83929e+06	1.63946e+06	2.48704e+06
M277T63	277.12	63.5	1.1	4.91109e+06	3.07045e+06	4.85769e+06	641277	3.51417e+06	5.54697e+06	6.63958e+06	4.03847e+06	3.01215e+06	3.56708e+06	3.51492e+06	5.44273e+06
M277T69	277.089	68.6	1.1	2.40301e+07	7.3306e+06	6.18032e+06	2.16423e+06	1.9314e+07	1.9825e+07	4.11661e+06	3.19632e+06	3.42266e+06	5.958e+06	3.20408e+06	1.3421e+07
M277T80	277.089	80.3	1.3	1.80109e+06	8.4615e+06	8.65394e+06	1.45384e+07	2.26245e+06	2.34735e+06	2.08941e+07	4.58907e+06	1.00207e+07	5.20606e+06	1.41749e+07	3.1281e+06
M277T81_1	277.06	81.3	1.4	1.10864e+06	1.14461e+06	1.16014e+06	6.54724e+06	1.99614e+06	2.75975e+06	5.81859e+06	2.11543e+06	4.25815e+06	3.03953e+06	5.71643e+06	6.50142e+06
M277T81_2	277.119	81.3	1.4	1.20771e+06	1.6676e+06	1.5696e+06	2.0014e+06	1.76918e+06	1.6802e+06	3.52405e+06	1.42167e+06	2.02893e+06	2.84761e+06	3.10516e+06	3.71471e+06
M278T184	278.124	183.9	3.1	968056	1.09864e+06	442008	285805	582727	723946	517978	20614.2	270852	37108.4	233260	35754.5
M278T195	278.159	195.3	3.3	1.11718e+06	5713.25	2.01642e+06	0	31982	3.01784e+06	6.17487e+06	128231	1.66746e+06	2.48743e+06	2.51859e+06	523272
M278T232	278.153	231.8	3.9	685192	694119	1.51554e+06	1.05611e+06	716734	689979	969458	495536	784939	701790	1.43192e+06	853482
M278T401	278.22	401.2	6.7	3.09008e+07	5.50543e+07	1.27663e+07	2.31026e+07	4.04766e+06	1.42844e+07	3.53156e+07	1.15694e+07	2.06893e+07	1.03877e+07	4.41587e+06	1.38957e+07
M278T46	278.088	45.8	0.8	6.6936e+06	8.35416e+06	723334	70808.7	3.13855e+06	5.33298e+06	3.62611e+06	3.50683e+06	2.18177e+06	1.82068e+06	2.85377e+06	7.98148e+06
M278T51	278.077	51.2	0.9	3.29979e+06	976383	3.23452e+06	243687	1.6457e+06	929599	1.94086e+06	2.88253e+06	2.95532e+06	482322	1.80132e+06	1.6129e+06
M278T52	278.124	52.1	0.9	5.87753e+06	6.33203e+06	1.81234e+06	288656	2.31206e+06	4.18467e+06	6.87127e+06	3.18189e+06	4.07777e+06	1.06003e+06	2.47084e+06	8.48127e+06
M278T64_1	278.052	63.9	1.1	38165.9	630184	3.70007e+06	215194	2.6284e+06	1.52115e+06	1.44336e+07	3.05123e+06	5.19387e+06	3.50163e+06	7.71403e+06	1.11216e+07
M278T64_2	278.114	63.9	1.1	1.73942e+06	682602	1.90164e+06	193683	628535	1.8172e+06	3.83906e+06	513553	1.62465e+06	2.12807e+06	1.50031e+06	1.4417e+06
M278T82	278.052	81.9	1.4	83332.2	9.02699e+06	8.48935e+06	1.78785e+06	6.65538e+06	2.11038e+07	3.15579e+07	9.37505e+06	1.49671e+07	1.00844e+07	1.90695e+07	2.93733e+07
M279T200	279.08	200.1	3.3	1.2484e+07	1.02925e+07	5.01154e+06	1.52795e+06	6.50051e+06	6.83813e+06	9.35905e+06	4.69699e+06	4.61225e+06	3.879e+06	4.92496e+06	7.26971e+06
M279T311	279.197	311	5.2	2.11202e+06	1.23373e+06	5.71824e+06	4.90467e+06	425827	8.13722e+06	1.59514e+06	3.40507e+06	2.32359e+06	2.04912e+06	1.4491e+06	2.17271e+06
M279T315	279.233	315.1	5.3	1.72363e+07	1.66458e+07	3.19784e+07	2.01385e+07	5.83931e+06	1.66037e+07	5.19248e+06	5.01452e+06	2.95632e+07	4.90624e+06	1.48665e+07	4.0595e+06
M279T339	279.23	338.7	5.6	5.82658e+07	1.06011e+07	2.08316e+07	5.72586e+07	9.42999e+06	4.84629e+07	8.63292e+06	8.66641e+06	8.23556e+06	1.99836e+07	7.7572e+06	1.69688e+07
M279T374	279.231	373.8	6.2	5.71421e+07	2.52699e+08	2.24691e+08	1.19685e+08	1.58522e+08	9.54777e+07	2.6235e+08	2.23722e+08	1.98839e+08	9.13688e+07	1.96987e+08	1.5247e+08
M279T412	279.236	411.7	6.9	6.31952e+06	6.17238e+06	6.65856e+06	6.38662e+06	2.3898e+07	4.87793e+06	1.547e+07	1.23284e+07	2.25957e+07	2.35875e+07	3.85936e+06	1.2721e+07
M279T424	279.355	424.5	7.1	2.54018e+06	1.39344e+06	1.35691e+06	1.90741e+06	692403	1.96946e+06	2.52893e+06	950376	1.37934e+06	850164	871917	1.17823e+06
M279T425_1	279.11	424.6	7.1	2.7831e+06	5.99886e+06	1.73974e+06	2.16271e+06	513101	2.15233e+06	2.9022e+06	812731	2.4231e+06	251053	182412	1.20068e+06
M279T425_2	279.233	424.5	7.1	1.00384e+09	1.64337e+09	5.06155e+08	7.33555e+08	2.32119e+08	7.04141e+08	8.28732e+08	3.39163e+08	7.72145e+08	2.96161e+08	2.98421e+08	4.11754e+08
M279T44	278.899	43.8	0.7	0	41664.7	1.18219e+06	1.40411e+06	1.76509e+06	2.11609e+06	2.17912e+06	2.17799e+06	1.92988e+06	2.88534e+06	2.35393e+06	2.78255e+06
M279T445	279.23	445.5	7.4	3.41864e+07	4.49424e+07	5.51091e+07	8.73074e+07	6.43312e+06	7.8065e+07	1.03003e+08	1.2237e+07	9.37021e+07	9.63896e+06	3.42168e+07	1.27219e+07
M279T58	279.038	58.2	1	2.97948e+06	48797.7	4.1155e+06	2.37206e+06	3.77246e+06	1.71543e+06	1.23943e+07	3.01823e+06	6.195e+06	4.23806e+06	6.14188e+06	1.4073e+07
M279T81	279.039	81.3	1.4	380528	1.1454e+06	5.27972e+06	1.07738e+06	8.13196e+06	1.56321e+07	9.27327e+06	2.16044e+06	5.85536e+06	1.0917e+06	7.34674e+06	2.19301e+07
M279T82	279.055	81.9	1.4	15273.7	1.55062e+06	1.19067e+06	2.13946e+06	1.09094e+06	2.59144e+06	6.26669e+06	1.88477e+06	3.46494e+06	2.15327e+06	4.18346e+06	5.92228e+06
M280T200	280.084	200.1	3.3	1.83881e+06	1.29197e+06	704319	224425	877475	960435	1.24977e+06	528226	586461	584352	722456	1.08952e+06
M280T231	280.15	231.4	3.9	189489	254890	456340	210855	235994	148495	286592	30010.1	202987	215459	426222	272944
M280T275	279.917	274.7	4.6	394661	486799	405905	431361	417745	421193	342028	379976	402696	415316	439390	395888
M280T376	280.237	375.6	6.3	1.57297e+07	5.84485e+06	4.37493e+06	9.63767e+06	3.64443e+06	3.55485e+06	2.88566e+07	3.55322e+06	3.24254e+06	3.10347e+06	1.16046e+07	1.1549e+07
M280T425	280.236	424.5	7.1	1.97419e+08	3.29028e+08	9.97336e+07	1.44988e+08	4.45553e+07	1.37765e+08	1.57129e+08	6.70271e+07	1.49039e+08	5.62442e+07	5.90485e+07	7.93608e+07
M280T45	280.035	45.3	0.8	3.67594e+06	7.33288e+06	6.18198e+06	2.58443e+07	4.26216e+06	1.05508e+07	2.98951e+06	7.9784e+06	2.18091e+06	274249	3.28834e+06	6.3538e+06
M280T47	280.103	47.4	0.8	2.39858e+06	2.67324e+06	214783	130613	318803	371733	2.61554e+06	1.83405e+06	1.50187e+06	112799	214281	3.28642e+06
M280T57	280.086	57.4	1	2.81479e+06	3.24003e+06	1.8686e+06	88919.4	1.42478e+06	2.2054e+06	2.59327e+06	126472	275419	1.01356e+06	1.33663e+06	4.19679e+06
M280T83	280.05	82.6	1.4	0	177926	679924	10419.6	532679	1.92539e+06	4.13542e+06	1.15999e+06	1.9639e+06	1.23055e+06	2.38639e+06	3.66249e+06
M281T196	281.116	196.3	3.3	544538	157862	311328	103691	124068	683551	346603	87383.7	253517	427828	116301	382495
M281T200	281.077	200.1	3.3	538579	321821	69133.1	52040.1	287740	191390	310180	239349	157427	180844	73641.3	313309
M281T425	281.239	424.5	7.1	1.96589e+07	3.21819e+07	1.13907e+07	1.4061e+07	6.49696e+06	1.31621e+07	1.44864e+07	6.28637e+06	1.41812e+07	5.30247e+06	5.79798e+06	7.39002e+06
M281T53	280.908	53.2	0.9	1.21292e+07	1.84906e+07	1.4873e+07	2.5464e+07	1.79721e+07	8.63271e+06	5.62878e+06	1.29217e+07	1.25682e+07	1.47976e+07	9.18268e+06	5.46148e+06
M281T58	281.036	58.4	1	0	0	259225	98567.4	765075	315967	2.84992e+06	122979	1.17204e+06	1.05908e+06	1.12592e+06	3.61539e+06
M282T115	281.994	115.1	1.9	15090	2.64128e+06	1.11788e+06	836511	2.10747e+06	2.0922e+06	588714	604201	137768	614286	147157	1.83443e+06
M282T47	281.978	46.7	0.8	6.31883e+06	9.48169e+06	4.71908e+06	2.49114e+06	2.98363e+06	6.16695e+06	3.56635e+06	4.38735e+06	3.4539e+06	2.92839e+06	3.54698e+06	5.33208e+06
M282T50	282.05	50.3	0.8	1.1145e+07	2.47648e+07	9.01597e+06	6.21225e+06	1.05809e+07	1.34304e+07	1.32163e+07	1.60091e+07	7.47074e+06	6.55828e+06	3.32157e+06	1.81838e+07
M282T52	282.011	51.6	0.9	1.60272e+07	2.50786e+07	1.90144e+07	2.4264e+07	2.14871e+07	1.21836e+07	1.02499e+07	1.34899e+07	1.69749e+07	1.83094e+07	1.22849e+07	1.0349e+07
M282T59	282.085	58.9	1	2.31936e+07	1.91067e+07	2.20108e+07	2.52819e+07	1.33375e+07	2.49737e+07	1.99047e+07	1.12027e+07	1.6305e+07	1.20042e+07	1.666e+07	3.26465e+07
M283T272	283.068	271.7	4.5	2.06103e+06	1.99098e+06	2.7132e+06	1.59932e+06	1.86969e+06	4.90947e+06	794641	978925	2.23419e+06	906131	1.62811e+06	1.26152e+06
M283T289	283.138	289.4	4.8	3.14649e+06	2.75963e+06	3.07042e+06	2.77418e+06	2.88268e+06	2.78143e+06	2.72593e+06	2.53484e+06	2.78005e+06	2.52858e+06	2.42685e+06	2.52403e+06
M283T325	283.265	324.6	5.4	5.2899e+06	3.76095e+07	4.82971e+06	1.76332e+07	8.9336e+06	1.30607e+07	4.38515e+06	1.34132e+07	4.24096e+06	1.73626e+07	4.23377e+06	1.97576e+07
M283T355	283.267	355.4	5.9	9.43013e+06	3.09807e+07	4.96554e+07	2.56095e+07	1.05209e+07	9.33476e+06	9.23419e+06	2.6083e+07	8.70561e+06	8.46322e+06	1.72092e+07	3.97822e+07
M283T374	283.266	373.6	6.2	1.38122e+08	7.81836e+07	4.5309e+07	4.68704e+07	1.60957e+08	1.36722e+08	1.51959e+08	8.78589e+07	1.0375e+08	1.32203e+08	3.20022e+07	2.88155e+07
M283T377	283.17	376.7	6.3	3.35139e+06	2.555e+06	1.81459e+06	1.86704e+06	1.3636e+06	1.16881e+06	340736	217320	199198	1.16591e+06	153578	1.09491e+06
M283T385	283.137	384.5	6.4	5.01288e+07	4.70864e+07	4.09132e+07	5.61444e+07	4.57965e+07	5.02753e+07	5.16795e+07	4.04449e+07	6.76749e+07	4.89905e+07	4.36311e+07	1.85549e+07
M283T406	283.243	406.1	6.8	624981	1.03824e+06	413872	701030	46947.6	644832	1.3851e+06	0	61927.8	56912	137644	460889
M283T411	283.265	411.2	6.9	1.79318e+07	1.40351e+08	1.54374e+08	2.04552e+08	2.74977e+08	1.60222e+08	1.4914e+08	1.74117e+08	1.70201e+08	1.79286e+08	1.16477e+08	1.37976e+08
M283T42	282.953	42.2	0.7	1.40648e+06	5.1111e+06	1.51002e+06	4.12671e+06	1.3431e+06	1.67995e+06	994799	858259	591658	112973	523177	1.12558e+06
M283T424	283.137	424.4	7.1	9.18411e+06	1.3113e+07	7.7955e+06	9.60026e+06	2.32835e+06	9.83318e+06	1.61514e+07	2.57276e+06	2.2466e+06	1.15383e+07	2.65154e+06	1.32264e+07
M283T435	283.262	434.8	7.2	2.90139e+06	1.20192e+07	3.21063e+06	1.04701e+07	3.06976e+06	9.39574e+06	4.41991e+07	2.74629e+06	7.24485e+06	2.82335e+06	2.37214e+06	2.8601e+07
M283T444_1	283.136	444.4	7.4	8.13838e+06	918162	1.23264e+07	1.3022e+07	4.41318e+06	9.97176e+06	2.88915e+06	3.15289e+07	5.50043e+06	4.6832e+06	3.04721e+07	1.56097e+07
M283T444_2	283.262	444.3	7.4	2.60638e+07	8.51657e+06	3.40986e+07	1.06058e+07	1.07116e+07	7.36383e+06	8.14459e+06	3.19742e+07	7.01255e+06	8.80747e+06	8.58488e+06	7.76641e+06
M283T48	283.058	47.7	0.8	3.71064e+06	3.18512e+06	7.75159e+06	5.67971e+06	4.2687e+06	3.08965e+06	3.95929e+06	3.05649e+06	3.47929e+06	7.30272e+06	4.39199e+06	2.58772e+06
M283T50	283.113	50.2	0.8	2.21929e+07	3.84916e+07	2.55597e+07	3.67684e+07	2.95105e+07	1.89096e+07	1.59991e+07	1.61499e+07	2.54659e+07	2.35583e+07	1.68343e+07	1.423e+07
M284T290	284.141	289.6	4.8	62748.6	294960	270926	343244	419024	69165.2	378894	300496	236767	68002.5	312248	335465
M284T372	284.267	372.1	6.2	1.98718e+06	1.79e+06	5.70214e+06	5.74298e+06	1.82085e+06	1.25082e+07	2.0534e+07	5.27395e+06	1.60853e+07	6.77228e+06	1.81371e+06	1.63416e+06
M284T411	284.267	411	6.8	818785	2.58189e+07	3.07066e+07	4.02537e+07	5.34527e+07	2.92621e+07	2.81663e+07	3.34804e+07	3.329e+07	3.13509e+07	2.23235e+07	2.54797e+07
M284T49	284.099	49.1	0.8	1.15893e+07	1.32375e+07	9.72216e+06	3.2861e+06	7.40126e+06	7.85534e+06	1.05708e+07	1.00317e+07	9.27976e+06	9.37473e+06	6.96776e+06	1.16988e+07
M284T56	284.082	56.4	0.9	4.35134e+06	9.7948e+06	3.9618e+06	5.21464e+06	1.57801e+06	6.39548e+06	4.1656e+06	2.60171e+06	2.02852e+06	186601	1.71935e+06	5.36497e+06
M285T284	285.207	283.8	4.7	227341	1.03355e+06	1.44707e+06	1.93786e+06	175840	199987	768931	118240	967016	588965	120075	218504
M285T285	285.116	284.9	4.7	47454.5	211235	193220	48102.7	219314	38988.8	188724	204229	146353	220732	172429	214858
M285T301	285.065	301.3	5	3.29282e+06	2.62668e+06	3.28414e+06	2.58071e+06	3.60173e+06	3.07883e+06	3.01122e+06	2.87803e+06	2.51024e+06	3.34166e+06	2.58922e+06	4.223e+06
M285T346	285.111	346.2	5.8	1.35448e+06	4.18917e+06	1.04972e+06	992184	1.37593e+06	1.91282e+06	1.50547e+06	3.54064e+06	1.89429e+06	1.91254e+06	1.72879e+06	4.48753e+06
M285T40	285.073	40	0.7	672178	704488	521582	394605	157007	377795	569384	530821	26338.5	269070	169261	580057
M285T411	285.271	411.3	6.9	0	2.05147e+06	2.54836e+06	4.0243e+06	4.43059e+06	2.51509e+06	2.59884e+06	2.48421e+06	2.82387e+06	579405	1.6359e+06	1.87694e+06
M285T48_1	284.999	48.2	0.8	1.12462e+07	1.02693e+07	1.23049e+07	1.34512e+07	1.09945e+07	7.9329e+06	1.24906e+07	4.39858e+06	1.11276e+07	8.6661e+06	1.05848e+07	8.46442e+06
M285T48_2	285.082	47.7	0.8	3.09025e+06	488811	2.22964e+06	1.38414e+06	371719	3.66206e+06	1.41194e+06	343621	663974	603424	362815	2.73238e+06
M286T42_1	286.033	42.3	0.7	819724	2.70526e+06	1.78115e+06	56771.2	990794	1.26054e+06	1.1974e+06	1.30805e+06	829030	713457	860360	1.52169e+06
M286T42_2	286.478	42.1	0.7	5366.05	91362.1	339742	175632	1.34026e+06	1.14016e+06	839867	151580	743676	152546	990860	174728
M287T108	287.044	108.3	1.8	219553	9.20487e+06	2.06296e+06	537591	2.72201e+06	3.65608e+06	2.70257e+06	963370	1.10934e+06	494170	1.19831e+06	3.96768e+06
M287T190	287.144	189.8	3.2	42993.3	114877	45270.5	27668.6	135335	465218	241925	52445.4	158773	40123.3	50183.5	615527
M287T242	287.044	242.3	4	1.54566e+06	845139	896457	935056	776746	799482	710126	561250	702992	1.72387e+06	1.77356e+06	946382
M287T306	287.223	305.6	5.1	117713	74142.9	144806	1.28655e+06	95140.4	812273	73181.7	40951.2	527291	571177	352759	557560
M287T346_1	287.108	346.2	5.8	440807	1.48198e+06	93547.1	317153	69534.2	641187	457684	1.219e+06	507570	733318	637279	1.49476e+06
M287T346_2	287.223	345.6	5.8	1.84726e+06	1.23553e+06	868707	1.11593e+06	108995	754404	851549	63692.4	151058	60950	33117.7	93195.9
M287T50	287.076	50.4	0.8	3.70527e+06	6.07686e+06	4.32936e+06	2.82135e+06	4.75272e+06	5.56188e+06	3.62865e+06	5.4249e+06	2.63187e+06	518193	1.96159e+06	4.92529e+06
M287T56	286.98	56.4	0.9	6.2343e+06	1.52745e+07	5.39389e+06	2.05367e+07	5.7241e+06	4.69434e+06	1.64853e+06	4.16409e+06	4.34349e+06	2.63592e+06	2.24975e+06	3.36915e+06
M287T72	287.085	72.1	1.2	890925	2.01578e+06	637875	1.74427e+06	785663	4.09914e+06	6.0817e+06	1.90763e+06	1.02761e+06	559141	6.50784e+06	1.38846e+07
M288T56	288.083	55.8	0.9	1.23872e+06	3.26868e+06	319421	4.1458e+06	1.22819e+06	986972	344563	38749.2	299869	105656	669360	411999
M288T63	288.156	63.4	1.1	2.50843e+06	1.07641e+06	2.4822e+06	1.03816e+06	78279.5	3.4947e+06	3.76049e+06	93816	1.60539e+06	1.80552e+06	1.08028e+06	212167
M289T106	289.115	106.2	1.8	281604	198016	232648	396397	5.21547e+06	2.17239e+07	1.21689e+06	4.10791e+06	5.15646e+06	877839	3.33523e+06	5.33975e+07
M289T120	288.936	120.1	2	470282	4.02274e+06	1.52428e+07	3.40009e+06	1.28329e+07	5.54824e+06	1.64687e+07	4.14046e+06	1.87884e+07	3.78255e+07	6.88283e+06	3.19571e+07
M289T157	288.937	157.4	2.6	879948	4.80651e+06	4.30083e+06	5.41447e+06	5.6457e+06	1.22792e+07	8.08244e+07	4.20589e+07	1.83151e+07	3.55023e+07	2.14364e+07	2.85295e+07
M289T167	288.936	166.5	2.8	478576	1.17243e+06	6.32875e+06	1.34574e+07	1.19781e+07	2.12143e+07	4.03267e+06	3.05689e+06	8.57195e+06	3.58642e+06	4.49183e+07	9.90097e+06
M289T204	288.936	204.2	3.4	514661	7.04031e+06	2.1143e+06	8.65764e+06	7.25448e+06	7.15411e+06	1.28138e+07	3.03784e+06	9.04659e+06	3.18488e+06	1.43582e+07	2.52705e+06
M289T216	288.938	215.8	3.6	397534	915159	1.592e+06	8.12281e+06	5.04768e+06	6.57725e+06	5.24216e+06	8.76291e+06	2.20789e+06	2.30194e+06	2.18107e+06	1.97595e+07
M289T228	288.934	228.3	3.8	363576	772882	1.22948e+06	6.1389e+06	6.91697e+06	7.07162e+06	4.84601e+06	1.61282e+06	1.73802e+06	9.61714e+06	5.01238e+06	1.43015e+06
M289T239	288.939	239.2	4	363083	871082	4.30216e+06	4.5583e+06	4.42151e+06	1.71823e+06	6.86937e+06	1.42424e+07	1.82594e+06	6.1643e+06	1.78933e+06	1.44275e+06
M289T417	289.194	417.3	7	2.39592e+06	4.52888e+06	1.06437e+06	1.44897e+06	58565	1.28298e+06	909922	37975.1	275018	0	20522.5	25667.9
M289T42	288.997	42.3	0.7	780317	3.12351e+07	318940	7.87599e+07	737872	5.12548e+07	797379	447188	1.11385e+06	6.71963e+06	685971	1.38149e+06
M289T44	289.032	43.7	0.7	9.89399e+07	4.18136e+08	1.03525e+08	4.83153e+08	7.89356e+07	3.86809e+08	5.98e+07	6.88205e+07	7.69389e+07	3.49141e+07	3.85129e+07	1.34437e+08
M289T58	289.067	57.7	1	5.91734e+07	3.49651e+07	6.09432e+07	3.75751e+07	4.94822e+07	5.24568e+07	8.36769e+07	3.42187e+07	5.03346e+07	3.90087e+07	5.05064e+07	8.50173e+07
M289T96	288.937	95.9	1.6	262422	2.46091e+06	1.97543e+06	3.85993e+07	2.93778e+06	4.56555e+06	4.23956e+07	9.1756e+06	1.87062e+07	2.13537e+07	6.24541e+06	3.52031e+07
M290T245	290.198	244.7	4.1	0	14904.1	274418	8134.98	5684.67	149788	183684	21130.8	156641	33502.7	196884	122484
M290T258	290.124	258.2	4.3	37075.9	36992.6	257624	53045.7	45859	355668	240924	34694.1	325103	333525	40774.5	340529
M290T44	290.036	43.7	0.7	9.2322e+06	3.02591e+07	8.0015e+06	3.98928e+07	6.53886e+06	2.73613e+07	4.43949e+06	4.4972e+06	6.15005e+06	2.74645e+06	2.85781e+06	1.01955e+07
M290T58	290.072	57.7	1	6.68803e+06	3.63334e+06	5.77223e+06	3.80334e+06	5.19679e+06	5.15876e+06	8.06304e+06	3.39357e+06	4.88089e+06	1.15274e+06	4.94489e+06	9.02784e+06
M291T228	291.16	227.7	3.8	203867	202689	221683	238866	225910	41198.1	38696.9	33564.9	176434	228293	185688	254142
M291T236	291.146	235.5	3.9	561774	353177	242260	2.53822e+06	692188	1.20414e+06	191107	135627	920538	628177	95314.2	581103
M291T293	291.144	293.3	4.9	33981.6	185446	26586.8	12653.7	220108	144905	170120	18355.9	222423	50982.9	216805	47048.6
M291T34	290.881	34	0.6	82726	565386	138554	487456	279402	73817.5	95790.9	304519	90139.3	93235.8	311081	175028
M291T43	291.037	43.4	0.7	1.57926e+06	8.15804e+06	2.15013e+06	8.90935e+06	1.52358e+06	7.52804e+06	991493	1.24428e+06	597239	47112.1	849720	2.33386e+06
M291T48_1	290.945	47.9	0.8	2.28433e+06	2.67941e+06	2.79232e+06	3.90438e+06	3.01394e+06	2.47908e+06	797136	947373	3.5574e+06	1.94636e+06	3.2986e+06	4.14629e+06
M291T48_2	291.057	47.7	0.8	0	375095	454030	1.9948e+06	1.90058e+06	4.0703e+06	1.31567e+07	2.29992e+06	5.22778e+06	2.66031e+06	7.14308e+06	9.95477e+06
M292T239	291.927	238.8	4	28196.3	177592	229774	185356	265107	293178	513555	232722	296818	438051	371731	344489
M292T56	292.08	55.9	0.9	2.12051e+06	3.14222e+06	1.63594e+06	313070	1.10849e+06	1.38313e+06	2.08033e+06	1.22048e+06	1.40169e+06	1.62117e+06	1.6718e+06	1.62767e+06
M292T61	292.14	61.1	1	4.41202e+07	3.67201e+07	1.67729e+07	4.00963e+06	1.81676e+07	2.78564e+07	6.21408e+07	2.38208e+07	3.44385e+07	1.17584e+07	2.65272e+07	6.31395e+07
M292T64	292.06	63.6	1.1	1.78203e+06	2.1575e+06	1.05051e+06	457400	658879	1.03223e+06	6.45624e+06	900813	644746	535727	1.204e+06	1.46789e+06
M293T211	293.096	211.3	3.5	321699	270974	519841	432204	153765	1.29391e+06	319416	6031.42	210476	356141	237674	602681
M293T264	293.176	263.6	4.4	8.95744e+06	9.26483e+06	8.79862e+06	9.01897e+06	9.66157e+06	1.03499e+07	8.65425e+06	7.65407e+06	7.97991e+06	7.86938e+06	7.56436e+06	1.06429e+07
M293T322	293.212	322.3	5.4	6.80278e+06	4.27032e+06	2.85018e+06	1.33463e+07	3.70894e+06	4.09285e+06	7.82725e+06	1.42609e+06	1.0391e+07	6.00207e+06	3.79937e+06	2.22585e+07
M293T327	293.18	327.1	5.5	2.81973e+07	1.31014e+07	1.4986e+07	5.43616e+07	1.51325e+07	1.4773e+07	2.71994e+07	1.3143e+07	9.31686e+06	1.19722e+07	1.8294e+07	6.83327e+07
M293T335	293.161	335.4	5.6	512716	737587	396378	514599	485906	615147	287249	549393	389788	387236	556693	496956
M293T352	293.212	352.5	5.9	3.96501e+07	2.90453e+07	1.15357e+07	5.97565e+07	5.60086e+06	3.99006e+07	2.63606e+07	5.55511e+06	5.27039e+07	1.92515e+07	7.57354e+06	1.81495e+07
M293T45_1	292.792	44.8	0.7	3.27987e+06	3.02161e+06	2.05999e+06	2.63396e+06	3.56367e+06	3.40418e+06	2.10133e+06	2.33396e+06	1.50134e+06	2.52536e+06	2.4136e+06	2.72847e+06
M293T45_2	292.923	44.8	0.7	1.00296e+09	1.12167e+09	9.42744e+08	9.6831e+08	9.85309e+08	1.06634e+09	9.24917e+08	9.62027e+08	6.72046e+08	1.3186e+07	8.3082e+08	9.16891e+08
M293T45_3	293.055	45	0.8	2.95475e+06	2.79821e+06	2.98616e+06	5.44947e+06	2.41165e+06	2.61333e+06	3.6409e+06	2.92535e+06	2.13999e+06	1.38354e+06	2.43354e+06	2.6392e+06
M293T46	293.027	45.5	0.8	4.49231e+06	8.94994e+06	2.65569e+06	1.9501e+08	3.75457e+06	4.02334e+06	2.53466e+06	3.36638e+06	2.21239e+06	4.04332e+06	2.90457e+06	3.24423e+06
M293T48	292.944	47.7	0.8	4.76557e+06	6.78747e+06	4.62394e+06	7.57193e+06	5.34274e+06	4.15922e+06	4.69997e+06	2.64563e+06	5.6343e+06	5.40996e+06	5.81749e+06	4.87763e+06
M293T53	293.087	53.2	0.9	4.58312e+07	4.04128e+07	7.74822e+07	5.20557e+07	1.76783e+07	2.09522e+07	3.77184e+07	4.57577e+07	1.15978e+07	5.61149e+07	3.14784e+07	1.80364e+07
M293T55	293.114	54.5	0.9	1.79949e+06	6.08715e+06	1.50383e+06	4.97899e+06	1.92019e+06	4.00522e+06	5.48698e+06	3.23251e+06	2.26088e+06	3.45607e+06	2.91009e+06	5.36832e+06
M293T61	293.144	61.1	1	4.96112e+06	3.99143e+06	5.52384e+06	3.89259e+06	1.53849e+06	3.75282e+06	7.59007e+06	1.65459e+06	3.85831e+06	880048	2.78095e+06	6.83298e+06
M293T88	293.151	87.9	1.5	97751.4	52909.8	150007	20499.3	202655	1.29987e+06	1.09467e+06	62523.3	568918	976530	537724	481219
M294T264	294.179	263.6	4.4	1.62818e+06	1.64495e+06	1.55082e+06	1.57445e+06	1.74511e+06	1.76963e+06	1.38916e+06	1.54951e+06	1.36694e+06	1.38198e+06	1.33477e+06	1.86877e+06
M294T327	294.182	327.1	5.5	3.3662e+06	1.38328e+06	2.13528e+06	6.99038e+06	1.75232e+06	2.09353e+06	3.46738e+06	1.80294e+06	1.16181e+06	1.65631e+06	2.31211e+06	9.643e+06
M294T353	294.215	352.8	5.9	8.06614e+06	4.42395e+06	3.48024e+06	6.44468e+06	367167	5.21762e+06	3.11682e+06	278574	1.00657e+07	6.57399e+06	1.13824e+06	5.13216e+06
M294T45	293.927	44.8	0.7	4.40123e+06	5.36921e+06	3.67383e+06	4.79389e+06	4.63832e+06	4.21971e+06	4.36435e+06	3.80625e+06	3.19547e+06	3.73835e+06	3.97714e+06	3.82406e+06
M294T54	294.09	54	0.9	7.79172e+06	603872	6.58001e+06	3.47358e+06	158979	301229	2.27223e+06	2.04079e+06	65681.6	4.87953e+06	687274	242121
M294T64	294.029	64	1.1	0	164475	1.78302e+06	22650.8	280093	2.21232e+06	4.3626e+06	2.02307e+06	571579	411044	2.97022e+06	4.27526e+06
M294T82	294.03	82.1	1.4	0	2.79738e+06	4.02001e+06	107738	4.72678e+06	6.42198e+06	1.26922e+07	5.69943e+06	7.76584e+06	6.62001e+06	9.68267e+06	1.23915e+07
M295T189	295.112	189.3	3.2	3.46515e+06	1.26142e+06	1.16675e+06	292795	1.48184e+06	1.33736e+06	3.2548e+06	971900	2.369e+06	1.72452e+06	2.38804e+06	2.13812e+06
M295T282	295.137	282.5	4.7	2.82815e+06	2.88223e+06	2.10164e+06	2.98199e+06	1.75149e+06	3.05493e+06	1.51908e+06	1.55176e+06	1.92242e+06	3.13904e+06	2.93428e+06	1.95043e+06
M295T327	295.175	327.1	5.5	1.23808e+06	369412	450110	2.07699e+06	273113	477688	886343	301157	200062	460550	504610	2.47654e+06
M295T329	295.227	329.3	5.5	3.47476e+06	1.51122e+07	8.63639e+06	1.73718e+07	1.15273e+06	1.19907e+07	2.56287e+06	1.0463e+06	3.73384e+06	1.10665e+07	1.44043e+06	8.58665e+06
M295T342_1	295.227	342.1	5.7	1.53762e+08	1.59389e+08	5.95242e+07	1.84185e+08	1.80772e+07	1.09322e+08	1.19614e+08	1.52369e+07	1.96753e+08	1.23439e+08	3.62811e+07	1.03771e+08
M295T342_2	295.362	342	5.7	387894	288536	10531.7	428740	0	230913	243466	0	355370	267192	0	253915
M295T346	295.142	346.2	5.8	1.75407e+07	4.95035e+07	1.3978e+07	1.4289e+07	1.4609e+07	1.99906e+07	1.39182e+07	3.23708e+07	1.74334e+07	1.72765e+07	1.32569e+07	3.19104e+07
M295T370	295.227	369.6	6.2	2.7202e+07	9.76212e+07	2.67922e+07	6.57631e+07	1.42158e+07	3.73199e+07	4.13816e+07	1.10191e+07	2.19232e+07	1.59149e+07	1.23403e+07	2.60631e+07
M295T375	295.264	374.7	6.2	0	3.05128e+06	6.03366e+06	626425	3.95358e+06	177351	2.59033e+06	2.26685e+06	243622	2.24346e+06	191770	96223.9
M295T376	295.192	376	6.3	5.83983e+06	5.1115e+06	1.42298e+06	2.2856e+06	544917	1.74185e+06	1.34069e+06	475870	1.39362e+06	635613	521543	852051
M295T385	295.137	384.8	6.4	5.27905e+07	4.42479e+07	7.89468e+06	4.18246e+07	4.5431e+07	2.43932e+07	3.33893e+07	3.74244e+07	4.2572e+07	3.75884e+07	4.40679e+07	5.48711e+07
M295T424	295.138	423.9	7.1	1.15598e+07	3.53539e+06	8.97814e+06	9.80582e+06	1.08142e+07	6.09187e+06	1.08325e+07	6.68982e+06	1.59398e+07	1.33077e+07	5.01534e+06	5.24486e+06
M295T440	295.137	439.6	7.3	5.67287e+06	2.93324e+07	4.9887e+06	4.94544e+06	6.71565e+06	1.01421e+07	1.89345e+06	4.97186e+06	2.00155e+06	1.10613e+07	1.99833e+06	5.83792e+06
M295T448	295.139	447.8	7.5	6.88359e+06	769156	4.45812e+06	3.47599e+06	3.57824e+06	769986	4.62104e+06	3.81239e+06	8.25906e+06	964774	5.59472e+06	3.67142e+06
M295T45	294.927	44.8	0.7	2.30898e+07	2.6779e+07	2.21553e+07	2.33435e+07	2.24396e+07	2.59023e+07	2.17857e+07	2.34663e+07	1.58316e+07	1.61269e+07	2.13748e+07	2.22834e+07
M295T83	295.033	83	1.4	0	16709.7	29000.7	27847	54371.3	663494	254626	641951	817152	753101	1.17457e+06	1.1633e+06
M296T187	296.082	187	3.1	89995.5	139630	30237.4	0	34195.9	208644	492059	6951.77	56048.2	121087	308543	247249
M296T189	296.116	189.2	3.2	498774	222185	35796.7	11572.5	252160	190410	454047	26079.9	338892	191743	333717	262068
M296T342	296.232	342.1	5.7	3.06647e+07	3.17034e+07	1.12358e+07	3.62546e+07	3.01297e+06	2.14984e+07	2.32709e+07	2.70866e+06	3.8424e+07	2.34422e+07	6.94933e+06	2.02027e+07
M296T346	296.141	346.2	5.8	1.76456e+06	5.74033e+06	1.27943e+06	1.49751e+06	1.85197e+06	2.53323e+06	1.39254e+06	3.93727e+06	2.07768e+06	1.96115e+06	977765	4.10371e+06
M296T370	296.231	369.5	6.2	6.56765e+06	1.95048e+07	1.64977e+06	1.09496e+07	1.26967e+06	8.61537e+06	6.79454e+06	359947	1.59953e+06	595775	347990	3.58069e+06
M296T52	296.135	51.9	0.9	6.10382e+06	5.86055e+06	4.4671e+06	682686	2.96699e+06	3.25396e+06	3.13503e+06	3.41587e+06	3.12543e+06	3.41688e+06	2.66755e+06	4.04484e+06
M296T56	296.081	55.5	0.9	2.67952e+06	4.15539e+06	2.83467e+06	3.06695e+06	1.74695e+06	2.85779e+06	506443	1.67701e+06	1.12882e+06	1.26144e+06	269931	2.32018e+06
M296T64	296.113	63.6	1.1	3.33159e+06	3.78992e+06	2.94517e+06	97170.7	1.39433e+06	1.90032e+06	3.41133e+06	1.47633e+06	285573	829178	381826	3.28348e+06
M296T85	296.113	85.1	1.4	138785	4.95481e+06	3.91234e+06	67609.9	2.43863e+06	3.37319e+06	4.57613e+06	2.30032e+06	2.99489e+06	2.18791e+06	3.67084e+06	8.08433e+06
M297T189	297.109	189.2	3.2	492310	215248	374085	31354.1	154007	591760	519386	52527.4	418694	246045	386751	743871
M297T292	297.047	291.6	4.9	403136	437344	127578	242212	142871	571323	141095	89041.2	387494	327513	115620	173552
M297T301_1	297.018	301.3	5	911511	764142	852813	210808	851661	585821	949228	618117	593559	602991	184448	714708
M297T301_2	297.153	301.3	5	2.80037e+08	2.68545e+08	2.76764e+08	2.66309e+08	2.64561e+08	2.6108e+08	2.64539e+08	2.49031e+08	2.49831e+08	2.37148e+08	2.40808e+08	2.41347e+08
M297T302	297.286	301.7	5	751044	523529	226250	624817	416891	628385	189477	637329	693933	427949	168011	366737
M297T326	297.153	325.6	5.4	1.87229e+08	8.71598e+07	8.89461e+07	6.83391e+07	4.49053e+07	5.48696e+07	9.67866e+07	7.33106e+07	6.6598e+07	8.89374e+07	4.94038e+07	6.67381e+07
M297T340	297.152	340.4	5.7	1.29663e+08	1.1176e+08	1.08778e+07	2.70621e+07	1.18393e+08	1.55181e+08	2.56698e+07	9.5759e+07	1.36373e+08	6.3173e+07	1.87896e+07	9.39708e+07
M297T342	297.234	342.5	5.7	7.97316e+06	7.74928e+06	1.04641e+06	3.40322e+06	2.10633e+07	5.09257e+06	2.13427e+06	2.07775e+07	4.23047e+06	2.05523e+07	714103	2.01909e+06
M297T344	297.047	343.5	5.7	936983	484417	777525	655688	913077	955223	231660	736009	190100	1.05107e+06	770435	1.05377e+06
M297T352	297.153	351.8	5.9	1.27593e+08	1.16287e+08	1.19414e+08	9.64785e+07	3.36756e+07	2.66001e+07	1.31631e+08	3.0308e+07	2.72039e+07	1.22659e+08	1.14077e+08	2.76838e+07
M297T354	297.243	354.5	5.9	5.75341e+07	8.59938e+07	3.09307e+07	2.28218e+07	2.72717e+07	1.84844e+07	2.22691e+07	8.7468e+06	2.29337e+07	2.31437e+07	1.27796e+07	2.33828e+07
M297T362	297.243	361.5	6	7.85076e+07	9.31082e+07	3.79993e+07	1.6756e+08	1.90887e+07	5.72826e+07	6.82006e+07	1.1649e+07	9.11983e+07	6.19406e+07	2.2883e+07	6.90657e+07
M297T384	297.153	384.4	6.4	4.20649e+09	3.24482e+09	2.98261e+09	4.65893e+09	4.59146e+09	3.56194e+09	3.18151e+09	2.58822e+09	4.6316e+09	4.42731e+09	2.92805e+09	3.45013e+09
M297T385	297.243	385.2	6.4	3.39216e+07	5.25877e+07	3.90942e+07	5.66058e+08	2.88508e+07	4.61279e+07	2.80504e+07	1.82107e+07	4.30037e+07	3.11917e+07	2.43701e+07	3.88065e+07
M297T391	297.206	391.3	6.5	4.14598e+06	6.90744e+06	857862	2.04069e+06	9.76133e+07	1.86743e+06	2.14076e+06	1.02518e+08	2.35795e+06	1.07723e+08	1.06183e+08	1.09941e+08
M297T41	296.999	41.4	0.7	894516	564502	579838	1.03083e+06	763293	601367	470242	483225	585221	411331	438847	607447
M297T424	297.153	423.9	7.1	6.37256e+08	1.49205e+09	5.51589e+08	1.62186e+08	1.66835e+08	6.20194e+08	8.60305e+08	4.18391e+08	1.6547e+08	1.62109e+08	5.15198e+08	8.61811e+08
M297T435	297.154	435.3	7.3	1.22304e+08	1.07978e+08	4.20818e+08	1.04763e+08	3.46486e+08	1.02541e+08	1.05721e+08	1.03031e+08	1.04802e+08	3.79614e+08	4.69449e+08	6.22277e+08
M297T444	297.152	444.3	7.4	4.73291e+08	8.13936e+08	4.58884e+08	6.87865e+08	7.22977e+08	6.94264e+08	3.05809e+08	7.96057e+08	3.84092e+08	2.82463e+08	4.04986e+08	3.05635e+08
M297T48	297.073	48.2	0.8	1.13476e+07	2.50857e+07	2.20229e+07	2.91964e+07	2.80278e+07	1.51486e+07	1.63673e+07	9.72664e+06	3.2207e+07	1.66877e+07	1.59096e+07	1.72877e+07
M297T49	297.109	48.7	0.8	2.52603e+06	6.00528e+06	4.39075e+06	8.16099e+06	4.77829e+06	4.2366e+06	3.4316e+06	3.0652e+06	5.18856e+06	4.10633e+06	3.13663e+06	5.42933e+06
M297T53	296.882	53	0.9	2.3879e+07	2.23049e+07	1.95328e+07	2.40841e+07	2.57305e+07	1.36176e+07	1.01401e+07	2.41534e+07	1.64325e+07	1.99711e+07	1.61728e+07	1.06526e+07
M297T66	297.073	65.8	1.1	4.19165e+06	6.07131e+06	902567	6.14882e+06	1.28814e+07	3.29099e+06	1.08763e+06	2.53869e+06	9.89301e+06	998142	885409	4.84034e+06
M297T82	297.073	81.9	1.4	1.52382e+06	3.77402e+06	1.29986e+06	5.69177e+06	1.33908e+06	1.18095e+06	1.02812e+06	3.39484e+06	3.81365e+06	1.01445e+07	6.6111e+06	1.18989e+06
M298T301	298.157	301.3	5	4.75004e+07	4.64826e+07	4.77455e+07	4.60716e+07	4.54996e+07	4.45922e+07	4.42084e+07	4.20829e+07	4.3322e+07	4.08894e+07	4.03657e+07	4.06385e+07
M298T326	298.157	325.9	5.4	9.37033e+06	1.26045e+07	2.97581e+06	2.96008e+07	1.25227e+07	1.84142e+07	1.70649e+07	8.12965e+06	9.59888e+06	7.9785e+06	2.98605e+06	2.32363e+07
M298T338	298.157	338.4	5.6	1.70811e+07	1.12958e+07	1.35869e+07	1.47818e+07	1.95874e+07	1.62523e+07	2.59807e+07	2.07503e+07	1.9528e+07	1.10453e+07	2.14925e+07	1.31769e+07
M298T352	298.157	352.2	5.9	4.7608e+06	2.05022e+07	1.83222e+07	1.72491e+07	2.20525e+07	1.62791e+07	1.57708e+07	4.40625e+06	4.58043e+06	3.26903e+07	2.0335e+07	1.44735e+07
M298T362	298.247	361.5	6	2.21482e+07	1.84649e+07	7.13991e+06	1.39957e+07	3.87191e+06	1.27673e+07	1.28048e+07	2.73384e+06	1.76795e+07	8.51936e+06	6.2141e+06	1.22852e+07
M298T385_1	298.157	385.3	6.4	2.85922e+08	1.13466e+08	5.08673e+08	7.94232e+08	8.43299e+08	6.19463e+08	3.89957e+08	7.3982e+08	7.88005e+08	7.77114e+08	4.74022e+08	5.28975e+08
M298T385_2	298.247	385.3	6.4	6.57975e+07	1.2766e+07	6.55132e+06	5.52002e+06	5.51584e+07	5.89852e+07	5.44636e+06	6.01431e+07	6.01638e+07	3.30005e+06	2.39156e+06	4.51672e+06
M298T423	298.157	423.4	7.1	1.05728e+08	2.42091e+08	1.0624e+08	3.44523e+07	3.74018e+07	1.27331e+08	1.6724e+08	3.612e+07	3.55888e+07	3.59401e+07	8.7524e+07	1.51024e+08
M298T443	298.156	443.2	7.4	8.11264e+07	7.31299e+07	8.23702e+07	1.35343e+08	1.28123e+08	7.93766e+07	4.61199e+07	1.74714e+08	1.05085e+08	1.2704e+08	7.02743e+07	5.09189e+07
M298T49	298.114	49.2	0.8	1.5848e+07	2.12751e+07	1.82297e+07	6.18037e+06	1.2581e+07	1.35547e+07	1.8793e+07	1.16248e+07	1.40537e+07	1.15044e+07	8.39648e+06	2.03428e+07
M298T52	297.985	51.6	0.9	3.79374e+07	3.68997e+07	3.10713e+07	3.88908e+07	4.23897e+07	3.34836e+07	2.0504e+07	3.68324e+07	3.03548e+07	3.43118e+07	3.23196e+07	2.61695e+07
M298T55	298.097	55.5	0.9	3.43053e+06	4.87617e+06	4.98451e+06	124134	1.44947e+06	3.11617e+06	1.47963e+06	2.0541e+06	2.78865e+06	2.058e+06	1.5198e+06	360436
M298T60	298.01	60.2	1	2.86696e+06	2.77505e+06	1.50615e+06	270985	1.34606e+06	89534	105417	1.55063e+06	848556	215228	900661	165083
M299T301_1	299.149	301.3	5	1.17779e+07	1.11552e+07	1.18202e+07	1.09974e+07	1.10827e+07	1.09306e+07	1.08712e+07	1.01946e+07	1.05865e+07	1.0201e+07	9.63872e+06	1.04335e+07
M299T301_2	299.161	301.4	5	2.23627e+06	4.34968e+06	4.5707e+06	3.69275e+06	2.1524e+06	4.01167e+06	4.2461e+06	3.73236e+06	4.11382e+06	1.91758e+06	3.88219e+06	3.65235e+06
M299T338	299.149	338.4	5.6	3.89297e+06	3.87539e+06	2.38651e+06	4.50872e+06	7.64233e+06	3.06584e+06	3.45334e+06	5.68745e+06	2.13278e+06	2.08588e+06	2.16764e+06	3.17428e+06
M299T354	299.149	354.1	5.9	4.9233e+06	4.1814e+06	4.78784e+06	3.82328e+06	1.40717e+06	3.93339e+06	3.54654e+06	1.13027e+06	1.09699e+06	8.33006e+06	6.3168e+06	4.02191e+06
M299T375	299.259	375	6.2	5.48608e+07	4.32937e+07	4.10584e+07	2.54369e+07	1.56009e+07	2.13871e+07	2.63595e+07	1.16321e+07	1.61001e+07	1.52698e+07	1.59729e+07	2.1426e+07
M299T384	299.16	384.2	6.4	5.13099e+07	1.33106e+08	4.64688e+07	7.70015e+07	1.11708e+07	3.22699e+07	5.8405e+07	7.40049e+07	7.57605e+07	4.00603e+07	5.14498e+07	5.15593e+07
M299T385_1	299.149	385.3	6.4	5.9904e+07	4.02713e+07	1.27355e+08	1.99206e+08	1.93128e+08	1.57487e+08	1.27373e+08	3.2433e+07	1.93698e+08	1.8178e+08	1.40541e+08	1.57454e+08
M299T385_2	299.202	384.9	6.4	1.13405e+06	3.68631e+06	3.66111e+06	3.37295e+06	938082	1.05675e+06	1.33172e+06	3.99055e+06	733457	4.36662e+06	1.58938e+06	1.66351e+06
M299T417	299.223	416.8	6.9	2.85838e+07	4.83962e+07	1.46357e+07	2.01498e+07	5.30272e+06	1.3792e+07	1.30415e+07	5.18118e+06	1.64021e+07	4.62279e+06	4.78068e+06	5.46461e+06
M299T424	299.16	424	7.1	1.03366e+07	6.25959e+07	8.60275e+06	7.76556e+06	1.64794e+07	9.65766e+06	5.86194e+06	7.04607e+06	6.64687e+06	1.74695e+07	1.32693e+07	1.44809e+07
M299T427	299.149	426.7	7.1	2.75926e+07	6.77679e+06	2.34914e+07	6.30391e+06	6.06526e+06	2.24488e+07	3.99774e+07	1.7982e+07	6.41301e+06	6.01053e+06	3.03487e+07	1.64135e+07
M299T435	299.149	434.6	7.2	1.59128e+07	4.43789e+06	4.19212e+06	4.19918e+06	4.68644e+06	1.72081e+07	1.66911e+07	4.07682e+06	4.49772e+06	1.47313e+07	1.78647e+07	2.2252e+07
M299T443_1	299.149	442.8	7.4	2.04778e+07	4.94639e+06	3.05079e+07	5.03915e+06	3.91463e+07	1.95823e+07	1.46664e+07	1.7109e+07	5.26289e+06	1.85966e+07	1.54599e+07	5.24096e+06
M299T443_2	299.16	442.6	7.4	7.59298e+06	1.81857e+06	8.30787e+06	3.02078e+07	6.15947e+06	7.39492e+06	5.94715e+06	6.8851e+06	3.35062e+06	5.2892e+06	7.18437e+06	4.6811e+06
M299T449	299.16	448.9	7.5	1.69281e+06	1.51581e+06	2.94021e+06	1.60464e+06	3.64365e+06	1.44712e+06	8.58269e+06	3.22031e+06	4.0948e+06	1.75991e+06	2.18562e+06	4.50503e+06
M299T450	299.149	449.6	7.5	0	0	1.07596e+07	0	0	0	6.2586e+06	6.87269e+06	1.50054e+07	8.14137e+06	5.94492e+06	1.52068e+07
M299T47	298.889	47.3	0.8	204932	169399	2.25662e+06	2.78083e+06	3.10125e+06	470840	1.88063e+06	364219	2.31872e+06	1.75268e+06	2.90791e+06	2.88035e+06
M299T48_1	299.031	48.2	0.8	1.26633e+07	8.59582e+06	1.27075e+07	1.12523e+07	5.58914e+06	4.30474e+06	1.18883e+07	1.0456e+07	2.37032e+06	1.37064e+07	1.36778e+07	1.04609e+07
M299T48_2	299.07	48.2	0.8	2.13475e+06	5.50463e+06	5.9711e+06	8.22491e+06	5.81794e+06	3.88806e+06	4.32304e+06	2.97786e+06	8.93339e+06	4.65673e+06	4.07378e+06	4.56824e+06
M299T49	299.099	49.3	0.8	1.75806e+07	4.91052e+07	1.00202e+07	5.01246e+07	1.12194e+07	4.37824e+07	1.02147e+07	4.70385e+06	1.24513e+07	1.31084e+06	5.11834e+06	2.17547e+07
M299T50	299.088	50.4	0.8	7.888e+07	8.39255e+07	6.7334e+07	9.07266e+07	9.14892e+07	8.45782e+07	5.96585e+07	7.24934e+07	7.16552e+07	6.89535e+07	7.54622e+07	7.00139e+07
M299T53	298.88	53.3	0.9	799674	3.11803e+06	3.93365e+06	3.51336e+06	4.9428e+06	2.97497e+06	246132	3.81313e+06	3.28156e+06	821567	2.76111e+06	299498
M300T190	300.135	189.8	3.2	2.43613e+06	2.16643e+06	1.89029e+06	387475	1.67398e+06	2.69931e+06	2.91536e+06	1.35971e+06	1.53271e+06	1.186e+06	1.55819e+06	2.95055e+06
M300T191	300.193	191.3	3.2	2.10705e+06	1.00916e+06	3.43048e+06	919606	296527	7.70682e+06	3.9491e+06	86900.6	1.43069e+06	2.73152e+06	846468	1.31165e+06
M300T302	300.152	301.6	5	2.02408e+06	1.90116e+06	1.98523e+06	2.04975e+06	1.68814e+06	1.87534e+06	1.78066e+06	1.93643e+06	1.52776e+06	1.80991e+06	1.54448e+06	1.61012e+06
M300T303	300.255	302.7	5	906053	73864.8	457874	586117	738872	1.10059e+06	536942	42901.8	500578	549629	337922	71205.9
M300T375	300.263	374.9	6.2	9.74238e+06	7.78582e+06	3.05256e+06	3.71437e+06	2.75671e+06	3.6485e+06	3.01171e+06	592829	3.10943e+06	2.22312e+06	3.19682e+06	4.24864e+06
M300T384	300.152	383.9	6.4	2.90897e+07	2.38462e+07	6.08328e+06	2.25438e+07	2.25981e+07	3.07403e+07	5.77511e+06	6.23669e+06	5.79719e+06	5.86851e+06	1.10715e+07	6.14702e+06
M300T417	300.226	416.8	6.9	5.36452e+06	8.68745e+06	2.32227e+06	3.43355e+06	1.03541e+06	2.63644e+06	2.02107e+06	756790	3.1236e+06	1.00655e+06	844828	989334
M300T44	300.049	43.8	0.7	7.58917e+06	1.15082e+07	8.41564e+06	1.77381e+07	7.90781e+06	1.62381e+07	7.66402e+06	7.18624e+06	7.20659e+06	4.89287e+06	7.38555e+06	1.3659e+07
M300T446	300.156	446	7.4	2.01488e+06	3.04831e+06	1.15019e+06	4.82976e+06	7.22637e+06	4.28171e+06	1.01495e+06	1.96805e+06	1.29784e+06	1.11664e+06	972696	1.24625e+06
M300T51	300.091	50.7	0.8	4.81261e+06	6.29917e+06	4.71367e+06	6.80775e+06	6.06894e+06	6.72333e+06	3.86658e+06	1.31412e+06	4.37984e+06	4.8688e+06	5.08986e+06	4.62439e+06
M300T52	299.983	51.6	0.9	5.68206e+06	4.49176e+06	3.38213e+06	5.37864e+06	5.09409e+06	3.91326e+06	2.37684e+06	3.54043e+06	3.95305e+06	4.25281e+06	4.05577e+06	2.99453e+06
M300T63	300.156	63.4	1.1	1.54445e+06	2.10007e+06	117310	391974	837315	104346	3.36711e+06	1.23149e+06	202919	85109.1	2.04279e+06	1.35597e+06
M301T185	301.177	184.5	3.1	140268	194135	183818	152356	122405	169159	778450	150421	195409	135308	375784	154808
M301T190	301.139	190	3.2	430184	384227	80526.1	27790.7	367832	132576	544725	294656	72274.1	246482	77665.6	578402
M301T192	301.197	191.6	3.2	261769	170584	416747	96386	155825	1.05631e+06	368427	150721	120446	274965	126887	151117
M301T268	301.157	268.1	4.5	302548	230312	202931	204413	259428	160695	324731	152501	224205	363074	608270	121069
M301T35	300.91	35.2	0.6	204889	86684.9	343598	321363	310686	67793.6	383547	191517	66509.1	41508.7	168388	250201
M301T382	301.166	381.9	6.4	2.47306e+06	7.34497e+06	7.65538e+06	6.53933e+06	9.49004e+06	7.8918e+06	5.43205e+06	5.20891e+06	4.61027e+06	8.5704e+06	6.32798e+06	5.53147e+06
M301T395	301.218	394.9	6.6	4.61635e+07	6.24879e+07	4.04578e+07	5.15671e+07	1.06687e+07	3.92354e+07	5.47208e+07	1.81111e+07	1.9941e+07	1.32112e+07	1.29536e+07	7.23807e+07
M301T47	300.888	47	0.8	1.60846e+06	262334	267759	2.42249e+06	1.97331e+06	352934	164165	138049	1.60583e+06	1.08101e+06	278311	1.9411e+06
M301T48	301.029	48.2	0.8	3.21196e+06	2.67805e+06	4.82568e+06	3.54036e+06	2.1144e+06	2.20149e+06	4.23713e+06	3.89586e+06	2.1064e+06	5.25186e+06	3.94901e+06	3.96802e+06
M301T49	300.972	48.7	0.8	1.30909e+07	7.25523e+06	9.04776e+06	1.04951e+07	9.50046e+06	2.78462e+06	1.38867e+07	6.41454e+06	1.00518e+07	7.77584e+06	1.26165e+07	1.12248e+07
M301T51	301.085	50.7	0.8	3.73976e+06	5.34019e+06	1.17708e+06	5.08591e+06	4.07403e+06	4.99071e+06	1.36602e+06	3.67538e+06	2.47828e+06	3.19994e+06	3.00982e+06	2.02786e+06
M302T174	302.151	174.4	2.9	848765	124285	867574	17749.6	33727.8	1.05427e+06	2.08877e+06	9976.66	188278	1.04426e+06	770913	38962.6
M302T395	302.22	394.9	6.6	9.63912e+06	1.30473e+07	8.46262e+06	1.10018e+07	1.94317e+06	7.88242e+06	1.1579e+07	3.26825e+06	3.5636e+06	2.22387e+06	2.33246e+06	1.53635e+07
M302T54	302.065	53.7	0.9	4.86535e+06	1.01347e+07	2.42784e+06	5.6336e+06	3.53863e+06	3.2408e+06	300789	212656	744815	1.78896e+06	273404	257282
M302T58	302.045	58.5	1	3.7115e+06	2.30268e+06	5.00603e+06	2.46802e+06	3.65653e+06	2.13234e+06	8.95081e+06	1.18049e+06	1.18654e+07	1.46305e+06	2.18672e+06	2.7651e+06
M302T79	302.111	79	1.3	3.1273e+06	1.1405e+07	1.74836e+07	9.65538e+06	8.87724e+06	1.62369e+07	1.49461e+07	5.16841e+06	1.07668e+07	1.28972e+07	1.4516e+07	1.65978e+07
M303T142	303.146	141.6	2.4	119932	918080	544017	71833.2	164510	449805	128686	152385	536127	522965	490088	478154
M303T181	303.138	180.9	3	2.4747e+06	3.60427e+06	1.06188e+06	1.32827e+06	1.00531e+06	1.3077e+06	1.44338e+06	830482	766226	640271	946263	1.58985e+06
M303T372	303.232	371.8	6.2	4.18553e+07	1.45872e+07	2.61283e+07	6.19621e+07	3.65545e+07	2.16715e+07	5.32828e+07	5.1895e+07	1.05322e+07	6.40672e+07	9.41477e+06	9.43997e+06
M303T40	303.083	40.4	0.7	5.39216e+06	6.506e+06	4.05951e+06	3.46819e+06	1.43754e+06	3.15731e+06	4.61158e+06	4.22459e+06	1.11658e+06	2.33985e+06	1.88843e+06	4.71506e+06
M303T416_1	303.094	415.9	6.9	2.23284e+06	4.93632e+06	2.72922e+06	2.29429e+06	1.34605e+06	3.71177e+06	2.0073e+06	971977	1.28679e+06	623691	1.60844e+06	1.7768e+06
M303T416_2	303.232	415.9	6.9	9.22747e+08	1.61656e+09	9.12294e+08	1.12237e+09	4.71734e+08	1.16738e+09	1.06074e+09	3.95107e+08	5.19834e+08	2.65881e+08	5.13123e+08	6.28027e+08
M303T416_3	303.37	415.7	6.9	2.07821e+06	3.12357e+06	2.25853e+06	3.60398e+06	776840	2.8576e+06	966154	1.20161e+06	1.22158e+06	315684	866762	1.5473e+06
M303T42	303.013	42.2	0.7	762295	850808	859645	90542.9	888088	1.0666e+06	1.05287e+06	493452	773918	129552	819098	772190
M303T444	303.231	443.5	7.4	8.13695e+06	9.54952e+07	4.66738e+06	4.59427e+07	3.99584e+07	1.27762e+07	4.92757e+06	3.11756e+06	2.27782e+06	1.05813e+07	2.24609e+06	2.59461e+06
M303T56	302.954	56.3	0.9	1.19413e+07	1.94712e+07	8.28455e+06	2.4925e+07	9.69526e+06	9.95943e+06	4.37166e+06	6.9307e+06	6.26006e+06	4.11796e+06	4.34244e+06	6.78658e+06
M303T59	303.05	58.9	1	1.22348e+07	1.09107e+07	1.60702e+07	1.09857e+07	8.66105e+06	1.68843e+07	1.92513e+07	8.83258e+06	1.62885e+07	9.83406e+06	1.29689e+07	3.17541e+07
M303T63	303.11	63.4	1.1	57656.3	566256	838722	454566	330589	822020	1.42785e+06	733511	587812	667341	1.62596e+06	1.541e+06
M303T86	303.05	86.2	1.4	483222	762501	1.43671e+06	553577	4.665e+06	1.02022e+07	1.70577e+06	697566	7.67106e+06	1.04145e+06	2.28872e+06	1.56851e+07
M303T88	303.11	87.7	1.5	56633	1.07898e+06	1.66675e+06	210243	847862	610928	1.84176e+06	928845	577069	1.24752e+06	2.19241e+06	2.48375e+06
M304T203	304.176	203.1	3.4	379594	284324	161241	89865.3	639752	402873	363678	224893	727055	173647	198787	275666
M304T416	304.236	415.9	6.9	1.9906e+08	3.55241e+08	2.01518e+08	2.46075e+08	1.0233e+08	2.53468e+08	2.29778e+08	8.47183e+07	1.13156e+08	5.09061e+07	9.70242e+07	1.31221e+08
M304T42_1	304.063	41.7	0.7	1.71607e+06	165410	149872	814005	212244	265235	1.18245e+06	239090	121808	189281	153986	188347
M304T42_2	304.079	41.6	0.7	1.8578e+06	1.74975e+06	829130	299210	470691	764738	1.16279e+06	609494	289067	416265	351086	519895
M304T56	304.057	55.8	0.9	5.47222e+06	1.14747e+07	4.2237e+06	1.36053e+07	4.28528e+06	8.0948e+06	3.666e+06	3.16145e+06	4.52513e+06	2.19622e+06	3.89466e+06	7.56718e+06
M305T231	305.172	231.5	3.9	219007	235470	409571	253300	159899	48583.8	255556	47870.6	153436	194286	297620	197146
M305T286	305.081	285.9	4.8	283319	160035	22107.5	228860	240778	193842	239806	226090	208427	233932	209589	265038
M305T324	305.213	324.4	5.4	548157	459633	469328	1.28716e+06	449131	1.52882e+06	443782	329681	437521	463982	235085	1.08372e+06
M305T343	305.189	343.2	5.7	1.27687e+06	1.087e+06	1.14159e+06	1.10431e+06	419134	702621	602160	360943	298928	834013	300613	266645
M305T406	305.197	405.5	6.8	2.08245e+06	2.05265e+06	1.71759e+06	1.81847e+06	3.01464e+06	1.85831e+06	1.12431e+06	1.4892e+06	1.52185e+06	1.44539e+06	1.40786e+06	1.72241e+06
M305T416	305.239	415.9	6.9	2.11181e+07	3.84088e+07	2.20495e+07	2.6655e+07	1.07669e+07	2.86451e+07	2.58131e+07	8.84511e+06	1.19031e+07	5.54108e+06	1.16038e+07	1.34118e+07
M305T42	305.069	42.2	0.7	715137	1.11951e+06	25808.1	578651	373506	1.38433e+06	722736	13776	17588.1	0	31121.4	26171
M305T43	304.982	42.8	0.7	1.75105e+06	2.7634e+06	4.20933e+06	1.1641e+07	705104	1.41672e+06	538790	1.48724e+06	173722	1.16953e+06	526156	1.31858e+06
M305T436	305.248	436.4	7.3	6.97863e+07	1.05366e+08	6.02468e+07	8.20464e+07	1.85318e+07	7.50538e+07	4.95882e+07	2.1113e+07	3.57399e+07	1.69998e+07	2.02847e+07	5.94911e+07
M305T446	305.248	446.1	7.4	5.55957e+06	3.70081e+07	2.29056e+07	3.24029e+07	7.53306e+06	2.22261e+07	1.30724e+07	5.90707e+06	8.98381e+06	776379	4.711e+06	1.23924e+07
M305T56	304.952	56.2	0.9	1.21119e+06	1.71183e+06	262799	3.49131e+06	978579	899403	55315.4	234852	625375	284035	243032	738420
M305T59	305.047	59	1	3.3382e+06	3.19058e+06	3.87416e+06	3.60829e+06	2.66005e+06	4.54983e+06	6.23483e+06	2.09754e+06	4.85916e+06	2.66988e+06	3.67735e+06	9.26887e+06
M306T416	306.242	415.8	6.9	1.45077e+06	2.75163e+06	1.84773e+06	1.60269e+06	132684	1.84459e+06	1.33396e+06	637580	691359	24995.3	137690	159206
M306T42	306.05	41.6	0.7	417003	953818	56302.8	179085	61935.4	589074	232664	246874	20970.2	36283.3	59188.7	974636
M306T436	306.252	436.5	7.3	1.43979e+07	2.22628e+07	1.30146e+07	1.76339e+07	4.03644e+06	1.65049e+07	9.96616e+06	4.27401e+06	7.99503e+06	3.18283e+06	4.31297e+06	1.23372e+07
M306T446	306.252	446.1	7.4	4.99956e+06	7.19516e+06	5.04539e+06	6.88362e+06	400025	4.73919e+06	2.61652e+06	371258	1.74525e+06	65850.8	213489	538819
M306T47	306.077	46.7	0.8	1.02025e+08	4.50977e+07	2.55922e+07	1.24086e+07	4.79946e+07	4.0305e+07	4.08345e+07	2.98058e+07	1.69076e+07	3.53972e+07	3.12284e+07	6.2868e+06
M307T343	307.227	343.5	5.7	286823	429826	2.23904e+06	3.10322e+06	345726	2.49266e+06	742332	150333	1.41469e+06	989273	618477	1.90633e+06
M307T346	307.204	346.2	5.8	1.01995e+06	1.17526e+06	2.09415e+06	2.37609e+06	1.55324e+06	3.4425e+06	1.63147e+06	149273	3.90472e+06	3.95653e+06	2.56929e+06	3.56266e+06
M307T35	306.866	34.9	0.6	54904.5	425146	104842	95330.1	73903	68460.1	299010	30669.4	66258	70576.4	183323	181666
M307T436	307.256	436.3	7.3	1.42934e+06	2.4153e+06	1.4579e+06	1.73595e+06	32591.5	1.7605e+06	769515	35745.3	462419	15927.1	360090	1.03793e+06
M307T45	306.945	45.3	0.8	63615.5	121060	344130	234013	1.39011e+06	482529	902343	1.97251e+06	506785	2.31525e+06	2.20447e+06	2.04164e+06
M307T47_1	306.959	46.7	0.8	2.99284e+06	3.46123e+06	3.88212e+06	1.0619e+06	4.09106e+06	3.29246e+06	3.70971e+06	712623	3.57492e+06	2.89561e+06	1.0922e+06	1.30344e+06
M307T47_2	307.034	47.2	0.8	722080	971703	922616	1.53413e+06	2.41951e+06	3.11448e+06	5.30084e+06	2.05757e+06	4.11385e+06	2.18689e+06	4.04518e+06	5.51355e+06
M307T47_3	307.079	46.7	0.8	1.03216e+07	3.54652e+06	2.43455e+06	6.09682e+06	4.11022e+06	4.0139e+06	3.83015e+06	1.85292e+06	7.10433e+06	3.34726e+06	4.63485e+06	3.13155e+06
M307T53	307.102	53	0.9	1.48094e+08	2.4674e+08	2.01142e+08	3.07588e+08	2.57566e+08	1.38947e+08	1.27321e+08	1.23881e+08	2.48767e+08	1.70134e+08	1.12883e+08	1.01048e+08
M307T63	307.102	63.4	1.1	7.88514e+07	1.37741e+08	1.91258e+07	2.47263e+07	1.77557e+07	6.49988e+07	6.35123e+07	4.42773e+07	2.01771e+07	1.36372e+07	4.38218e+07	4.53699e+07
M307T98	307.102	97.5	1.6	1.59271e+07	1.57833e+07	4.10227e+06	1.06293e+08	3.4141e+06	2.70419e+07	1.32119e+07	7.08032e+06	3.03919e+06	7.76422e+06	2.21554e+06	3.54414e+06
M308T52	308.103	52.2	0.9	3.49812e+07	4.78696e+07	3.88946e+07	4.37512e+07	2.70503e+07	3.09874e+07	2.79902e+07	2.09336e+07	2.1892e+07	2.39885e+07	2.18057e+07	1.12686e+07
M308T56	308.054	56.4	0.9	1.04699e+07	1.48373e+07	9.02133e+06	4.08505e+06	7.53838e+06	1.11039e+07	1.47829e+07	7.93505e+06	8.06257e+06	6.88443e+06	9.16943e+06	1.24037e+07
[truncated: 3,137 more rows]

## Sheet: neg-normalized
ID	mz	rt	rtmin	Black_1	Black_2	Black_3	Black_4	Black_5	Black_6	Bair_1	Bair_2	Bair_3	Bair_4	Bair_5	Bair_6
M101T416	100.932	416	6.9	313544	2.21771e+06	1.20763e+07	4.21218e+06	1.90591e+06	7.62405e+06	2.58994e+06	1.36571e+07	3.73366e+06	2.11588e+07	4.11455e+06	3.55338e+06
M101T426	100.932	425.5	7.1	614531	4.68386e+06	1.69203e+06	9.39702e+06	1.31647e+07	1.73022e+07	1.63426e+07	2.19051e+07	3.07875e+07	2.39721e+07	2.71783e+07	3.13891e+07
M101T449	100.932	448.6	7.5	585779	7.4312e+06	5.02039e+06	7.24891e+06	1.01959e+07	1.55579e+07	1.55089e+07	1.1185e+07	1.67837e+07	1.80236e+07	8.16259e+06	1.25654e+07
M101T51	101.023	51.2	0.9	4.82476e+06	4.20465e+06	5.01087e+06	3.15726e+06	1.88173e+07	1.39487e+07	1.02184e+07	3.88764e+06	1.40095e+07	3.35194e+07	3.8999e+06	1.36001e+07
M102T46	102.055	45.7	0.8	3.91422e+06	6.4541e+06	3.02115e+06	341218	2.28369e+06	4.85039e+06	2.8384e+06	3.36949e+06	306917	415592	2.29099e+06	4.72607e+06
M103T34	102.956	33.6	0.6	923873	1.32847e+06	1.60874e+06	1.08641e+06	720841	664361	1.20464e+06	773174	1.28678e+06	746591	1.16793e+06	972885
M103T43	103.002	42.7	0.7	502235	448541	460508	620933	778481	378014	578481	817154	391180	411667	938084	740936
M103T50	103.039	50	0.8	2.05334e+07	3.18557e+07	1.22187e+07	1.14684e+07	1.31641e+07	3.23311e+07	1.5375e+07	1.21989e+07	1.62425e+08	1.92145e+07	1.10224e+07	1.54898e+07
M104T48	104.034	48.2	0.8	4.30489e+07	6.79665e+07	4.17925e+07	3.08714e+07	3.56721e+07	4.56467e+07	5.27384e+07	4.54653e+07	3.55856e+07	3.52865e+07	3.11806e+07	5.45925e+07
M105T33	104.953	33.3	0.6	402325	236674	289313	253980	321046	487438	297431	528631	252239	219870	301896	348082
M105T47	105.018	46.6	0.8	7.2458e+07	8.5066e+07	6.98871e+07	9.89783e+07	5.48816e+07	1.07552e+08	4.1846e+07	4.60085e+07	6.55268e+07	3.99978e+07	3.46126e+07	6.35662e+07
M108T447	107.922	446.7	7.4	283444	4.76242e+06	8.03883e+06	1.01163e+07	2.33165e+06	1.31224e+06	6.1666e+06	1.70991e+06	1.82876e+06	8.59771e+06	7.32332e+06	1.49027e+06
M110T48	110.071	48.2	0.8	1.49641e+07	9.03854e+06	9.86525e+06	6.0435e+06	5.13774e+06	5.71252e+06	1.62744e+07	1.57787e+07	1.87448e+06	1.32437e+07	1.33908e+07	9.81638e+06
M110T57	110.035	57.4	1	9.9499e+06	4.21133e+06	2.68799e+06	2.51537e+06	997269	9.90563e+06	2.53357e+06	866454	4.65876e+06	1.78135e+06	2.33799e+06	1.02117e+07
M110T61	110.071	61.1	1	2.09603e+07	8.05303e+06	9.50634e+06	7.77679e+06	1.0065e+06	4.80151e+06	1.30979e+07	1.04747e+07	468796	1.35105e+07	1.61458e+07	1.18948e+07
M111T108	111.019	107.6	1.8	8.81715e+06	2.62168e+07	8.32071e+06	1.28385e+08	5.02513e+07	1.51717e+07	4.25055e+07	2.61958e+07	5.82496e+06	6.13474e+06	6.05696e+06	5.05589e+06
M111T132	111.019	131.5	2.2	7.43237e+06	1.35614e+07	7.03538e+06	2.33589e+07	6.65872e+06	1.88823e+07	2.70192e+07	4.0452e+07	5.08165e+06	1.31974e+07	5.15215e+06	4.21931e+06
M111T149	111.019	148.6	2.5	7.82516e+06	5.76457e+07	7.27422e+06	3.04632e+07	1.74845e+07	1.74868e+07	3.39615e+07	1.84652e+07	5.54012e+06	1.28368e+07	4.90472e+06	4.51042e+06
M111T163	111.019	163.1	2.7	7.01124e+06	2.17948e+07	7.07192e+06	1.92004e+07	3.63293e+07	2.08703e+07	3.07695e+07	2.34541e+07	5.20601e+06	2.5843e+07	5.24045e+06	4.37058e+06
M111T193	111.019	192.7	3.2	7.28481e+06	3.25428e+07	6.83796e+06	1.87212e+07	2.39695e+07	2.12785e+07	3.78382e+07	1.91227e+07	5.33529e+06	2.26891e+07	5.32519e+06	4.4447e+06
M111T220	111.019	220.5	3.7	7.22283e+06	1.81432e+07	6.62829e+06	6.32663e+06	2.47924e+07	3.06907e+07	2.47597e+07	5.99606e+07	5.31184e+06	2.69805e+07	4.91481e+06	4.12382e+06
M111T256	111.019	255.6	4.3	8.65459e+06	8.29617e+06	8.36495e+06	2.79454e+07	2.56614e+07	7.02916e+06	5.99343e+07	1.9758e+07	3.73294e+07	4.02473e+07	4.60785e+07	1.12363e+07
M111T269	111.019	269.2	4.5	9.23853e+06	3.88297e+07	5.76546e+07	5.12144e+07	3.26207e+07	7.41221e+06	7.33648e+06	3.02242e+07	3.43937e+07	2.83926e+07	2.21161e+07	1.36677e+07
M111T279	111.019	279	4.7	7.42597e+07	3.68908e+07	8.30648e+06	7.22823e+06	2.63886e+07	2.97978e+07	6.84429e+06	3.16194e+07	2.31184e+07	2.71914e+07	1.54079e+07	1.72062e+07
M111T290	111.019	289.9	4.8	6.16134e+06	5.90385e+06	5.45889e+06	5.01437e+06	2.4317e+07	5.02357e+06	1.99955e+07	2.29577e+07	2.48574e+07	2.25214e+07	2.33741e+07	2.35305e+07
M111T302	111.019	302.4	5	3.99213e+07	7.95674e+06	7.77524e+06	1.78539e+08	7.74362e+06	6.54507e+06	6.15329e+06	7.33311e+06	3.0412e+07	2.50742e+07	1.78302e+07	2.00018e+07
M111T330	111.019	329.7	5.5	1.83165e+07	1.66055e+07	1.76761e+07	1.51496e+07	1.7282e+07	9.20509e+07	1.36706e+08	6.35811e+07	5.59078e+07	1.5454e+07	1.52625e+07	1.18054e+07
M111T347	111.019	347.4	5.8	2.44183e+07	2.37841e+07	5.81724e+06	5.14823e+06	2.23156e+07	4.55959e+06	4.35645e+06	4.90002e+06	2.05358e+07	5.06281e+06	2.27656e+07	1.83684e+07
M111T357	111.018	357.1	6	2.21261e+07	2.84762e+07	1.9351e+07	4.2775e+06	2.30908e+07	1.8333e+07	4.07846e+06	2.36086e+07	1.64248e+07	4.28085e+06	4.25272e+06	1.23014e+07
M111T372	111.018	372	6.2	4.43544e+07	3.17656e+07	8.32825e+06	9.06575e+07	3.13083e+07	2.53852e+07	3.08377e+07	2.65383e+07	2.02556e+07	1.4211e+08	6.27711e+07	1.55335e+07
M111T382	111.019	382.5	6.4	2.47539e+07	2.30516e+07	1.17233e+07	9.97269e+06	1.90314e+07	1.45541e+07	1.71376e+07	2.43706e+07	1.75042e+07	1.19187e+07	1.18343e+07	1.50907e+07
M111T392_1	110.975	392	6.5	2.56359e+08	1.7733e+08	3.80843e+08	1.87877e+08	4.80118e+08	1.37951e+08	1.60892e+08	4.45089e+08	1.85606e+08	3.79686e+08	4.90444e+08	3.83657e+08
M111T392_2	111.019	391.8	6.5	1.51498e+07	1.5371e+07	1.85067e+07	1.10351e+07	1.31526e+07	1.17713e+07	9.07476e+06	1.22611e+07	1.22088e+07	1.32686e+07	3.28443e+06	1.2824e+07
M111T400	111.019	400.2	6.7	1.07957e+07	1.14694e+07	8.17484e+06	1.07057e+07	1.2566e+07	9.71497e+06	6.65834e+06	9.87642e+06	6.63972e+06	1.68964e+07	7.82541e+06	1.45687e+07
M111T409	111.019	409.3	6.8	1.61992e+07	7.27016e+06	1.68188e+07	5.2309e+06	1.72302e+07	8.75007e+06	6.63044e+06	1.76439e+07	6.42404e+06	1.65757e+07	1.07984e+07	5.58146e+06
M111T42	111.008	41.8	0.7	3.42867e+06	1.43284e+06	2.24336e+06	1.66333e+06	1.19907e+06	4.00003e+06	2.44204e+06	1.08995e+06	8.96198e+06	2.03432e+06	5.85545e+06	3.91945e+06
M111T420	111.018	419.7	7	7.47012e+06	6.67581e+06	6.03875e+06	1.00521e+07	9.07052e+06	4.12801e+06	8.51441e+06	1.76418e+07	1.76592e+07	4.75692e+06	6.56026e+06	6.28631e+06
M111T428	111.019	427.6	7.1	4.84603e+06	1.06531e+07	1.00436e+07	1.01983e+07	1.06911e+07	3.74262e+06	3.59605e+06	1.27127e+07	3.57928e+06	6.03891e+06	1.08101e+07	3.35635e+06
M111T435	111.019	434.5	7.2	1.06777e+07	4.40719e+06	1.14815e+07	3.04799e+06	1.10961e+07	3.14309e+06	4.73892e+06	1.29146e+07	3.98523e+06	2.80735e+06	1.44433e+06	1.14853e+07
M111T445_1	110.975	445.2	7.4	5.91628e+07	9.18402e+07	4.63978e+07	1.02639e+08	1.40618e+07	1.03828e+08	5.48901e+07	2.36932e+07	3.99984e+07	4.10363e+07	1.30449e+07	3.15534e+07
M111T445_2	111.018	444.9	7.4	8.75193e+06	5.44034e+06	8.4956e+06	1.61166e+06	1.59622e+06	3.17449e+06	4.44446e+06	6.81487e+06	5.26787e+06	6.1747e+06	5.2997e+06	2.42621e+06
M111T45	110.984	45.1	0.8	3.82132e+06	3.5875e+06	3.11735e+06	3.41537e+06	5.87831e+06	3.61739e+06	3.57079e+06	4.22957e+06	3.51655e+06	1.50093e+06	2.88049e+06	3.81539e+06
M111T57	111.018	57.1	1	5.77508e+07	1.09087e+08	4.01103e+07	8.9417e+07	4.50551e+07	7.05349e+07	6.33699e+06	5.63292e+07	6.53212e+06	5.90047e+06	5.77249e+06	3.18118e+07
M111T96	111.019	95.6	1.6	1.07071e+07	2.31961e+07	1.0465e+07	8.99605e+06	3.49615e+07	3.47501e+07	2.99614e+07	3.13775e+07	7.42874e+06	6.31081e+07	7.36798e+06	6.51806e+06
M112T109	112.05	108.9	1.8	7.04812e+07	4.47748e+07	6.56215e+06	5.57229e+07	1.44868e+08	4.85656e+07	4.53768e+07	9.86645e+07	6.64484e+06	6.01146e+06	5.72558e+07	3.4799e+08
M112T117	112.05	117.1	2	1.38677e+07	8.03578e+07	4.48515e+07	1.36886e+07	1.43513e+07	4.44786e+07	4.7985e+07	1.34835e+07	1.47188e+07	8.57319e+07	6.90377e+07	9.10888e+07
M112T130	112.05	130.3	2.2	6.20635e+06	3.74921e+07	9.37882e+07	7.27819e+06	5.20744e+07	3.6153e+07	9.40576e+07	6.5867e+06	6.73599e+06	6.19181e+06	7.72228e+06	5.29476e+07
M112T143	112.05	142.8	2.4	7.26467e+07	9.12807e+07	8.02304e+07	4.83611e+07	3.7227e+07	3.64746e+07	6.70433e+07	3.73347e+07	9.57711e+07	1.38025e+08	3.41393e+07	5.73176e+07
M112T160	112.051	160.5	2.7	2.91618e+07	3.81872e+07	5.66401e+07	3.64992e+07	8.07655e+07	1.22261e+07	7.9987e+07	4.00955e+07	1.21594e+07	3.31233e+07	6.01005e+07	4.21955e+07
M112T169	112.05	169.1	2.8	3.19989e+07	3.21342e+07	3.88578e+06	3.76775e+06	3.95158e+06	4.03464e+06	2.45854e+07	2.38286e+07	4.42261e+06	3.90063e+07	4.43138e+06	5.1543e+07
M112T175	112.05	175.3	2.9	3.49648e+07	5.87006e+06	4.85011e+07	4.07929e+07	5.81876e+06	1.73185e+08	3.65305e+07	5.9722e+06	1.38026e+08	4.13422e+07	5.47443e+07	4.86343e+07
M112T197	112.051	196.6	3.3	4.10055e+07	5.21783e+07	4.84404e+07	3.14101e+07	4.78763e+07	1.47832e+07	8.41278e+07	9.62513e+07	1.55988e+07	1.56965e+07	7.06445e+07	1.01933e+08
M112T211	112.051	211.4	3.5	4.73795e+07	1.14885e+07	7.843e+07	9.08144e+07	5.93744e+07	1.2292e+08	3.90509e+07	1.2602e+07	1.25008e+07	2.39564e+07	4.52985e+07	7.33892e+07
M112T228	112.05	228.4	3.8	4.15545e+07	3.39951e+07	4.83886e+07	5.82435e+07	3.64205e+07	4.27245e+07	6.9974e+07	5.53023e+07	1.1949e+08	7.39325e+07	6.23787e+06	5.77394e+07
M112T242	112.051	242.3	4	4.78891e+07	2.56612e+07	3.79047e+07	3.35338e+07	3.7623e+07	8.10754e+07	1.24474e+07	6.28755e+07	1.02201e+08	5.47513e+07	9.31014e+07	5.62388e+07
M112T253	112.05	252.9	4.2	5.30049e+07	4.50771e+07	4.17046e+07	4.78574e+06	4.90603e+07	5.38733e+07	5.14602e+06	3.64314e+07	5.22063e+06	1.33842e+07	5.17413e+07	5.1674e+06
M112T260	112.051	260	4.3	3.33512e+07	3.71818e+07	3.19008e+07	7.45905e+07	4.20637e+07	4.56698e+07	1.14961e+08	1.16398e+07	1.19927e+07	1.28303e+07	4.48291e+07	1.3113e+08
M112T269	112.051	269	4.5	3.68696e+07	4.20251e+07	4.87302e+07	4.66701e+07	4.77643e+07	4.88647e+07	1.24437e+07	7.83818e+07	5.99367e+07	5.64657e+07	5.65583e+07	1.37206e+07
M112T282	112.051	281.7	4.7	7.08221e+07	3.94676e+07	9.35256e+06	9.37092e+06	1.06595e+07	3.73411e+07	5.618e+07	1.04031e+07	5.93328e+07	1.10121e+07	1.10835e+07	4.02295e+07
M112T292	112.051	291.7	4.9	6.71323e+07	3.67408e+07	9.61963e+06	8.65594e+07	1.51186e+07	1.47788e+07	1.53814e+07	1.03503e+08	4.97391e+07	6.99514e+07	1.83088e+07	1.08377e+07
M112T302	112.05	301.5	5	7.29251e+07	6.26465e+07	6.91848e+07	9.31156e+06	1.00037e+07	1.56799e+08	8.01176e+07	1.09622e+07	3.74503e+07	7.88527e+07	2.77403e+08	9.40139e+06
M112T315	112.051	315	5.2	2.03987e+07	4.49201e+07	6.73162e+07	7.69129e+07	2.41013e+07	2.20379e+07	7.16219e+07	8.13103e+07	2.33225e+07	1.06514e+08	2.52746e+07	1.77317e+08
M112T338	112.05	337.8	5.6	6.89274e+07	1.3183e+08	9.76186e+07	7.05878e+06	7.94504e+06	5.32313e+07	8.24396e+07	9.18701e+06	5.48597e+07	4.02635e+07	7.21857e+07	5.33791e+07
M112T346	112.051	345.6	5.8	4.77476e+07	1.54491e+07	1.51963e+07	3.18919e+07	1.84931e+07	4.93527e+07	1.63594e+07	1.68827e+08	7.3813e+07	2.06151e+07	5.64346e+07	9.10541e+07
M112T355	112.05	355.4	5.9	6.58845e+07	6.10256e+06	6.4419e+07	6.32228e+06	4.12361e+07	8.1857e+07	5.66336e+07	7.82637e+06	5.49356e+07	9.2639e+07	8.30892e+06	7.27496e+06
M112T372	112.05	372.2	6.2	9.50183e+07	1.51699e+08	1.29747e+08	2.93207e+08	9.6621e+07	9.71365e+07	2.23545e+08	9.79286e+07	4.04984e+07	9.239e+07	1.59145e+08	1.37145e+08
M112T391	112.05	390.9	6.5	3.75422e+07	9.60276e+06	6.69979e+07	9.1745e+06	1.04374e+07	9.53643e+06	1.05639e+07	1.1856e+07	3.02781e+07	6.67853e+07	5.94335e+07	5.64814e+07
M112T400	112.051	399.5	6.7	2.69454e+07	2.67428e+07	7.53814e+06	7.06642e+06	5.65027e+07	2.5829e+07	7.66894e+06	9.05164e+06	3.46144e+07	2.28332e+07	3.05659e+07	8.38473e+06
M112T411	112.051	410.7	6.8	4.4434e+06	2.45695e+07	2.44438e+07	1.47751e+07	1.07527e+07	9.11666e+06	5.06275e+06	8.13e+07	2.41127e+07	1.91712e+07	2.67914e+07	1.79829e+07
M112T420	112.051	420	7	1.44987e+07	1.30071e+07	1.46845e+07	1.66782e+07	1.68894e+07	3.13101e+06	2.19822e+07	4.29896e+06	1.51097e+07	4.33359e+06	1.5655e+07	1.67236e+07
M112T427	112.05	427.5	7.1	8.23887e+06	2.09123e+06	2.22506e+06	2.21559e+06	2.5905e+06	9.80295e+06	2.22113e+06	1.4019e+07	1.24447e+07	1.11208e+07	3.15547e+06	1.00409e+07
M112T434	112.05	433.9	7.2	9.98115e+06	9.16213e+06	2.36353e+06	6.07038e+06	1.02466e+07	1.34872e+07	1.05652e+07	1.02502e+07	2.84912e+06	9.28682e+06	2.04015e+07	1.06832e+07
M112T444	112.05	443.8	7.4	8.14335e+06	8.32179e+06	8.78442e+06	4.64394e+06	9.28001e+06	6.86275e+06	1.19503e+07	1.45816e+07	1.02699e+07	1.58261e+07	9.27903e+06	6.72213e+06
M112T54	112.05	54.2	0.9	2.08715e+08	2.362e+08	1.55781e+08	1.50866e+08	1.67131e+08	1.88439e+08	1.92674e+08	1.49027e+08	1.69984e+08	1.39281e+08	1.97129e+08	2.30588e+08
M112T84	112.05	83.6	1.4	9.91735e+07	2.73995e+07	2.57981e+08	7.43743e+07	1.22181e+08	1.20593e+08	1.06834e+08	7.36381e+07	2.05581e+08	6.07847e+07	5.73808e+07	3.17765e+07
M112T99	112.051	98.8	1.6	6.24866e+07	8.1266e+07	1.57967e+07	6.81556e+07	1.75497e+07	4.73055e+07	1.23715e+08	4.91042e+07	4.37319e+07	4.76943e+07	1.87149e+07	2.22442e+07
M113T44	112.936	43.7	0.7	1.87347e+06	2.35775e+06	4.38058e+06	3.2762e+06	1.51281e+06	2.96415e+06	720226	912870	1.54662e+06	1.14773e+06	1.13041e+06	841241
M113T51	113.023	50.7	0.8	1.43595e+07	1.37812e+07	1.19809e+07	3.72917e+07	1.27044e+07	9.28372e+06	9.87359e+06	1.10763e+07	1.43966e+07	1.51188e+07	8.78042e+06	9.33955e+06
M113T53	112.985	52.8	0.9	1.90461e+08	1.44608e+08	1.52062e+08	2.57072e+08	1.54912e+08	7.93818e+07	7.76596e+07	1.36341e+08	1.35952e+08	1.36664e+08	1.19133e+08	5.81008e+07
M113T54	113.054	54.3	0.9	5.98656e+06	6.76294e+06	4.31037e+06	7.24639e+06	5.03291e+06	6.54344e+06	6.53144e+06	4.26025e+06	7.29028e+06	3.9913e+06	7.37275e+06	8.68886e+06
M114T325	114.055	325.3	5.4	2.11524e+06	1.95191e+06	1.46407e+07	1.06009e+07	9.70555e+06	1.91208e+06	6.23361e+06	1.84665e+06	1.91961e+06	9.94054e+06	1.00251e+07	1.73901e+06
M114T371	114.055	370.8	6.2	2.57615e+07	1.19781e+08	1.49029e+07	1.3989e+07	1.69521e+07	1.58683e+08	6.16777e+07	2.94576e+07	3.88591e+07	1.33979e+07	3.23633e+07	5.69809e+06
M114T379	114.055	379.5	6.3	1.51358e+07	3.71991e+06	1.53022e+07	1.09259e+07	1.15988e+07	3.24014e+06	3.18524e+06	1.74498e+07	3.22007e+06	2.99048e+07	3.17393e+06	3.30073e+06
M114T400	114.055	399.7	6.7	5.49024e+06	1.48124e+06	7.4383e+06	6.0964e+06	9.38436e+06	1.42316e+06	1.01359e+07	1.69285e+06	5.80473e+06	9.3042e+06	1.35465e+06	1.27383e+06
M114T410	114.055	410.2	6.8	4.56909e+06	5.44793e+06	8.13527e+06	3.9151e+06	1.2584e+06	1.07045e+06	1.07583e+06	1.22429e+06	5.48477e+06	4.96353e+06	7.43973e+06	1.11115e+06
M114T420	114.055	419.5	7	5.46388e+06	1.004e+06	981593	3.1621e+06	1.13455e+07	2.84693e+06	3.85385e+06	1.20008e+06	1.00656e+06	3.21403e+06	4.39468e+06	964625
M114T437	114.055	436.7	7.3	5.55277e+06	4.08722e+06	3.32957e+06	7.40398e+06	4.53347e+06	2.43167e+06	7.1972e+06	1.23711e+06	5.2421e+06	5.12379e+06	3.67034e+06	1.17425e+06
M114T446	114.055	445.5	7.4	2.79186e+06	676552	3.03514e+06	667455	4.04986e+06	3.15991e+06	598842	764431	1.95416e+06	660691	2.45155e+06	690871
M114T47	114.019	47.5	0.8	1.38375e+06	4.08491e+06	565729	363709	1.90421e+06	533455	1.25858e+06	4.26593e+06	460013	526938	526994	2.36111e+06
M114T52	114.055	51.6	0.9	1.42974e+07	3.32606e+07	1.81501e+07	1.88406e+07	1.13466e+07	1.82001e+07	1.9538e+07	1.45592e+07	1.00637e+07	2.45788e+06	2.62898e+06	2.19759e+07
M114T54	113.988	53.5	0.9	1.35335e+06	2.38169e+06	1.65806e+06	3.15618e+06	1.88349e+06	502654	387802	414768	1.86703e+06	3.34927e+06	924302	202687
M115T32	115.002	31.7	0.5	6.96988e+06	5.99184e+06	6.7837e+06	2.63585e+06	6.87033e+06	4.98503e+06	3.30404e+06	3.72202e+06	1.44371e+06	1.38189e+06	1.39444e+06	1.19508e+06
M115T410	114.933	410	6.8	2.28985e+06	3.09739e+06	5.91596e+06	7.52283e+06	1.39243e+07	8.16531e+07	2.28704e+07	8.28827e+07	7.33276e+07	5.52634e+08	2.29139e+08	9.029e+07
M115T424	114.933	424.4	7.1	1.36421e+07	2.36519e+07	3.16478e+07	4.57334e+07	1.4724e+08	1.05234e+08	1.969e+08	2.4936e+08	1.58786e+08	4.51262e+07	2.21853e+08	1.67666e+08
M115T43	115.002	42.8	0.7	2.80459e+07	2.96568e+07	3.34982e+07	1.00649e+07	4.7324e+07	4.574e+07	5.26795e+07	1.80208e+07	5.54783e+07	2.6434e+07	4.03898e+07	4.67653e+07
M115T447	114.933	447.4	7.5	1.57971e+07	3.16589e+07	2.61306e+07	9.20144e+07	1.43384e+08	4.66158e+07	1.10591e+08	2.10639e+08	2.28208e+08	1.11635e+08	4.66515e+07	8.20076e+07
M115T51	115.02	50.8	0.8	8.3367e+06	6.85686e+06	1.02608e+07	4.66164e+06	8.11907e+06	8.80424e+06	7.88157e+06	1.01858e+07	8.49142e+06	6.20976e+06	9.13527e+06	8.65789e+06
M116T107	116.049	106.9	1.8	1.96529e+06	1.97044e+06	1.218e+06	515699	924998	2.07169e+06	1.523e+06	348134	1.10805e+06	1.01991e+06	1.21614e+06	2.02237e+06
M116T371	116.071	371.4	6.2	1.91948e+08	1.74593e+08	1.08959e+09	3.77366e+08	1.13218e+08	9.92222e+07	9.77192e+07	1.08474e+08	1.55337e+08	1.05071e+08	8.87403e+08	2.08057e+09
M116T402	115.92	401.7	6.7	201578	194330	403347	3.32526e+06	5.70553e+06	2.3332e+06	2.22153e+06	8.2732e+06	1.15749e+07	1.4216e+07	4.22261e+06	1.35639e+07
M116T411	116.07	411.1	6.9	6.34877e+07	6.51348e+07	6.46624e+07	8.54462e+07	1.80982e+07	1.59418e+07	1.65655e+07	5.47332e+07	5.81544e+07	1.80079e+07	4.8703e+07	1.41099e+07
M116T415	115.92	414.5	6.9	592954	975916	6.80374e+06	7.51968e+06	1.65629e+07	1.44916e+07	4.51463e+06	1.98256e+07	6.35384e+06	6.24024e+06	3.61472e+07	6.44258e+06
M116T422	116.071	421.5	7	6.95325e+07	5.76794e+07	7.81929e+07	4.02952e+07	1.43913e+07	1.14126e+07	1.19117e+07	7.10708e+07	6.03271e+07	1.22255e+07	5.12767e+07	1.13928e+07
M116T425	115.919	425	7.1	4.99925e+06	7.23025e+06	1.01454e+07	1.24058e+07	1.87149e+07	2.31997e+07	4.52354e+07	3.45151e+07	5.40502e+07	4.51634e+07	3.91051e+07	3.57449e+07
M116T43	116.006	42.6	0.7	718574	783838	641463	1.02781e+06	1.29102e+06	1.0028e+06	2.10956e+06	1.31634e+06	1.73201e+06	580671	981859	1.52236e+06
M116T444	116.07	443.7	7.4	1.30994e+07	9.60841e+07	4.22953e+07	9.66735e+07	1.2471e+07	1.17611e+07	1.14257e+07	5.12211e+07	2.99053e+07	1.20301e+07	3.48674e+07	1.13015e+08
M116T447	115.919	447.2	7.5	1.08086e+06	1.12227e+07	1.20269e+07	5.57368e+06	1.53966e+07	1.83324e+07	3.39918e+07	1.69032e+07	3.65847e+07	2.85758e+07	1.35999e+07	3.48038e+07
M116T53	116.07	52.5	0.9	2.10565e+08	3.20431e+08	1.99721e+08	1.24596e+08	1.62668e+08	2.02008e+08	2.01486e+08	1.90696e+08	1.43925e+08	1.24696e+08	1.33469e+08	2.20563e+08
M117T101	117.019	101	1.7	2.13882e+07	1.92778e+07	5.10207e+06	4.49567e+06	2.52645e+07	4.42861e+06	4.47525e+06	2.38251e+07	2.93381e+07	4.52848e+06	1.51307e+07	4.38958e+06
M117T109	117.019	108.8	1.8	5.77965e+06	5.50483e+06	2.66212e+07	4.6386e+06	5.48881e+06	1.81617e+07	2.53054e+07	2.73952e+07	4.89875e+06	4.75395e+06	2.21772e+07	1.88679e+07
M117T118	117.019	117.6	2	2.33085e+07	1.50708e+07	4.80226e+06	2.83823e+07	4.34242e+06	9.90902e+06	1.90793e+07	4.395e+06	3.45816e+06	3.24077e+07	2.21272e+07	1.29903e+07
M117T131	117.019	130.7	2.2	1.41374e+07	1.46073e+07	3.23955e+07	3.79058e+06	1.93027e+07	2.48096e+07	2.55555e+07	4.15424e+06	3.77828e+06	5.46668e+06	4.05628e+06	9.28009e+06
M117T138	117.019	137.9	2.3	1.27366e+07	3.11971e+06	3.13162e+06	2.86046e+06	3.56882e+06	2.77803e+06	2.58018e+06	1.968e+07	1.73038e+07	1.34892e+07	1.54196e+07	1.32856e+07
M117T147	117.019	147.3	2.5	3.92268e+06	2.95719e+07	1.73873e+07	7.8886e+07	1.87988e+07	1.76981e+07	1.04149e+07	1.1716e+07	2.93252e+07	1.53675e+07	4.09298e+06	2.10042e+07
M117T163	117.019	163.3	2.7	4.8039e+06	1.60976e+07	3.65187e+07	4.21055e+06	2.16157e+07	1.3846e+07	1.57995e+07	2.0599e+07	1.02677e+07	2.39233e+07	5.74064e+07	1.72771e+07
M117T177	117.018	177	3	1.55336e+07	1.25192e+07	1.72881e+07	2.10006e+07	1.13813e+07	2.14597e+07	2.36846e+07	1.81421e+07	7.54199e+06	1.69809e+07	3.38012e+06	3.52856e+07
M117T193	117.019	193.2	3.2	3.38439e+07	5.11283e+06	3.75028e+07	2.54038e+07	1.16628e+07	1.83411e+07	1.88395e+07	1.89351e+07	2.11771e+07	2.62514e+07	1.6558e+07	1.90936e+07
M117T208	117.018	208.4	3.5	5.2863e+07	3.69511e+07	6.3969e+06	3.33683e+06	2.98559e+07	5.74732e+06	5.31863e+06	1.48121e+07	5.37227e+06	5.8063e+06	2.62742e+07	1.92093e+07
M117T225	117.019	225.3	3.8	1.46375e+07	1.82451e+07	2.40584e+07	1.40522e+07	2.79971e+07	4.24607e+06	7.02128e+07	2.6049e+07	3.89295e+06	4.2213e+06	4.71333e+06	3.79194e+06
M117T235	117.019	235.5	3.9	3.07789e+07	1.31946e+07	2.96666e+07	1.20392e+07	2.48462e+07	1.80767e+07	4.7121e+06	2.26158e+07	1.26941e+07	1.4985e+07	3.20656e+07	5.52572e+07
M117T246	117.019	245.9	4.1	1.60384e+07	1.65719e+07	4.83648e+06	1.91577e+07	2.40725e+07	1.51958e+07	4.05829e+06	2.3469e+07	3.67653e+06	3.81173e+06	3.95373e+06	1.12849e+07
M117T254	117.019	254.1	4.2	1.7311e+07	5.08499e+06	3.55157e+07	4.84615e+06	1.93478e+07	1.68711e+07	3.6564e+07	5.34962e+06	1.46112e+07	5.00068e+06	3.64225e+07	1.37085e+07
M117T268	117.019	268.5	4.5	2.363e+07	1.70979e+07	2.46133e+07	1.21581e+07	2.54389e+07	4.05535e+06	4.18793e+06	2.41048e+07	2.30727e+07	1.21737e+07	1.50746e+07	3.74663e+06
M117T276	117.019	276	4.6	4.41365e+06	6.62825e+06	4.53744e+06	1.60071e+07	2.08377e+07	4.48754e+07	1.5752e+07	1.86193e+07	3.66614e+06	3.86369e+06	1.74687e+07	1.01842e+07
M117T289	117.019	288.9	4.8	2.70989e+07	1.60743e+07	2.05664e+07	4.41494e+06	3.47604e+07	4.6833e+06	1.45303e+07	2.54426e+07	2.00343e+07	1.6997e+07	1.42651e+07	1.14742e+07
M117T301	117.019	301.2	5	2.03928e+07	2.19815e+07	2.8743e+07	6.49182e+07	3.47596e+07	1.34948e+07	3.56968e+07	2.28046e+07	2.62871e+07	6.36872e+06	3.66665e+07	1.59786e+07
M117T315	117.019	315.3	5.3	6.42305e+07	4.59312e+07	2.04525e+07	4.94243e+06	1.7871e+07	2.62108e+07	4.71156e+06	3.05314e+06	1.36402e+07	6.34833e+07	4.88023e+06	2.9234e+07
M117T32	116.927	31.9	0.5	2.05203e+06	717421	744449	162202	701980	637353	1.43932e+06	1.11489e+06	932918	1.13745e+06	1.94981e+06	2.23338e+06
M117T321	116.927	320.5	5.3	7.04809e+06	6.20712e+06	1.25035e+07	1.0554e+06	5.41431e+06	1.04123e+06	3.63754e+06	3.17942e+06	796035	854595	2.9513e+06	711370
M117T327	117.018	326.8	5.4	5.38166e+06	4.90269e+06	1.52324e+07	2.22875e+07	3.23215e+07	1.786e+07	2.60143e+07	4.81937e+06	1.83564e+07	4.66787e+06	5.0164e+06	3.87796e+06
M117T336	117.018	336	5.6	5.70781e+06	2.40461e+07	1.53604e+07	1.23346e+07	6.07111e+06	1.69084e+07	5.10529e+06	3.15039e+07	1.78398e+07	2.04341e+07	7.06492e+07	2.26221e+07
M117T367	117.075	367.4	6.1	7.59218e+07	1.20125e+07	1.08382e+07	6.68946e+06	3.50771e+06	1.26535e+07	2.90742e+06	3.05263e+07	1.59632e+07	2.98141e+06	3.01904e+06	2.73394e+06
M117T375	117.018	374.9	6.2	1.00963e+08	4.39052e+07	1.04019e+08	1.58661e+07	1.85683e+07	3.10546e+07	8.05354e+07	7.44762e+07	4.85306e+07	9.73198e+06	1.67532e+07	3.66628e+07
M117T38	116.927	37.6	0.6	270909	855813	907894	168718	758945	140817	174673	212032	1.108e+06	1.40235e+06	1.5214e+06	1.66334e+06
M117T388	117.018	388.4	6.5	3.31523e+06	8.72371e+06	4.10409e+06	1.29612e+07	2.54458e+07	3.64331e+06	3.5215e+06	4.15809e+06	3.69352e+06	1.50647e+07	1.30789e+07	1.44645e+07
M117T396	116.96	396.1	6.6	3.36402e+06	3.35657e+06	3.37028e+06	2.56721e+06	3.00756e+06	6.06132e+06	6.59998e+06	7.0856e+06	1.08672e+07	1.34122e+07	2.06447e+07	3.31794e+07
M117T398	116.927	398.5	6.6	9.78377e+07	1.80704e+08	1.57379e+08	2.9508e+08	7.88468e+08	2.4684e+08	2.36171e+09	2.09889e+09	3.23617e+09	2.62755e+09	3.28655e+09	3.11115e+09
M117T409	116.96	409	6.8	2.17976e+06	2.12631e+06	2.18293e+06	1.91382e+06	5.67771e+06	6.95928e+06	6.32134e+06	1.39701e+07	3.31531e+06	1.6428e+07	2.37586e+07	3.85265e+06
M117T410	116.927	409.5	6.8	1.7424e+08	3.49397e+07	6.89284e+07	9.02888e+07	1.76527e+08	2.40334e+08	2.79651e+08	1.39437e+09	1.58164e+09	1.44958e+09	3.28254e+09	1.48224e+09
M117T411	116.894	410.6	6.8	3.39751e+07	4.36997e+07	9.04733e+07	1.15348e+08	6.21599e+06	1.22119e+07	5.23641e+06	1.42968e+07	4.86496e+08	1.16082e+07	1.81675e+07	8.45086e+06
M117T412	117.018	411.6	6.9	7.65292e+06	6.79758e+06	1.08658e+07	9.51105e+06	2.58204e+06	1.60038e+07	2.71765e+06	3.4229e+06	3.78723e+06	7.97023e+06	1.04602e+07	6.58608e+06
M117T420	117.018	419.5	7	3.92199e+06	6.17124e+06	5.59493e+06	1.56572e+06	9.4697e+06	2.02105e+06	5.50705e+06	3.03019e+06	7.7198e+06	5.18831e+06	4.33334e+06	7.59562e+06
M117T424_1	116.894	424.4	7.1	7.41475e+07	2.68812e+06	4.21217e+06	7.38651e+06	1.62481e+07	1.19461e+07	1.39114e+07	1.44194e+07	3.65029e+07	3.88316e+07	2.66653e+07	2.50015e+07
M117T424_2	116.927	424.2	7.1	2.98867e+08	5.15932e+08	7.22488e+08	2.07141e+09	3.24971e+09	5.5691e+09	3.84548e+09	4.97011e+09	3.37171e+09	5.40808e+09	4.90965e+09	3.93056e+09
M117T425	116.96	424.6	7.1	2.21921e+06	2.52398e+06	2.06666e+06	5.20633e+06	2.0706e+07	1.29245e+07	1.44131e+07	2.47727e+07	5.14935e+07	1.85414e+07	3.91867e+07	5.36057e+07
M117T426	117.018	426.3	7.1	5.76439e+06	4.93567e+06	4.00003e+06	7.7391e+06	6.63696e+06	2.2006e+06	6.93761e+06	4.92214e+06	2.761e+06	5.21825e+06	8.07154e+06	3.12776e+06
M117T435	117.018	434.9	7.2	1.49906e+06	991737	1.03686e+06	1.15459e+06	6.61445e+06	7.49282e+06	1.99514e+06	5.53552e+06	3.69218e+06	3.66576e+06	4.18292e+06	3.06646e+06
M117T43_1	116.982	43.2	0.7	934509	715152	633008	3.23844e+06	1.17204e+06	953070	2.95601e+06	868169	2.98806e+06	5.48708e+06	1.55047e+06	464117
M117T43_2	117.018	43.1	0.7	3.05456e+07	5.1232e+06	4.52301e+07	2.81553e+07	5.74374e+06	2.72277e+07	2.40713e+07	5.6559e+06	5.61385e+06	7.82177e+06	231499	9.66884e+07
M117T443	116.961	443.5	7.4	1.39218e+06	1.3457e+06	1.62213e+06	9.51088e+06	9.82535e+06	8.56632e+06	1.47614e+07	1.25319e+07	3.73755e+06	4.35509e+06	3.27451e+07	4.14926e+06
M117T444	117.018	444.3	7.4	4.97949e+06	1.01407e+07	8.44649e+06	1.05488e+07	6.33201e+06	2.44284e+06	5.89186e+06	7.51463e+06	3.92489e+06	6.31397e+06	7.20586e+06	4.4876e+06
M117T446	116.894	445.8	7.4	9.43933e+07	6.95549e+06	7.27975e+06	1.3467e+07	6.78495e+06	1.58824e+07	1.21958e+07	2.90297e+07	2.16611e+07	3.1107e+07	1.97681e+07	1.23777e+07
M117T447	116.926	447.1	7.5	3.75533e+08	1.06954e+09	1.69077e+09	1.81996e+09	2.9974e+09	9.90394e+08	3.7538e+09	4.20727e+09	2.22606e+09	5.84803e+09	6.12387e+09	3.64604e+09
M117T450	116.96	449.5	7.5	1.05944e+07	6.60759e+06	7.53524e+06	5.72748e+06	6.8744e+06	6.68532e+06	4.83233e+06	8.47275e+06	2.20071e+07	3.29902e+07	8.07613e+06	1.06701e+07
M117T53	117.074	52.6	0.9	1.10221e+07	1.53765e+07	1.06782e+07	6.62078e+06	9.09672e+06	1.04462e+07	1.16978e+07	9.0199e+06	7.90448e+06	5.94807e+06	6.82175e+06	1.13667e+07
M117T55	117.054	55.2	0.9	2.18072e+07	9.18956e+06	1.12686e+07	9.64015e+06	1.23531e+07	1.03941e+07	8.91864e+06	1.22309e+07	2.63912e+07	8.26131e+06	7.9756e+06	7.13304e+06
M117T81	117.018	81.4	1.4	3.62456e+07	3.10712e+07	3.66654e+07	7.78254e+07	9.43265e+07	1.01609e+07	9.83031e+06	5.279e+07	3.13479e+07	1.03404e+07	1.06371e+07	7.96663e+07
M117T90	117.019	90.1	1.5	2.35162e+07	2.63336e+07	4.30971e+07	3.91053e+06	4.93569e+06	2.9956e+07	1.45243e+07	4.70835e+06	3.73088e+06	1.40177e+07	3.48676e+07	3.71223e+06
M118T113	118.05	113.3	1.9	4.08442e+06	3.09448e+07	3.55865e+07	1.29705e+07	4.38376e+06	1.25641e+07	5.00978e+06	5.28509e+06	1.4782e+07	2.09351e+07	4.39023e+06	5.15283e+06
M118T372	118.049	371.7	6.2	5.79919e+07	1.94364e+07	1.0103e+07	8.21728e+06	2.68066e+06	2.45772e+06	1.05846e+07	2.77279e+06	2.57519e+06	9.1322e+06	2.52289e+06	2.55647e+06
M118T401	117.927	400.9	6.7	1.12423e+07	4.64764e+06	2.78019e+07	4.13893e+07	1.59743e+08	3.13463e+07	2.55931e+08	2.63292e+08	2.0138e+08	4.59706e+08	6.88954e+07	4.95853e+08
M118T42	118.022	42	0.7	704500	1.41484e+06	1.03449e+06	711645	1.85524e+06	588240	1.24936e+06	821912	1.49121e+06	1.06736e+06	1.58921e+06	2.47895e+06
M118T424	117.927	424.4	7.1	4.91108e+07	6.61089e+07	8.78578e+07	1.30922e+08	1.89071e+08	6.66879e+08	2.66379e+08	4.74444e+08	4.45872e+08	6.35264e+08	5.3215e+08	4.91602e+08
M118T448	117.927	447.7	7.5	4.48093e+07	1.34908e+08	3.66986e+07	2.22916e+08	1.21819e+08	1.18519e+08	3.08039e+07	1.59926e+08	2.45963e+08	6.67684e+08	1.30352e+08	2.09583e+08
M118T49	118.05	49.2	0.8	1.31878e+08	2.15194e+08	1.5064e+08	1.0465e+08	1.09111e+08	1.54098e+08	1.54112e+08	1.37693e+08	9.78609e+07	8.0049e+07	8.70194e+07	1.85193e+08
M119T396	118.926	396.2	6.6	3.5347e+06	919226	1.39546e+06	1.77824e+06	1.10433e+07	5.53498e+06	8.21793e+06	1.19701e+07	7.94552e+07	4.84517e+07	5.63853e+07	3.59848e+07
M119T402	118.926	402.5	6.7	1.29471e+06	1.58991e+06	2.85922e+06	4.98606e+06	8.32057e+06	1.05231e+07	7.16597e+07	1.09724e+08	2.24237e+07	7.36796e+07	4.65647e+07	7.87971e+07
M119T415	118.926	415.5	6.9	5.2245e+06	9.07231e+06	1.73806e+07	1.71004e+07	7.95262e+06	9.31072e+06	4.84268e+07	5.97259e+07	1.73203e+07	5.37915e+07	8.39762e+07	1.87262e+07
M119T425	118.926	424.8	7.1	7.74758e+06	1.50309e+07	2.058e+07	3.01665e+07	9.73687e+07	1.72262e+08	1.83274e+07	1.13122e+08	2.1988e+08	8.74265e+07	1.20654e+08	1.28148e+08
M119T447	118.926	447.1	7.5	5.75178e+06	2.03831e+07	1.19613e+07	5.78627e+07	9.14236e+07	2.90083e+07	1.28232e+08	3.94663e+07	1.26152e+08	1.8746e+08	1.29895e+08	1.15525e+08
M119T48	119.034	48	0.8	1.65256e+07	1.54196e+07	1.95574e+07	1.29003e+07	1.59928e+07	1.67998e+07	1.93156e+07	1.56359e+07	1.99945e+07	1.64471e+07	1.43032e+07	1.90502e+07
M119T49_1	118.93	48.7	0.8	509850	3.36893e+06	4.41746e+06	7.63334e+06	4.91089e+06	1.57277e+06	212900	571963	4.51591e+06	3.46324e+06	3.16593e+06	3.46088e+06
M119T49_2	119.053	49.2	0.8	5.19454e+06	8.98025e+06	4.60776e+06	3.98617e+06	4.47829e+06	6.56796e+06	7.00138e+06	5.80652e+06	4.56264e+06	3.43415e+06	721141	6.97541e+06
M120T230	119.946	230.5	3.8	9.1002e+06	3.98842e+06	1.64273e+06	1.54384e+06	9.72307e+06	1.68411e+06	1.58757e+06	5.16798e+06	1.78289e+06	1.12965e+07	8.91417e+06	1.54804e+06
M120T265	119.946	265.1	4.4	1.11527e+07	2.78829e+07	4.7727e+06	4.22157e+06	5.2646e+06	4.42349e+06	2.17723e+07	1.2449e+07	4.79071e+06	2.13945e+07	1.21921e+07	4.13547e+06
M120T296	119.945	295.7	4.9	3.17258e+07	2.97444e+07	5.3822e+06	5.00387e+06	6.20916e+06	5.16731e+06	4.99651e+06	2.92176e+07	1.89878e+07	5.82924e+06	2.29311e+06	1.57151e+07
M120T309	119.946	308.5	5.1	4.58067e+06	1.41194e+07	2.50961e+07	9.06627e+07	1.06536e+08	1.36201e+08	2.19118e+07	1.66208e+07	6.00544e+06	2.60993e+07	2.59873e+07	5.43974e+06
M120T322	119.946	321.7	5.4	3.37198e+07	1.40817e+07	9.92419e+06	1.54842e+07	4.7816e+06	4.38439e+06	1.68604e+07	1.96515e+07	6.60459e+07	1.98524e+07	4.88544e+06	3.96329e+07
M120T331	119.946	331.2	5.5	2.39471e+06	1.07389e+07	1.22672e+07	9.71873e+06	3.21277e+06	2.67022e+06	1.13226e+07	1.60243e+07	3.71788e+06	1.53831e+07	1.62661e+07	2.89088e+06
M120T34	119.946	33.7	0.6	160557	820585	1.20074e+06	1.14385e+06	1.02729e+06	898676	1.13929e+06	852693	677737	709158	1.30185e+06	870225
M120T344	119.946	343.8	5.7	1.33706e+06	5.4222e+06	7.09627e+06	4.82033e+06	2.00558e+06	1.7852e+06	8.42323e+06	1.16809e+07	2.34974e+06	1.05362e+07	1.7482e+07	9.30793e+06
M120T352	119.946	352.2	5.9	2.48707e+06	2.59656e+06	3.13529e+06	2.54413e+06	848743	816672	882835	1.42582e+06	1.3504e+06	5.60658e+06	1.49596e+06	6.22382e+06
M121T213	121.028	213.5	3.6	1.81864e+07	1.52096e+07	1.97094e+07	1.05781e+08	4.51181e+07	6.35177e+07	2.04584e+07	1.65516e+07	1.60498e+07	1.68488e+07	2.42155e+07	1.48744e+07
M121T228	121.028	227.6	3.8	2.05432e+07	1.80499e+07	1.80101e+07	2.58696e+07	4.8552e+06	5.25927e+06	4.18631e+06	1.79752e+07	4.0673e+06	4.17948e+06	4.22274e+06	1.61293e+07
M121T238	121.028	238.5	4	1.46508e+07	7.02266e+06	1.1497e+07	1.00158e+07	2.72122e+06	3.36443e+07	2.33087e+06	1.02776e+07	2.31019e+06	2.36692e+06	2.36886e+06	8.48973e+06
M121T261	121.028	260.6	4.3	1.02911e+07	9.18869e+06	9.30678e+06	1.55497e+07	2.89613e+06	9.7915e+06	2.56407e+06	9.55092e+06	2.46381e+06	2.74886e+06	2.50289e+06	1.33816e+07
M121T269	121.028	268.9	4.5	1.01651e+07	9.29913e+06	1.19445e+07	1.3223e+07	2.28649e+06	6.74408e+06	1.99782e+06	8.85826e+06	1.84799e+06	2.09432e+06	1.92459e+06	6.55203e+06
M121T370	121.028	369.5	6.2	1.54518e+07	1.33872e+07	7.17172e+07	1.66489e+07	7.73736e+06	4.86414e+07	6.41574e+06	2.68445e+07	6.60987e+06	7.19049e+06	6.67166e+06	2.58149e+07
M121T392	121.028	391.7	6.5	1.28187e+07	1.11119e+07	1.23077e+07	7.99921e+06	2.31234e+06	1.02907e+07	2.00662e+06	9.78182e+06	2.33489e+06	2.2967e+06	2.30315e+06	6.9944e+06
M121T403	121.028	402.9	6.7	3.36256e+06	6.76853e+06	5.58095e+06	9.93263e+06	1.55317e+06	7.07704e+06	1.07312e+06	6.34546e+06	1.32848e+06	1.36096e+06	1.21319e+06	7.54987e+06
M121T421	121.028	421.4	7	5.60481e+06	4.68388e+06	5.39001e+06	4.86229e+06	1.74743e+06	1.11154e+06	1.13839e+06	1.04957e+07	1.19627e+06	1.48088e+06	1.42435e+06	5.75926e+06
M121T442	121.028	441.9	7.4	5.8037e+06	1.02725e+07	1.17511e+07	5.62864e+06	2.31655e+06	1.28945e+07	1.86732e+06	1.0173e+07	2.14071e+06	2.2123e+06	2.18705e+06	3.03209e+06
M122T213	122.032	212.9	3.5	2.68529e+07	6.05688e+06	1.32367e+06	7.40251e+06	2.81329e+07	4.67571e+06	5.22636e+06	6.35977e+06	5.72929e+06	6.08628e+06	2.71436e+06	5.36656e+06
M122T321	121.943	320.9	5.3	9.60443e+06	2.55403e+06	1.44022e+07	1.7226e+07	5.27572e+06	2.81747e+06	1.59362e+07	2.54153e+07	3.08469e+06	3.26188e+06	1.53121e+07	2.67022e+06
M124T113	124.039	112.6	1.9	5.8616e+07	3.33161e+07	3.94471e+07	1.34938e+07	1.51402e+07	1.32691e+07	1.24124e+07	7.46463e+07	4.09573e+07	4.90022e+07	3.83775e+07	7.44128e+07
M124T125	124.04	125	2.1	6.19783e+07	1.00898e+07	4.99203e+07	4.17675e+07	5.15951e+07	3.00525e+07	2.93946e+07	3.72943e+07	3.81717e+07	9.21678e+06	9.60589e+06	7.63934e+06
M124T132	124.04	131.8	2.2	1.12975e+07	1.024e+07	1.13289e+07	9.59473e+06	4.40949e+07	2.19973e+07	3.51316e+07	3.59199e+07	4.92079e+07	5.07615e+07	9.84176e+06	8.10999e+06
M124T144	124.039	144.3	2.4	4.87339e+07	1.73954e+08	8.6813e+07	4.15443e+07	3.70518e+07	3.5658e+07	4.78184e+07	7.61048e+07	2.9318e+07	3.69703e+07	9.52934e+07	4.23476e+07
M124T162	124.04	162.3	2.7	4.13657e+07	1.21359e+07	4.92635e+07	3.10855e+07	4.14017e+07	1.153e+07	5.71472e+07	1.27413e+07	1.14387e+07	1.15858e+07	3.92407e+07	4.87631e+07
M124T176	124.039	176	2.9	1.18631e+08	4.91355e+07	3.81948e+07	2.98657e+07	4.46274e+07	1.10737e+08	4.70953e+07	2.88731e+07	8.6366e+07	3.57842e+07	4.78962e+07	5.97418e+07
M124T185	124.039	184.7	3.1	1.36759e+07	2.91039e+07	8.46944e+07	5.77064e+07	5.49562e+07	1.11042e+07	2.98474e+07	2.69353e+07	1.12866e+07	1.18487e+07	3.61836e+07	1.02999e+07
M124T214	124.039	214.5	3.6	6.53553e+07	2.26272e+07	1.1672e+08	2.1779e+07	9.85526e+07	2.15996e+07	2.11438e+07	2.37985e+07	1.37215e+08	3.79823e+07	2.19515e+07	7.30095e+07
M124T225	124.04	224.9	3.7	1.21956e+07	5.07355e+07	1.9913e+07	2.77237e+07	1.99202e+07	2.13095e+08	2.1454e+08	5.86456e+07	1.66504e+07	1.77573e+07	1.01719e+08	1.48757e+07
M124T241	124.04	241.2	4	1.17077e+08	5.99344e+07	1.32837e+08	2.27631e+07	2.74454e+08	2.20537e+07	2.23307e+07	1.09539e+08	1.09221e+08	1.24767e+08	2.18711e+07	2.65283e+07
M124T255	124.04	254.7	4.2	4.29392e+07	4.32652e+07	1.4194e+07	1.25025e+07	1.45675e+07	8.2138e+07	4.56327e+07	1.27239e+07	1.14649e+07	3.72606e+07	7.24139e+07	3.31378e+07
M124T268	124.04	267.6	4.5	4.98163e+07	3.67832e+07	6.86497e+07	1.00346e+07	1.11488e+07	9.88436e+06	2.99563e+07	1.09642e+07	3.93934e+07	6.32907e+07	6.23285e+07	2.57322e+07
M124T274	124.04	274.2	4.6	4.54169e+07	1.04704e+07	3.42292e+07	3.63967e+07	1.12499e+07	7.62497e+07	9.5122e+06	1.26829e+08	9.92313e+06	1.049e+07	9.76509e+06	2.26123e+07
M124T289	124.04	289.4	4.8	9.36761e+07	1.32935e+07	6.41118e+07	1.28899e+07	1.50477e+07	3.3875e+07	2.90435e+07	3.84764e+07	5.91418e+07	3.62259e+07	1.24553e+07	5.93671e+07
M124T301	124.039	301.5	5	6.45898e+07	7.40682e+07	6.25765e+07	1.36631e+08	4.65394e+07	5.57017e+07	4.45343e+07	3.84195e+07	1.43985e+07	5.44333e+07	1.40161e+08	4.82516e+07
M124T314	124.039	314.4	5.2	1.33217e+07	4.78501e+07	4.10306e+07	1.20577e+07	1.40095e+07	5.13415e+07	4.19193e+07	1.3332e+07	6.25495e+07	5.95192e+07	1.22667e+07	2.90349e+07
M124T326	124.039	326.5	5.4	4.63319e+07	1.16895e+07	4.2244e+07	6.18238e+07	6.78097e+07	7.0007e+07	3.3003e+07	8.98626e+07	4.45324e+07	4.11076e+07	6.86416e+07	4.1984e+07
M124T369	124.039	369	6.2	1.69439e+08	2.46371e+07	2.83222e+07	5.62431e+07	1.72326e+08	3.52297e+07	3.96271e+07	8.75753e+07	1.56893e+08	1.53031e+08	1.35707e+08	1.35514e+08
M124T390	124.039	390.5	6.5	2.98944e+06	1.19551e+07	1.41295e+07	1.042e+07	3.17301e+06	8.59472e+06	1.24287e+07	9.3873e+06	2.69332e+06	3.09917e+06	2.71072e+06	2.77804e+06
M124T402	124.039	402.3	6.7	2.02918e+06	9.90841e+06	2.04409e+06	8.17298e+06	2.42746e+06	9.83228e+06	6.373e+06	6.26057e+06	2.0485e+06	2.1983e+06	7.7964e+06	1.67354e+06
M124T411	124.039	411.2	6.9	8.12884e+06	1.34003e+06	4.95432e+06	4.04275e+06	1.36116e+06	3.43513e+06	5.39854e+06	4.81919e+06	4.98202e+06	1.37471e+06	1.37593e+06	4.49842e+06
M124T420	124.039	419.9	7	5.29979e+06	9.6607e+06	3.09362e+06	4.11471e+06	6.62219e+06	3.05757e+06	3.04918e+06	4.14592e+06	946056	4.47393e+06	894861	4.46513e+06
M124T435	124.039	435	7.2	6.63065e+06	8.74e+06	1.43808e+06	4.51222e+06	1.38875e+06	7.41949e+06	1.17073e+06	1.37765e+06	1.2923e+06	1.19887e+06	3.65209e+06	2.8771e+06
M124T444	124.039	444.1	7.4	4.18581e+06	1.05356e+06	9.4168e+06	2.2481e+06	4.13983e+06	911599	9.08942e+06	7.3964e+06	2.3573e+06	6.57463e+06	2.33105e+06	2.75504e+06
M124T49	124.006	48.7	0.8	4.20388e+07	4.92254e+07	4.36143e+07	2.46425e+08	3.78112e+07	6.24983e+07	3.50185e+07	2.49253e+07	5.30377e+07	2.47563e+07	4.47936e+07	3.76252e+07
M124T69	124.039	69.2	1.2	2.60645e+08	2.44601e+08	2.80646e+08	6.7017e+07	5.5909e+07	4.83351e+07	2.75925e+08	5.44608e+07	4.69054e+07	4.92225e+07	1.30621e+08	2.15625e+07
M124T99	124.039	98.7	1.6	7.82268e+07	1.71896e+07	1.81593e+07	2.55526e+08	1.74494e+07	5.3278e+07	1.52498e+07	1.69312e+07	3.1774e+07	1.13598e+08	3.85331e+07	1.32623e+07
M125T45	124.963	45.1	0.8	3.35996e+06	3.19699e+06	2.06425e+06	3.42607e+06	2.43928e+06	3.89586e+06	2.82266e+06	1.82424e+06	2.00907e+06	2.29343e+06	1.95427e+06	3.28837e+06
M125T47	125	47.2	0.8	1.29239e+07	1.39295e+07	1.79065e+07	2.20241e+07	1.98833e+07	1.40976e+07	1.9708e+07	2.05799e+07	2.01254e+07	1.31513e+07	2.10238e+07	1.51314e+07
M125T57	125.035	56.8	0.9	2.72408e+06	3.54342e+06	2.58511e+06	1.07307e+07	1.05067e+06	1.97713e+07	857710	1.08103e+06	906148	1.05771e+06	1.85406e+06	743273
M126T99	126.029	99.3	1.7	1.32117e+08	8.53164e+07	5.33338e+07	6.16617e+07	1.5823e+07	1.65045e+07	5.67779e+07	1.36372e+07	1.47344e+07	1.30527e+07	1.63731e+07	7.05894e+07
M127T47	126.997	47.3	0.8	4.38282e+06	1.59821e+06	5.68134e+06	7.99288e+06	5.84271e+06	4.93489e+06	5.06682e+06	3.54743e+06	5.4186e+06	3.55638e+06	4.55483e+06	3.83523e+06
M127T49	127.05	48.6	0.8	8.85362e+06	8.96465e+06	7.32609e+06	4.89562e+06	6.88856e+06	7.82267e+06	7.87508e+06	8.95182e+06	6.76223e+06	4.65242e+06	5.56475e+06	7.07049e+06
M127T63	127.003	63.4	1.1	2.99029e+06	718292	3.63206e+07	1.48971e+06	1.15616e+06	1.85556e+06	2.29271e+06	2.07134e+06	2.00753e+06	2.22147e+06	1.75139e+06	646526
M128T100	128.033	99.8	1.7	2.12888e+07	1.64982e+08	5.02108e+07	2.16335e+08	6.46629e+07	1.1554e+08	8.1769e+07	6.88899e+07	1.20873e+08	1.05595e+08	5.87026e+07	4.78066e+07
M128T109	128.033	109	1.8	7.60995e+07	1.50735e+07	5.81003e+07	1.45946e+07	1.5787e+07	6.11635e+07	1.40638e+07	6.91214e+07	1.46664e+07	1.40529e+07	5.73616e+07	6.65272e+07
M128T123	128.033	123.4	2.1	5.18926e+07	1.13194e+08	2.06287e+07	1.69797e+07	2.04007e+07	8.27433e+07	3.96368e+07	7.77932e+07	2.1031e+08	1.77636e+07	1.80166e+07	1.58184e+07
M128T130	128.034	130.2	2.2	5.58502e+07	1.92576e+07	1.25979e+08	1.85766e+07	4.1782e+08	1.76462e+07	1.81068e+07	2.00287e+07	1.80441e+07	8.04178e+07	4.82158e+07	4.4504e+07
M128T141	128.033	141.4	2.4	6.54419e+07	5.3195e+07	1.29264e+08	1.42472e+08	1.91946e+07	3.83807e+07	1.06854e+08	9.11722e+07	1.59095e+07	7.27369e+07	1.65993e+07	5.73973e+07
M128T160	128.033	160.3	2.7	6.74917e+07	4.83519e+07	7.32681e+07	7.93225e+07	2.02367e+07	1.65608e+07	1.79632e+07	5.02856e+07	1.77024e+07	1.64484e+07	1.43553e+08	6.39462e+07
M128T176	128.034	176.3	2.9	6.29289e+07	1.7403e+07	5.17294e+07	1.68332e+07	1.89411e+07	1.74776e+07	1.24091e+08	1.67227e+07	1.73649e+07	5.229e+07	7.1488e+07	1.03293e+08
M128T182	128.035	182	3	1.80906e+07	8.09971e+07	1.78521e+07	8.18678e+07	1.96955e+08	5.58497e+07	1.5691e+07	4.71793e+07	1.29824e+08	4.53912e+07	1.58362e+07	1.37685e+07
M128T198	128.033	197.6	3.3	2.20874e+07	2.20305e+07	5.33698e+07	4.73586e+07	5.60014e+07	1.02611e+08	1.18129e+08	7.92219e+07	2.03377e+07	2.12085e+07	7.56572e+07	5.47345e+07
M128T211	128.034	211.2	3.5	1.99754e+08	7.27049e+07	8.65183e+07	1.21892e+08	1.04545e+08	4.18056e+07	6.20315e+07	6.52704e+07	1.75796e+07	1.79413e+07	6.22045e+07	7.69665e+07
M128T231	128.033	231.1	3.9	5.76257e+07	2.18008e+07	1.86078e+08	5.17117e+07	7.22828e+07	1.09056e+08	9.77658e+07	9.61371e+07	6.39565e+07	1.10751e+08	1.2219e+08	1.82831e+07
M128T245	128.035	244.7	4.1	1.62811e+07	6.11865e+07	1.5862e+07	6.34125e+07	6.97354e+07	1.37692e+07	5.87788e+07	8.8428e+07	6.65962e+07	1.45757e+07	1.38494e+07	9.63309e+07
M128T254	128.035	254.2	4.2	9.78249e+07	6.70935e+07	5.58323e+07	1.02749e+08	6.69585e+07	7.73943e+07	8.18896e+07	9.04904e+07	1.44271e+07	1.47146e+08	5.08356e+07	1.43903e+07
M128T269	128.035	269.5	4.5	5.83167e+07	9.40048e+07	1.09405e+08	1.25768e+07	9.27634e+07	5.82327e+07	1.68851e+07	1.11526e+08	7.26322e+07	1.1374e+08	5.41118e+07	1.47465e+07
M128T291	128.033	291.5	4.9	1.01745e+08	1.70859e+07	6.8967e+07	1.39612e+08	1.83812e+07	5.961e+07	6.09162e+07	6.32422e+07	6.31117e+07	7.00879e+07	5.72241e+07	6.08014e+07
M128T314	128.035	314	5.2	8.6887e+07	3.17113e+08	9.71532e+07	7.82436e+07	3.51937e+07	8.84891e+07	2.85576e+07	1.25324e+08	2.85362e+07	1.30892e+08	2.92177e+07	1.61316e+08
M128T328	128.035	327.6	5.5	6.14224e+07	1.81531e+07	8.551e+07	6.17253e+07	2.99944e+08	8.02411e+07	3.05887e+08	9.98004e+07	1.80772e+07	1.86698e+07	8.71353e+07	1.77376e+07
M128T337	128.033	337.2	5.6	6.3071e+07	6.26804e+07	6.86516e+07	3.9766e+07	5.55375e+07	6.28836e+07	1.57408e+07	1.89583e+07	1.51012e+07	8.19894e+07	6.28485e+07	8.64212e+07
M128T352	128.033	352.3	5.9	7.2078e+07	1.52698e+07	4.85548e+07	7.99078e+07	1.73898e+07	6.86776e+07	5.57165e+07	7.78489e+07	1.44554e+07	1.57313e+07	4.0715e+07	1.23303e+07
M128T371	128.033	370.5	6.2	7.77208e+07	5.77211e+07	8.30288e+07	4.46156e+07	1.40846e+08	6.59956e+07	7.70412e+07	8.95808e+07	4.08291e+08	1.51922e+08	7.77255e+07	1.35123e+08
M128T381	128.033	380.5	6.3	5.05726e+07	5.29035e+07	1.20734e+07	1.11245e+07	1.19462e+07	2.92832e+07	4.33073e+07	9.62921e+06	1.10701e+07	1.16638e+07	4.54987e+07	1.05133e+07
M128T390	128.033	390	6.5	4.01794e+07	3.72758e+07	6.98737e+07	2.09561e+07	3.18307e+07	2.7718e+07	4.17033e+07	3.77834e+07	7.91291e+06	2.40046e+07	3.27915e+07	4.38599e+07
M128T398	128.033	398.4	6.6	2.62054e+07	2.73406e+07	7.32049e+06	2.85244e+07	3.85287e+07	2.45558e+07	6.8339e+06	2.59699e+07	6.84635e+06	2.45672e+07	3.08894e+07	6.90984e+06
M128T410	128.033	409.6	6.8	2.33819e+07	2.20372e+07	1.89362e+07	4.83891e+06	2.05751e+07	2.63866e+07	2.37037e+07	3.93781e+07	2.10001e+07	2.00582e+07	1.62184e+07	1.6155e+07
M128T422	128.033	421.6	7	1.50184e+07	1.83655e+07	2.27579e+07	5.35292e+07	2.41837e+07	2.90559e+07	1.64533e+07	4.16831e+07	3.38819e+07	2.80277e+07	1.92463e+07	2.89273e+07
M128T445	128.033	444.9	7.4	1.69091e+07	3.09215e+07	3.38406e+07	3.32924e+07	4.82278e+06	2.25334e+07	9.22661e+06	2.31863e+07	1.06293e+07	1.32033e+07	1.84523e+07	9.27514e+06
M128T47	128.035	46.6	0.8	3.32456e+08	1.57789e+08	1.49532e+08	9.84496e+07	1.2106e+08	1.21837e+08	1.19269e+08	1.40486e+08	9.73266e+07	9.42261e+07	1.05413e+08	1.16135e+08
M128T78	128.033	78	1.3	3.34883e+08	1.30843e+08	3.78808e+07	6.98022e+07	3.08955e+08	3.29448e+07	3.40961e+07	5.66783e+07	9.60669e+07	3.09406e+07	4.88541e+07	2.21244e+08
M128T84	128.033	83.8	1.4	1.86391e+07	1.9383e+07	7.15275e+07	1.73184e+07	1.96104e+07	1.74876e+07	1.84419e+08	9.08944e+07	7.9625e+07	7.08876e+07	4.63387e+07	1.7303e+07
M129T108	129.054	108.1	1.8	8.3485e+06	8.18774e+06	3.61017e+07	4.47238e+07	1.86676e+07	6.40326e+07	1.35502e+07	5.32808e+07	3.43065e+07	1.04201e+07	5.43243e+07	3.66781e+07
M129T116	129.054	116.5	1.9	6.17044e+06	6.07502e+06	2.36898e+07	2.88427e+07	4.80376e+07	9.37906e+07	1.01371e+07	3.7067e+07	8.67614e+06	7.88243e+06	4.50068e+07	2.78774e+07
M129T121	128.958	120.9	2	1.00288e+07	3.90712e+07	4.72158e+07	1.35935e+07	1.41886e+07	1.5416e+07	1.11787e+08	7.07901e+06	6.48216e+06	9.8131e+06	8.97248e+06	1.22177e+08
M129T140	129.054	139.9	2.3	1.17785e+07	1.11041e+07	1.17847e+07	6.31813e+08	6.30839e+07	5.93521e+07	5.242e+07	4.81722e+07	4.08198e+07	4.9056e+07	8.11231e+07	4.55696e+07
M129T152	129.054	151.7	2.5	6.36695e+06	6.27051e+06	6.00782e+07	2.30264e+07	5.77122e+07	6.29974e+07	4.56455e+07	3.72248e+07	2.58167e+07	7.61733e+06	4.26704e+07	5.79435e+06
M129T162	129.054	162.4	2.7	6.78775e+06	6.79966e+06	4.33568e+07	7.79985e+07	6.88242e+07	4.83505e+07	1.14599e+07	5.3934e+07	2.95397e+07	2.23319e+07	3.51393e+07	4.05305e+07
M129T175	129.054	175.2	2.9	7.50314e+06	6.49627e+06	2.44799e+07	8.51673e+07	1.48881e+07	1.57311e+07	1.11684e+08	1.10038e+07	8.88996e+06	3.77079e+07	2.63625e+07	3.17036e+07
M129T190	129.054	189.9	3.2	8.31833e+06	7.44e+06	3.78683e+07	2.66488e+07	3.81782e+07	6.29853e+07	5.53316e+07	2.21103e+08	3.19773e+07	4.36611e+07	5.23895e+07	1.89937e+07
M129T202	129.054	202.5	3.4	6.21602e+06	6.11163e+06	2.77237e+07	7.59557e+07	1.38683e+07	7.26091e+07	4.49403e+07	9.65074e+06	7.93097e+06	3.06541e+07	2.41255e+07	6.37685e+06
M129T211	129.055	211	3.5	8.33279e+06	7.10546e+06	3.30246e+07	1.61596e+07	1.96855e+08	1.64203e+07	4.81477e+07	1.19549e+07	1.1219e+08	2.85937e+07	6.50393e+06	5.51584e+07
M129T221	129.054	220.8	3.7	7.55281e+06	6.92372e+06	3.67065e+07	2.01731e+07	3.3807e+07	7.1091e+07	3.59408e+07	6.13435e+07	9.12786e+06	5.45323e+07	3.02057e+07	6.89167e+06
M129T255	129.054	254.5	4.2	9.44595e+06	8.65613e+06	4.48718e+07	1.05108e+08	1.86671e+08	8.96729e+06	6.31974e+07	3.66348e+07	3.23002e+07	5.95629e+07	4.93536e+07	4.64822e+07
M129T270	129.054	270	4.5	7.51101e+06	7.1754e+06	4.43017e+07	5.51784e+07	1.53303e+07	4.8933e+07	2.68007e+07	4.66188e+07	3.74674e+07	4.08123e+07	2.26878e+07	1.61988e+07
M129T281	129.054	281.5	4.7	6.47251e+06	5.37433e+06	5.87015e+06	6.11951e+07	1.21237e+07	4.55576e+07	6.54135e+07	3.64984e+07	3.0497e+07	5.24962e+07	1.66442e+07	1.50331e+07
M129T290	129.054	290.3	4.8	4.52208e+06	4.21483e+06	2.66727e+07	5.9435e+07	2.38735e+07	3.75528e+07	6.55147e+06	3.1909e+07	5.26595e+06	5.33235e+06	2.46438e+07	1.48241e+07
M129T300	129.054	300.3	5	3.86995e+06	3.97796e+06	2.43435e+07	4.316e+07	5.64657e+07	2.92042e+07	2.0681e+07	3.01363e+07	2.79398e+07	2.77265e+07	1.76423e+07	1.31931e+07
M129T314	129.054	314.2	5.2	6.54595e+06	6.20703e+06	5.13089e+07	6.79367e+07	1.32297e+07	3.25217e+07	4.05061e+07	5.4705e+07	1.80929e+07	2.56819e+07	1.33715e+07	2.53466e+07
M129T326	129.055	326.1	5.4	5.88699e+06	5.23734e+06	6.1136e+06	6.57382e+07	7.26979e+07	8.5947e+07	6.24174e+07	3.54773e+07	7.29626e+06	7.01709e+06	6.77003e+06	1.48459e+07
M129T338	129.054	338.4	5.6	3.96416e+06	3.65559e+06	1.61879e+07	3.51116e+07	7.39079e+06	7.63129e+06	5.55114e+06	1.87876e+07	2.88472e+07	1.6114e+07	3.30645e+07	1.93784e+07
M129T354	129.054	354.1	5.9	4.15418e+06	3.75476e+06	4.23068e+06	3.9825e+07	2.7258e+07	6.54021e+06	9.4617e+06	2.317e+07	4.38029e+06	2.20203e+07	1.31411e+07	3.6661e+06
M129T383	129.054	382.9	6.4	8.20083e+06	7.81101e+06	4.79702e+07	6.46684e+07	2.0722e+07	4.51308e+07	6.2675e+07	1.36305e+07	3.13493e+07	9.36365e+06	6.95388e+07	8.55189e+07
M129T420	129.054	420.3	7	1.17722e+06	1.10503e+06	5.23985e+06	9.29791e+06	1.94898e+07	7.27385e+06	5.33997e+06	1.00433e+07	5.37532e+06	7.83339e+06	6.22154e+06	1.19703e+06
M129T434	129.054	434.2	7.2	1.50906e+06	1.27396e+06	3.55854e+06	2.80367e+06	6.94346e+06	1.05497e+07	7.67438e+06	4.11801e+06	8.35381e+06	1.13015e+07	3.10686e+06	1.45738e+06
M129T443	129.054	443.4	7.4	1.05458e+06	945314	5.37042e+06	1.6893e+07	5.61667e+06	4.93286e+06	6.39283e+06	5.40511e+06	1.13418e+06	1.07638e+06	3.41125e+06	924965
M129T47	129.038	46.6	0.8	7.3482e+06	7.9882e+06	6.27633e+06	2.06211e+07	7.19116e+06	7.04191e+06	6.35315e+06	8.35896e+06	5.96048e+06	4.82897e+06	4.44552e+06	5.85796e+06
M129T53_1	128.958	52.9	0.9	4.57974e+08	4.76424e+08	4.11372e+08	6.34352e+08	5.0902e+08	4.1238e+08	2.55697e+08	5.55459e+08	3.62481e+08	5.07206e+08	3.59228e+08	2.51515e+08
M129T53_2	128.997	53.4	0.9	7.12732e+07	1.20894e+06	6.96465e+07	1.55401e+06	1.89346e+06	5.35966e+07	4.41671e+07	1.81191e+06	916459	6.41087e+07	973629	4.74661e+07
M129T54	128.92	53.9	0.9	366906	148742	1.20333e+06	1.63877e+06	1.87554e+06	1.0094e+06	525396	1.41095e+06	646540	1.22717e+06	682176	30837.6
M129T85	129.054	85.4	1.4	1.10621e+07	3.44273e+07	6.03271e+07	1.32211e+09	2.55738e+07	4.91063e+08	3.4579e+08	1.42478e+08	1.44339e+07	1.35088e+07	4.96743e+07	3.44829e+07
M129T91	129.054	91.3	1.5	9.33171e+06	9.70457e+06	3.50916e+07	1.52026e+09	2.20462e+07	4.70901e+08	1.63295e+07	1.52329e+07	6.90949e+07	1.27091e+08	4.38875e+07	4.88447e+07
M130T315	130.084	314.8	5.2	2.65642e+09	2.67502e+09	2.19665e+08	1.80959e+09	1.78252e+08	4.86648e+08	5.81928e+08	4.84175e+08	1.51596e+08	1.56673e+08	1.54783e+08	1.34635e+08
M130T325	130.084	325.3	5.4	4.92878e+08	3.72624e+08	3.85747e+08	1.3463e+08	1.49289e+08	4.53671e+08	5.51888e+08	4.58834e+08	1.31791e+08	1.31783e+08	2.7005e+09	1.15679e+08
M130T338	130.084	337.8	5.6	6.95991e+08	1.98897e+08	2.04357e+08	6.66319e+08	2.04289e+08	8.92725e+08	3.66475e+08	6.8407e+08	1.76241e+08	1.96639e+08	8.70341e+08	1.59738e+09
M130T357	130.084	356.6	5.9	7.04817e+08	1.83944e+08	1.95185e+08	3.87848e+08	2.016e+08	6.02233e+08	1.73321e+08	9.67689e+08	1.73647e+08	1.79239e+08	6.94765e+08	5.02451e+08
M130T372	130.084	371.7	6.2	8.95389e+08	2.65547e+09	3.74373e+09	7.35262e+08	5.11795e+09	1.00411e+09	2.32238e+09	1.29042e+09	3.92237e+09	6.18907e+09	7.89431e+08	2.68768e+08
M130T387	130.084	387	6.4	4.53799e+08	1.2587e+08	1.37011e+08	7.17799e+08	1.37069e+08	5.31387e+08	1.15677e+08	1.3041e+08	3.82716e+08	1.26296e+08	3.7971e+08	4.76327e+08
M130T421	130.084	420.5	7	8.43923e+07	3.63395e+08	3.84365e+08	1.97973e+08	2.73145e+08	2.18849e+08	1.38063e+08	3.81561e+08	2.64022e+08	8.03066e+07	7.20803e+07	2.26009e+08
M130T440	130.085	440.4	7.3	6.491e+07	2.9973e+08	2.17951e+08	1.61022e+08	2.58445e+08	1.47311e+08	3.2667e+08	5.93219e+07	1.83618e+08	3.11631e+08	5.43472e+07	5.35711e+07
M130T49	130.05	48.8	0.8	2.34526e+08	1.38429e+07	1.90902e+07	2.36906e+08	2.57577e+08	2.2598e+08	1.49987e+07	2.12548e+07	1.12461e+07	9.06443e+06	2.10459e+07	2.02345e+07
M130T50_1	130.022	49.8	0.8	5.38219e+06	5.55059e+06	3.95553e+06	5.08008e+06	5.12371e+06	4.56951e+06	3.67258e+06	4.67805e+06	4.38064e+06	4.6342e+06	4.61569e+06	4.3368e+06
M130T50_2	130.062	49.7	0.8	1.0416e+09	1.03172e+09	8.42295e+08	9.28192e+08	1.04586e+09	8.86664e+08	7.67566e+08	8.15957e+08	8.12632e+08	8.08126e+08	8.39017e+08	8.35214e+08
M130T50_3	130.1	50.2	0.8	6.50129e+06	4.625e+06	5.0648e+06	5.61136e+06	2.465e+08	2.20401e+08	4.17626e+06	4.79517e+06	4.67894e+06	3.89913e+06	4.22913e+06	4.37491e+06
M130T53	129.962	52.6	0.9	9.46423e+06	8.80639e+06	1.01008e+07	1.19302e+07	9.71393e+06	5.72126e+06	4.203e+06	8.49748e+06	7.20901e+06	9.46601e+06	5.21935e+06	3.99592e+06
M130T61_1	130.085	61.2	1	9.76179e+08	1.23227e+09	8.05497e+08	8.79279e+07	6.34421e+08	7.75804e+08	9.60435e+08	7.49448e+08	6.36723e+08	5.66839e+08	6.33481e+08	8.31473e+08
M130T61_2	130.125	61.3	1	5.16248e+06	8.1606e+06	4.45336e+06	1.95114e+06	2.94552e+06	4.38818e+06	4.81321e+06	5.29034e+06	3.89704e+06	2.3797e+06	3.8584e+06	4.67243e+06
M130T71	130.06	70.5	1.2	2.03355e+08	1.06374e+08	1.39371e+08	1.23074e+08	1.73013e+08	2.0425e+08	1.52013e+08	1.08756e+08	5.059e+07	1.14936e+08	1.38152e+08	1.3637e+08
M131T134	130.982	134	2.2	4.63276e+06	1.32963e+07	5.93567e+06	6.20394e+06	7.11345e+06	3.07096e+07	3.44906e+07	2.85421e+07	7.69903e+06	4.1546e+07	3.01352e+07	8.45103e+06
M131T146	130.982	145.7	2.4	7.07572e+07	1.92422e+07	1.94581e+07	3.93336e+07	3.79213e+07	2.43698e+07	2.1503e+07	7.57421e+06	3.25346e+07	2.27507e+07	3.58883e+07	1.39075e+08
M131T159	130.982	159.1	2.7	5.71297e+06	6.08616e+06	2.12391e+07	7.71976e+06	2.1563e+07	9.50481e+06	8.41816e+07	6.84906e+07	3.91358e+07	3.02535e+07	1.03317e+07	9.08101e+06
M131T175	130.982	174.7	2.9	5.64556e+06	2.45697e+07	2.13416e+07	6.48745e+07	1.56981e+07	7.82572e+06	7.89831e+06	7.6035e+06	2.49146e+07	4.32103e+07	8.58041e+06	7.20786e+06
M131T203	130.982	203.1	3.4	2.34162e+07	1.48475e+07	5.43842e+06	1.32783e+07	6.1732e+06	1.68187e+07	2.22755e+07	5.64675e+06	5.90412e+06	1.53374e+07	6.17565e+07	2.69613e+07
M131T215	130.982	214.8	3.6	5.54718e+06	4.79912e+06	3.89294e+07	1.5248e+07	7.81133e+06	1.30427e+07	2.25885e+07	1.84766e+07	3.11016e+07	1.47501e+07	4.9652e+06	1.55569e+07
M131T239	130.982	238.9	4	2.80698e+06	2.30979e+06	1.01137e+07	1.14257e+07	9.55414e+06	5.72871e+06	2.1558e+06	2.39419e+06	9.91848e+06	1.99215e+06	2.04925e+06	8.27477e+06
M131T248	130.982	248.2	4.1	5.62808e+06	1.06685e+07	5.54405e+06	4.88952e+06	9.10323e+06	8.41484e+06	4.61647e+07	1.45534e+07	4.55865e+06	5.26561e+07	4.46228e+06	3.85796e+06
M131T289	131.09	289.1	4.8	6.48684e+06	1.59176e+07	6.18415e+06	5.22665e+06	5.94966e+06	2.2713e+07	1.46414e+07	2.16751e+07	5.07192e+06	3.06188e+07	3.54809e+07	1.66665e+07
M131T315	131.09	314.9	5.2	1.87641e+08	4.21091e+07	2.14661e+08	1.10449e+08	1.81317e+08	2.24704e+07	2.79016e+07	2.95821e+07	1.4931e+08	6.39349e+07	2.82442e+07	2.52798e+07
M131T325	131.09	325.3	5.4	8.95421e+06	4.07158e+07	8.70563e+06	7.33929e+06	8.25422e+06	2.8439e+07	7.04092e+06	3.91156e+07	7.25547e+06	3.22256e+07	6.76652e+07	6.37326e+06
M131T340	131.09	339.7	5.7	4.56972e+07	5.69835e+07	1.23062e+07	1.06078e+07	7.46078e+07	3.40372e+07	1.07041e+07	6.2159e+07	2.36458e+07	3.43499e+07	1.12053e+07	9.8275e+06
M131T355	131.09	354.6	5.9	3.31957e+07	5.27112e+07	7.63199e+07	1.30126e+07	5.51052e+07	5.18376e+07	1.99894e+08	4.89156e+07	1.2677e+07	5.06077e+07	1.32581e+07	1.17517e+07
M131T371	131.09	371.4	6.2	4.78031e+07	3.58711e+07	5.0864e+07	2.24682e+08	7.68427e+06	3.21635e+07	3.36099e+07	3.49317e+07	8.78301e+07	7.41348e+07	2.07309e+08	3.03825e+08
M131T388	131.09	388.4	6.5	5.91509e+06	1.99097e+07	2.6236e+07	5.70662e+06	3.75178e+07	3.03558e+07	2.65189e+07	3.44571e+07	1.59584e+07	4.22402e+07	5.47127e+06	5.5391e+06
M131T403	131.09	403	6.7	4.80861e+07	1.33585e+07	1.65109e+07	3.13521e+06	1.60273e+07	2.94669e+06	1.0113e+07	2.17082e+07	2.39059e+07	3.15467e+06	3.10348e+06	3.04601e+06
M131T420	131.089	420.4	7	2.83985e+06	1.01448e+07	6.87046e+06	2.76395e+06	2.72341e+07	1.16854e+07	9.19894e+06	2.61219e+06	2.34535e+07	2.63922e+06	2.51212e+06	9.59835e+06
M131T428	131.089	427.8	7.1	2.01798e+07	6.81453e+06	1.98008e+06	1.11279e+07	2.29407e+06	1.15173e+07	6.57433e+06	2.26101e+07	1.78294e+06	2.06496e+06	2.19037e+06	5.63941e+06
M131T43	131.034	43.3	0.7	1.19351e+07	2.39508e+07	3.1503e+07	6.23256e+07	8.90315e+06	3.47498e+07	8.6753e+06	1.3287e+07	1.78579e+07	1.67453e+07	8.43154e+06	1.74297e+07
M131T442	131.089	441.8	7.4	9.8937e+06	8.6977e+06	1.47215e+07	6.12585e+06	1.9561e+07	9.62271e+06	7.56585e+06	1.22727e+07	7.64734e+06	2.87796e+07	2.67663e+06	5.85897e+06
M131T48	131.045	47.8	0.8	5.64683e+07	7.06858e+07	3.58266e+07	6.59899e+06	4.20431e+07	3.39474e+07	5.67398e+07	6.27879e+07	3.28714e+07	3.89412e+07	3.54219e+07	5.14373e+07
M131T50	131.065	49.7	0.8	4.37141e+07	4.32449e+07	3.61684e+07	3.93274e+07	4.26868e+07	3.82027e+07	3.38068e+07	3.25251e+07	3.46664e+07	3.42923e+07	3.57007e+07	3.27308e+07
M131T53	130.957	52.9	0.9	3.18793e+07	2.92939e+07	2.77127e+07	4.37409e+07	4.05949e+07	3.10473e+07	1.90229e+07	3.41964e+07	2.63141e+07	3.10639e+07	2.49021e+07	1.92446e+07
M131T61	131.09	61.1	1	6.2275e+07	9.14965e+07	5.01905e+07	6.92012e+06	4.15374e+07	4.57087e+07	6.09616e+07	4.70608e+07	5.00788e+07	4.73943e+07	4.49393e+07	5.58213e+07
M131T64	131.07	63.6	1.1	1.05663e+07	9.15373e+06	8.72832e+06	1.61374e+07	9.42279e+06	1.00344e+07	9.83484e+06	8.5804e+06	1.39891e+07	7.21518e+06	9.09366e+06	8.25116e+06
M131T73	131.045	72.9	1.2	6.37532e+06	1.49272e+07	1.18632e+07	1.1029e+07	1.19399e+07	8.69586e+06	2.74899e+06	9.91018e+06	1.35888e+07	1.20748e+07	1.68379e+07	3.39155e+06
M131T77	130.982	77.5	1.3	3.55067e+07	3.43782e+07	3.72738e+07	3.72333e+07	4.27838e+07	1.99321e+08	2.25106e+08	4.13181e+07	1.72717e+08	1.31066e+08	2.38421e+08	1.9255e+08
M131T78	131.082	78.2	1.3	1.0405e+07	8.19142e+06	2.49064e+06	1.80784e+06	2.07758e+06	2.32133e+06	6.72678e+06	2.1734e+06	4.39218e+06	2.03848e+06	4.47219e+06	8.30188e+06
M131T88	130.983	87.9	1.5	7.9e+07	2.70564e+07	1.49868e+08	5.75297e+07	2.33712e+07	3.57405e+07	4.6714e+07	1.53655e+08	3.71579e+07	3.13805e+07	4.36516e+07	4.10259e+07
M132T46	132.029	45.7	0.8	4.86845e+08	6.97023e+08	4.04149e+08	1.86234e+08	2.81122e+08	4.11658e+08	3.62511e+08	3.94706e+08	2.94015e+08	2.38394e+08	2.45356e+08	4.72366e+08
M132T50	132.065	50	0.8	4.84469e+06	5.61643e+06	4.31715e+06	4.69963e+06	4.18364e+06	3.74265e+06	2.95405e+06	4.1089e+06	3.67734e+06	4.63847e+06	3.29619e+06	5.14192e+06
M132T53	132.011	52.7	0.9	3.69305e+06	4.30331e+06	2.18652e+06	879667	1.98374e+06	1.53362e+06	3.06118e+06	4.26485e+06	971588	1.23302e+06	1.81172e+06	3.55376e+06
M132T61	132.091	61.2	1	3.06199e+06	4.50198e+06	2.44181e+06	265253	1.7094e+06	2.06121e+06	3.25528e+06	2.87469e+06	2.07796e+06	1.78436e+06	1.85089e+06	2.3686e+06
M132T73	132.029	72.6	1.2	904349	6.41925e+06	862787	2.35542e+06	930007	6.13412e+06	1.70804e+06	2.11632e+07	4.1161e+06	802908	2.93672e+06	6.69116e+06
M133T36	132.867	35.7	0.6	1.8487e+06	1.86526e+06	1.42692e+06	646488	1.97173e+06	734326	143207	363462	85294.3	87172.2	32842	469414
M133T413	132.899	413.4	6.9	2.23343e+06	1.90015e+06	1.7353e+06	1.37547e+06	1.36181e+06	2.99958e+06	3.12574e+06	1.38394e+06	5.53842e+06	7.7442e+06	7.44104e+06	6.72927e+06
M133T425	132.899	425.4	7.1	2.50161e+06	1.85007e+06	1.42424e+06	1.27018e+06	3.42234e+06	4.33208e+06	5.39461e+06	7.88822e+06	1.26769e+07	6.80477e+06	7.93013e+06	7.96304e+06
M133T43_1	132.973	42.8	0.7	2.11933e+06	2.17739e+06	3.15953e+06	472569	3.50127e+06	3.80789e+06	5.22488e+06	1.13687e+06	2.45744e+08	2.37806e+06	3.83234e+06	3.46539e+06
M133T43_2	133.013	42.8	0.7	5.30727e+08	5.01031e+08	6.01353e+08	1.45446e+08	8.88908e+08	8.4912e+08	1.00801e+09	2.78078e+08	1.0913e+09	5.19258e+08	7.93843e+08	8.72877e+08
M133T43_3	133.053	42.6	0.7	2.51067e+06	2.28545e+06	2.99916e+06	629541	1.23688e+06	1.19179e+06	1.21355e+06	1.25366e+06	5.83502e+06	2.10646e+06	1.04645e+06	1.16264e+06
M133T46_1	132.945	46.2	0.8	1.22353e+07	1.65038e+07	2.10838e+07	2.51613e+07	2.90803e+07	1.59875e+07	9.67257e+06	1.82891e+07	1.94786e+07	2.00928e+07	1.54775e+07	1.1979e+07
M133T46_2	133.032	45.7	0.8	2.03361e+07	2.87441e+07	1.63414e+07	7.09177e+06	1.0699e+07	1.76555e+07	1.40135e+07	1.54861e+07	1.24453e+07	9.03303e+06	8.47229e+06	1.91901e+07
M133T49	133.05	48.7	0.8	1.8345e+07	3.76276e+07	2.02485e+07	7.25488e+06	6.34141e+06	5.87292e+06	6.97461e+06	8.38533e+06	4.22733e+07	6.42322e+06	1.02211e+07	5.91888e+06
M134T394	133.991	394.5	6.6	2.25817e+07	6.67301e+07	7.83828e+07	6.75124e+07	1.75168e+08	7.99853e+07	6.06463e+07	4.89246e+07	7.58215e+07	2.27878e+08	2.34676e+08	1.99657e+08
M134T425	133.991	425	7.1	7.27278e+07	5.0911e+07	5.16528e+07	3.79055e+07	1.28421e+07	5.19647e+07	5.43126e+07	5.59588e+07	1.01765e+08	1.15809e+07	1.19099e+07	1.05412e+07
M134T43	134.016	42.8	0.7	2.22632e+07	2.11547e+07	2.40057e+07	5.59552e+06	3.99913e+07	3.61676e+07	4.1827e+07	1.18727e+07	4.77318e+07	2.1401e+07	3.36741e+07	3.70578e+07
M134T447	133.99	446.6	7.4	2.63595e+07	2.27332e+07	2.68527e+07	2.27656e+07	6.32473e+06	3.72971e+07	2.26561e+07	2.3929e+07	2.00162e+07	1.09339e+07	5.3733e+06	5.07558e+06
M134T46	134.033	45.8	0.8	3.01937e+06	4.31049e+06	2.15917e+06	1.19866e+06	2.2656e+06	2.29875e+06	2.35558e+06	2.81436e+06	5.71639e+06	2.51943e+06	5.00979e+06	2.25889e+06
M134T63	134.046	63.3	1.1	2.69954e+07	2.20752e+07	2.44075e+07	1.14582e+07	1.18291e+07	1.40034e+07	1.09241e+07	1.43476e+07	8.07056e+06	6.93986e+06	8.74847e+06	1.46727e+07
M135T223	135.044	223	3.7	4.33312e+06	5.79847e+06	5.38283e+06	6.03721e+06	4.03722e+06	5.38649e+06	3.12858e+06	3.09449e+06	3.53217e+06	2.95056e+06	3.24711e+06	3.36739e+06
M135T339	134.893	339.1	5.7	5.20754e+07	1.57541e+07	1.45199e+07	1.13755e+07	2.05108e+07	4.15439e+06	4.06406e+06	3.9503e+06	3.52967e+06	4.95247e+07	1.40078e+07	5.80264e+07
M135T34	134.864	34.4	0.6	1.25976e+06	1.25917e+06	371075	199699	1.43195e+06	167607	277416	337259	98577.8	480245	872873	857855
M135T410	134.894	409.5	6.8	6.85978e+06	2.53722e+06	5.12567e+06	2.98573e+07	1.16001e+07	1.34073e+08	1.02063e+08	1.9441e+07	2.84889e+07	2.48833e+07	6.84074e+07	6.91757e+07
M135T415	134.894	415.3	6.9	1.22836e+07	2.21846e+07	5.43857e+07	1.21663e+07	8.51154e+07	2.42574e+07	7.97233e+07	3.54824e+07	4.25205e+07	1.80345e+08	1.77878e+08	1.41986e+08
M135T426	134.894	425.8	7.1	1.32033e+07	1.8782e+07	5.30308e+07	6.55344e+07	7.52756e+07	1.0714e+08	1.38961e+08	1.89093e+08	5.29315e+08	1.5329e+08	1.79635e+08	1.66816e+08
M135T43	135.018	42.8	0.7	4.10403e+06	3.91122e+06	5.87326e+06	1.24069e+06	8.35482e+06	7.62594e+06	8.88087e+06	2.18816e+06	1.04989e+07	4.35966e+06	7.70423e+06	7.20113e+06
M135T438	134.894	438.3	7.3	1.75788e+07	3.3313e+07	4.08882e+07	1.07405e+07	5.52369e+07	1.48025e+07	7.80728e+07	1.98025e+07	2.59281e+07	7.93237e+07	1.18981e+08	1.29079e+08
M135T449	134.894	449.3	7.5	5.11866e+06	2.26729e+07	2.86569e+07	7.4083e+07	5.42666e+07	6.75124e+07	6.08811e+07	4.12264e+07	5.58758e+07	7.27866e+07	9.05073e+07	5.90226e+07
M135T46_1	134.942	46.3	0.8	3.65551e+06	5.25231e+06	6.36648e+06	7.31297e+06	9.9374e+06	5.04111e+06	2.55877e+06	6.04225e+06	6.36236e+06	6.58129e+06	4.46461e+06	3.59974e+06
M135T46_2	135.03	46.4	0.8	3.22745e+07	3.96377e+07	1.02796e+07	3.08809e+07	3.39128e+07	3.53088e+07	3.12494e+07	3.90816e+07	2.77294e+07	3.33277e+07	3.29368e+07	4.42313e+07
M135T57_1	134.989	56.8	0.9	6.05322e+06	1.11293e+07	6.00916e+06	1.35102e+07	4.87279e+06	8.07301e+06	4.11714e+06	4.8662e+06	5.20039e+06	2.73078e+06	4.15908e+06	8.21719e+06
M135T57_2	135.03	56.6	0.9	1.21947e+09	1.95716e+09	1.11642e+09	2.36275e+09	9.8099e+08	1.51923e+09	9.9007e+08	9.57371e+08	9.61634e+08	5.60251e+08	8.27356e+08	1.5006e+09
M135T57_3	135.071	56.6	0.9	6.2088e+06	8.84744e+06	5.72211e+06	1.24104e+07	5.47081e+06	8.23552e+06	5.05012e+06	4.59506e+06	4.6691e+06	2.88251e+06	988387	8.09605e+06
M135T63	134.894	63.4	1.1	50519.2	1.5765e+06	2.57733e+06	1.53412e+07	12575.2	44669.6	3.00016e+06	2.22833e+06	1.71705e+06	1.6667e+06	2.53298e+06	88990
M136T223	136.047	223	3.7	216420	396266	352991	448027	562538	357683	178496	577573	196582	175112	584910	278625
M136T304	135.97	304.4	5.1	8.95151e+06	1.72295e+07	5.03152e+06	1.25961e+07	1.50816e+06	1.68313e+07	4.57942e+06	5.2984e+06	3.06993e+07	3.24871e+07	1.664e+07	2.87789e+07
M136T321	135.97	320.6	5.3	1.97285e+07	2.02622e+07	3.18186e+07	2.21331e+07	4.24523e+07	1.25995e+07	1.45322e+07	6.24438e+06	5.35205e+06	2.81772e+07	1.99661e+07	2.323e+07
M136T341	135.97	341.4	5.7	2.61062e+07	1.89164e+07	4.99597e+06	3.08224e+07	1.57253e+07	1.86965e+07	3.4493e+07	5.24657e+06	2.85446e+07	2.84013e+07	5.1819e+06	5.97649e+07
M136T391	135.97	390.7	6.5	3.08632e+08	2.77165e+08	1.69132e+08	5.56544e+07	1.63374e+08	2.90605e+08	1.39459e+08	2.63184e+08	1.45985e+08	2.82743e+08	6.59732e+07	1.47786e+08
M136T414	135.894	413.9	6.9	248263	491850	6.04949e+06	3.05989e+06	2.12541e+07	1.34481e+07	1.43244e+07	1.21338e+07	5.2166e+06	1.90259e+07	1.89131e+07	1.18342e+07
M136T416	135.97	415.9	6.9	6.81494e+07	1.19669e+08	4.71448e+08	8.11517e+08	4.70022e+08	2.43047e+08	1.06625e+08	6.93537e+07	6.90232e+07	1.92114e+08	6.82468e+07	6.06037e+07
M136T424	135.97	424.4	7.1	2.83517e+08	1.61827e+08	4.06802e+07	3.75359e+07	3.86272e+07	1.43728e+08	1.37879e+08	2.73276e+08	3.03999e+08	1.43265e+08	3.76353e+07	1.41638e+08
M136T426	135.894	426.1	7.1	322626	2.09373e+06	5.54266e+06	5.18398e+06	1.94843e+06	1.15045e+07	1.47112e+07	1.54793e+07	5.76757e+07	2.00027e+07	1.90919e+07	1.71387e+07
M136T438	135.894	438.4	7.3	490512	805301	1.29108e+06	5.14183e+06	1.88436e+06	1.7881e+06	1.25659e+07	1.22868e+07	2.88548e+06	7.94877e+06	1.22613e+07	1.31869e+07
M136T447	135.97	447.2	7.5	2.01493e+08	5.63006e+07	6.9279e+07	8.49904e+07	5.90645e+07	1.72197e+08	8.28173e+07	2.10207e+08	7.67229e+07	2.47939e+08	1.0243e+08	1.11711e+08
M136T449	135.894	449.5	7.5	201011	524214	2.67428e+06	4.84015e+06	6.78804e+06	6.84512e+06	6.93237e+06	4.36511e+06	6.6524e+06	7.65977e+06	5.23718e+06	6.56325e+06
M136T57	136.034	56.6	0.9	6.50592e+07	1.03416e+08	5.84989e+07	1.24576e+08	5.04623e+07	8.15944e+07	5.29774e+07	4.82131e+07	4.94882e+07	2.81727e+07	4.21402e+07	7.833e+07
M137T415	136.891	414.8	6.9	1.252e+06	1.2179e+07	1.58922e+07	1.68017e+07	6.43329e+07	4.1828e+07	2.33806e+07	5.07321e+07	1.69232e+07	1.50836e+07	6.99862e+07	3.72508e+07
M137T426	136.891	426.3	7.1	3.92391e+06	1.75036e+06	1.84552e+07	1.73052e+07	5.60145e+06	3.25484e+07	4.03154e+07	5.16064e+07	1.55197e+08	6.53316e+07	5.16915e+07	4.67593e+07
M137T449	136.891	449.5	7.5	591633	6.06616e+06	7.22129e+06	1.27256e+07	1.41056e+07	1.92103e+07	2.30972e+07	1.35845e+07	1.72901e+07	1.65307e+07	1.70148e+07	1.70228e+07
M137T57	137.035	56.8	0.9	1.62568e+07	2.44924e+07	1.04513e+07	1.95358e+07	1.77038e+07	1.83001e+07	1.0955e+07	1.34442e+07	8.78421e+06	9.51667e+06	1.11553e+07	2.02936e+07
M138T251	138.019	251.5	4.2	1.81493e+07	1.87165e+07	2.25761e+07	1.47133e+07	1.87062e+07	1.67564e+07	1.5101e+07	1.93992e+07	1.63039e+07	1.74367e+07	1.59979e+07	1.40444e+07
M138T39	138.028	38.7	0.6	226763	341326	644908	474334	793877	508208	469455	550031	1.37706e+06	1.00604e+06	552248	443487
M138T390	137.985	390.5	6.5	2.60999e+07	8.82551e+07	2.71189e+07	9.3075e+07	2.43896e+08	9.26316e+07	2.44284e+07	3.10963e+07	9.89658e+07	2.6997e+07	2.75737e+07	1.98274e+08
M138T424	137.985	424.4	7.1	4.56457e+07	4.10183e+07	4.48696e+07	6.85077e+07	1.16932e+07	7.53184e+07	3.85767e+07	1.26392e+07	8.30635e+07	1.07392e+07	1.11387e+07	9.57296e+06
M138T426_1	137.891	425.7	7.1	318379	161759	1.85033e+06	490561	2.22537e+06	3.02683e+06	1.13865e+06	5.64284e+06	1.49733e+06	4.28362e+06	5.87023e+06	6.08934e+06
M138T426_2	137.966	425.6	7.1	1.12986e+07	7.61197e+06	4.8495e+06	4.72142e+06	1.16959e+07	5.96071e+06	1.09055e+07	1.21141e+07	1.23036e+07	1.07392e+07	5.60783e+06	6.11077e+06
M138T445	137.986	445.2	7.4	3.07179e+07	2.67621e+07	6.25395e+07	4.66013e+07	1.8493e+07	2.39943e+07	5.8017e+07	1.57509e+07	2.61317e+07	2.41063e+07	6.33207e+06	3.01031e+07
M138T63	138.055	63.4	1.1	2.40589e+06	3.34396e+06	386794	2.70858e+06	2.00792e+06	2.53037e+06	236817	405446	361996	422170	1.79285e+06	3.0963e+06
M139T252	139.022	251.7	4.2	1.01902e+06	945484	1.1918e+06	825045	788701	956281	878100	1.34235e+06	929385	1.09612e+06	858520	759952
M139T390	138.97	389.6	6.5	1.31265e+07	5.463e+07	1.29239e+07	5.10348e+07	7.18976e+07	1.17662e+07	1.10551e+07	3.06638e+07	2.3283e+07	1.26895e+07	1.86833e+07	1.16238e+07
M139T399	138.97	399.2	6.7	1.72973e+08	3.94489e+07	2.42768e+07	3.6276e+07	4.30607e+07	1.82551e+07	1.57451e+08	3.4871e+07	3.96062e+07	1.52931e+08	1.27971e+08	1.5498e+08
M139T425	138.97	424.6	7.1	7.99684e+06	2.9062e+07	2.65236e+07	3.66689e+07	2.04134e+07	4.13099e+07	7.75978e+06	3.25575e+07	8.45527e+07	8.13949e+06	8.33515e+06	7.32148e+06
M139T43	138.97	43.3	0.7	3.64068e+06	3.20295e+06	4.66529e+06	3.73019e+06	3.52872e+06	3.83828e+06	2.19989e+06	3.25295e+06	3.27828e+06	2.88511e+06	2.2324e+06	2.00839e+06
M139T63	139.006	63.3	1.1	4.16731e+06	3.73165e+06	3.11873e+06	930084	1.35428e+06	5.41238e+06	6.93549e+06	3.34414e+06	7.07802e+07	769379	1.21445e+07	182648
M140T45	140.011	45.3	0.8	465734	6.24138e+06	3.12893e+06	1.94831e+07	426566	7.50638e+06	1.4409e+06	1.45746e+06	314379	267322	322910	2.36836e+06
M141T377	140.984	376.9	6.3	2.6227e+07	5.59611e+06	1.51855e+07	1.566e+06	3.42714e+07	1.49161e+06	8.29312e+06	5.42322e+06	6.69691e+06	6.04502e+06	6.45871e+06	5.36659e+06
M141T39	140.984	39.1	0.7	2.30271e+06	938877	2.79082e+06	1.10735e+06	2.66297e+06	1.88323e+06	735865	1.64309e+06	1.04056e+06	793298	1.74661e+06	672724
M142T390	141.923	390.5	6.5	1.21323e+07	2.21026e+06	1.53642e+07	7.30008e+06	7.59676e+06	7.32034e+06	9.38575e+06	2.58594e+06	2.54447e+06	2.38895e+06	2.06597e+07	2.49347e+06
M142T415	141.923	415	6.9	3.01704e+06	2.89375e+06	1.36773e+07	2.73559e+06	1.30954e+07	1.13694e+07	1.34598e+07	1.36332e+07	3.27432e+06	2.86343e+06	2.98136e+06	1.68896e+07
M142T425	141.923	425.1	7.1	1.37581e+07	3.09863e+06	1.48985e+07	1.78364e+07	1.18239e+07	1.37831e+07	1.02594e+07	1.24368e+07	3.46478e+06	2.14295e+07	2.6218e+07	1.4022e+07
M142T447	141.923	446.7	7.4	7.50434e+06	1.84235e+06	6.4015e+06	7.46522e+06	6.94932e+06	9.68264e+06	9.7646e+06	8.29382e+06	2.26911e+06	1.18967e+07	1.93678e+06	6.37621e+06
M143T190	143.07	189.8	3.2	6.27891e+06	3.96587e+06	5.90916e+06	5.54228e+06	6.67246e+06	5.36846e+06	4.88534e+06	3.80559e+06	5.52922e+06	5.3153e+06	4.14524e+06	8.09445e+06
M143T194	143.107	194	3.2	1.06554e+06	434994	1.07464e+06	1.04127e+06	534595	1.12485e+06	460811	212849	1.02026e+06	1.27502e+06	521061	648456
M143T45	142.974	44.8	0.7	7.17875e+07	6.63023e+07	6.08907e+07	5.8e+07	6.77446e+07	5.85244e+07	6.1325e+07	6.02648e+07	4.3854e+07	4.74376e+07	5.15311e+07	4.98621e+07
M143T63	143.118	62.8	1	1.38651e+06	370721	1.4114e+06	623204	450062	2.20703e+06	2.75442e+06	283932	1.23972e+06	1.94713e+06	972283	958848
M144T190	144.074	189.5	3.2	1.24105e+07	169663	2.72497e+06	369006	381108	369532	2.43352e+06	9.21136e+06	401590	265023	327740	193719
M144T242	144.043	241.8	4	8.32872e+06	7.76885e+06	1.0522e+07	4.64135e+08	1.99355e+07	8.99611e+07	8.12726e+06	1.57069e+06	8.95209e+06	7.35249e+06	7.03729e+06	6.54656e+06
M144T33	143.915	32.7	0.5	720951	559509	129391	111344	520701	94652.2	464141	102006	101456	137256	512761	715164
M145T108	145.049	108.2	1.8	1.7146e+07	1.74876e+07	1.67453e+07	8.62498e+07	1.6995e+07	1.32609e+07	6.24876e+07	1.51692e+07	9.47503e+07	6.00111e+07	2.2912e+08	6.43721e+07
M145T117	145.048	116.8	1.9	2.27588e+07	1.99468e+07	6.56606e+07	1.0502e+08	1.89745e+07	4.79742e+07	1.57309e+07	1.28078e+08	1.62612e+07	8.45651e+07	9.17871e+07	5.99488e+07
M145T128	145.05	127.6	2.1	7.87822e+07	2.43203e+07	1.2743e+08	9.97686e+07	3.16593e+08	6.04442e+07	7.87867e+07	2.3103e+07	7.12636e+07	1.14173e+08	5.77904e+07	4.59489e+07
M145T143_1	145.05	143.4	2.4	1.47725e+08	3.83286e+08	1.01372e+08	6.26824e+07	2.44871e+07	2.09977e+07	2.00408e+07	7.82823e+07	1.99138e+07	1.99185e+07	4.64788e+07	1.67215e+07
M145T143_2	145.086	142.8	2.4	2.3499e+07	2.1803e+06	9.9692e+06	1.44022e+07	2.04805e+07	8.15166e+06	6.93137e+06	1.91652e+07	7.09848e+06	1.12527e+07	4.21561e+06	9.66979e+06
M145T151	145.048	151.2	2.5	8.28124e+07	2.45253e+07	2.3288e+07	6.71984e+07	7.29463e+07	1.18852e+08	1.29918e+08	5.45401e+07	1.86934e+07	7.47715e+07	1.78415e+07	6.60749e+07
M145T163	145.048	163.4	2.7	9.681e+07	2.92283e+07	1.66343e+08	5.55975e+07	2.92819e+07	7.76358e+07	2.28392e+07	1.64724e+08	9.2844e+07	4.38431e+07	2.60406e+08	8.87409e+07
M145T176	145.048	176.2	2.9	9.19585e+07	7.13725e+07	2.17665e+07	7.50345e+07	2.25821e+07	6.10582e+07	1.49804e+08	2.02534e+07	1.71442e+07	7.70757e+07	1.76049e+07	5.28368e+07
M145T185	145.048	184.7	3.1	1.62102e+08	1.07427e+08	1.20943e+08	7.32724e+07	2.49655e+08	9.25725e+07	1.72194e+07	6.19136e+07	6.2554e+07	1.66936e+07	1.64284e+07	6.96414e+07
M145T193	145.048	192.9	3.2	2.99495e+07	1.47746e+08	7.32735e+07	8.24193e+07	1.19537e+08	1.12701e+08	6.91203e+07	1.84711e+08	6.28752e+07	8.21018e+07	1.03249e+08	9.63072e+07
M145T214	145.048	214.2	3.6	2.63316e+08	1.21955e+08	1.08899e+08	3.809e+07	1.42725e+08	1.73307e+08	3.36301e+07	1.09041e+08	1.77673e+08	1.96946e+08	3.26594e+07	9.92101e+07
M145T229	145.048	229.2	3.8	4.29519e+07	1.06863e+08	1.60844e+08	2.43328e+08	1.15998e+08	3.03766e+07	2.78406e+08	1.39454e+08	2.99132e+07	7.79935e+07	1.5775e+08	8.69204e+07
M145T239	145.048	239.2	4	4.27686e+08	3.81763e+07	1.37456e+08	3.26941e+07	3.6103e+07	1.7428e+08	3.02781e+07	3.51399e+07	2.54888e+08	3.00412e+07	9.3832e+07	6.88974e+07
M145T249	145.048	249.5	4.2	4.07053e+07	2.34225e+08	1.39868e+08	8.90959e+07	3.23452e+08	6.95596e+07	1.27095e+08	2.27765e+08	2.87184e+07	1.04218e+08	1.60282e+08	2.50427e+07
M145T260	145.048	259.9	4.3	1.24295e+08	3.62378e+07	1.19734e+08	1.38831e+08	3.67997e+07	1.36475e+08	1.10217e+08	3.32842e+07	2.85887e+07	6.18817e+07	2.82435e+07	2.57764e+08
M145T267	145.048	267	4.4	3.11091e+07	1.02806e+08	2.96644e+07	2.54331e+07	1.06879e+08	2.32917e+07	1.08956e+08	8.60289e+07	9.54294e+07	6.1775e+07	2.18855e+07	1.87017e+07
M145T276	145.051	275.5	4.6	1.43835e+08	1.45814e+08	1.76144e+07	1.36187e+08	1.01618e+08	1.75987e+08	9.92672e+07	8.61498e+07	4.51022e+07	8.14806e+07	1.67484e+08	1.29733e+07
M145T290	145.051	289.9	4.8	1.66151e+08	1.51161e+07	2.94693e+08	1.01373e+08	1.54466e+07	1.32982e+07	8.68292e+07	8.31756e+07	9.55169e+07	1.76233e+08	8.27109e+07	8.04204e+07
M145T300	145.048	300.5	5	8.00929e+07	3.33789e+07	3.53214e+07	5.38998e+07	3.66113e+07	1.36459e+08	2.80206e+07	7.65539e+07	1.25439e+08	2.95467e+07	1.05577e+08	1.04588e+08
M145T314	145.048	314.4	5.2	1.14271e+08	4.87486e+08	1.95191e+08	5.83973e+07	3.00726e+08	1.40125e+08	3.4353e+07	2.26499e+08	1.08842e+08	1.47662e+08	3.34708e+07	1.47033e+08
M145T326	145.048	326.4	5.4	8.84409e+07	2.55191e+07	5.56001e+07	1.50669e+08	2.38173e+08	8.02053e+07	3.82142e+08	6.19844e+07	8.28939e+07	5.4601e+07	1.73043e+08	1.98686e+07
M145T339	145.048	338.6	5.6	9.63154e+07	1.91095e+07	6.43182e+07	8.58711e+07	2.01994e+07	6.51483e+07	1.61827e+07	6.6312e+07	6.75208e+07	1.07257e+08	9.80584e+07	9.15345e+07
M145T351	145.051	351.1	5.9	9.77105e+07	9.39229e+07	5.51603e+07	6.0283e+07	1.84842e+07	7.29215e+07	4.52576e+07	1.77839e+07	9.62418e+07	1.57651e+07	1.49261e+07	3.47343e+07
M145T372	145.048	372.5	6.2	1.22827e+08	5.47852e+07	2.37226e+08	9.94195e+07	2.10113e+08	5.18371e+07	4.06049e+07	2.69208e+08	5.26106e+07	1.22696e+08	1.12399e+08	1.78776e+08
M145T389	145.051	389	6.5	3.74816e+07	3.10159e+07	4.73309e+06	3.69208e+06	4.00608e+06	2.18173e+07	1.92032e+07	3.68272e+06	3.39545e+07	3.77405e+06	2.84756e+07	3.04111e+06
M145T399	145.049	399.1	6.7	5.8349e+06	1.1064e+07	5.73747e+06	3.26489e+07	2.41283e+07	1.93965e+07	2.72765e+07	5.47499e+06	2.31781e+07	5.55568e+06	1.24852e+07	4.24736e+06
M145T400	144.922	400.1	6.7	458038	2.06925e+06	950161	4.04487e+06	6.15164e+06	1.36408e+07	1.45162e+07	6.89741e+06	2.10665e+07	5.07698e+06	1.45276e+07	2.11953e+07
M145T411	145.048	411	6.8	1.05634e+07	1.89814e+07	1.66946e+07	4.48981e+06	4.74697e+06	1.19454e+07	3.83398e+06	4.42702e+06	1.31599e+07	2.37991e+07	1.44958e+07	3.31081e+06
M145T413	144.922	413.4	6.9	1.99075e+06	2.40641e+06	2.00195e+07	1.61204e+07	2.67134e+07	1.23027e+07	1.0303e+07	6.12169e+07	5.61895e+07	7.21089e+07	5.08597e+07	5.31027e+07
M145T42	145.013	42.3	0.7	1.04715e+06	731538	702942	4.00362e+06	1.02021e+06	748442	590728	609720	280015	1.21828e+07	1.63627e+06	9.88667e+06
M145T422	145.048	421.9	7	1.49572e+07	1.20264e+07	8.79706e+06	7.36815e+06	2.96566e+07	8.41224e+06	7.46512e+06	1.94572e+07	1.12114e+07	1.21733e+07	1.28783e+07	1.09648e+07
M145T426	144.922	425.7	7.1	1.24551e+07	2.00106e+07	6.88588e+06	3.73649e+07	3.84565e+07	5.27239e+07	7.33372e+07	8.89577e+07	8.79787e+07	7.18888e+07	8.2281e+07	6.63133e+07
M145T435	145.048	434.7	7.2	2.01978e+07	1.92215e+06	1.85933e+06	7.27342e+06	2.04553e+06	7.73441e+06	1.61562e+06	1.87283e+06	8.76593e+06	1.58747e+06	6.43304e+06	5.77528e+06
M145T443	145.048	442.8	7.4	9.79985e+06	1.88292e+07	1.63556e+07	6.28111e+06	8.71992e+06	6.77984e+06	1.77353e+07	1.08496e+07	5.84617e+06	6.22972e+06	3.76296e+06	5.66921e+06
M145T449	144.922	448.7	7.5	1.65431e+07	3.44031e+07	4.51493e+07	7.26794e+07	1.14419e+08	2.68899e+07	1.2842e+08	1.42935e+08	1.25169e+08	6.94076e+07	6.16948e+07	1.13795e+08
M145T48	145.062	48.2	0.8	2.44575e+08	2.68766e+08	1.88157e+08	1.20389e+08	1.7199e+08	2.33094e+08	1.92826e+08	1.72281e+08	1.96677e+08	1.5188e+08	1.53429e+08	1.85857e+08
M145T53	145.097	52.6	0.9	2.66689e+07	4.56534e+07	3.76639e+07	3.8558e+07	3.59031e+07	1.68586e+07	6.49965e+07	6.2316e+07	5.05072e+07	1.52573e+07	3.99077e+07	4.88324e+07
M145T71	145.056	71.1	1.2	3.6382e+07	1.39463e+07	3.72204e+07	1.57988e+07	4.01268e+07	1.69074e+07	3.93872e+07	8.06472e+07	6.84074e+06	1.07801e+08	8.25291e+06	1.31123e+07
M145T89	145.048	88.7	1.5	2.28904e+07	6.51722e+07	2.29557e+07	9.05342e+07	9.53286e+07	1.74752e+07	1.69533e+07	9.67903e+07	1.58089e+07	5.97413e+07	1.69255e+07	5.58158e+07
M145T97	145.048	97.4	1.6	3.31773e+07	2.38568e+08	2.94243e+07	7.43101e+07	9.97516e+07	1.99817e+08	9.54074e+07	6.55934e+07	6.47028e+07	5.79473e+07	2.30231e+07	6.12543e+07
M146T426	145.923	425.6	7.1	307822	458105	708419	4.56421e+06	4.23255e+06	8.0803e+06	6.7457e+06	8.69222e+06	8.69048e+06	7.18467e+06	9.13335e+06	5.2428e+06
M146T448	145.923	448.3	7.5	6.1084e+06	8.03586e+06	4.29588e+06	7.81468e+06	5.46912e+06	1.20606e+07	1.33083e+07	1.57768e+07	8.6076e+06	1.68095e+07	9.23052e+06	1.41686e+07
M146T46_1	145.998	45.6	0.8	3.45883e+06	5.98424e+06	3.66601e+06	6.84131e+07	2.87067e+06	4.06649e+06	2.69662e+06	3.23236e+06	2.48283e+06	1.97351e+06	2.1978e+06	3.20113e+06
M146T46_2	146.044	45.7	0.8	9.02938e+08	1.30031e+09	7.63559e+08	2.98946e+08	6.00998e+08	8.56839e+08	6.62726e+08	7.71072e+08	4.49391e+08	4.70695e+08	5.11177e+08	8.48649e+08
M146T46_3	146.091	45.6	0.8	3.88548e+06	5.66062e+06	3.49275e+06	684959	2.25181e+06	2.7848e+06	3.17072e+06	3.69354e+06	1.78032e+06	1.86261e+06	2.12975e+06	3.6622e+06
M146T48	146.064	48.2	0.8	1.27768e+07	1.40973e+07	9.04538e+06	1.62317e+06	7.57903e+06	1.09694e+07	9.88306e+06	8.11713e+06	9.72088e+06	6.80265e+06	7.77678e+06	1.0463e+07
M146T53	146.081	52.7	0.9	4.44608e+06	5.30795e+06	2.85725e+06	5.57498e+06	4.03923e+06	4.06851e+06	2.58174e+06	2.44927e+06	2.34835e+06	2.10379e+06	2.25567e+06	2.63468e+06
M146T69	146.044	68.8	1.1	8.14095e+06	4.59515e+06	2.28723e+06	1.59268e+06	1.75433e+07	2.06782e+07	1.27712e+07	1.18136e+07	2.87808e+07	2.92587e+07	8.4265e+06	8.22996e+07
M147T167	146.96	167.4	2.8	1.65452e+06	6.98621e+06	1.10025e+07	3.18406e+06	3.75069e+06	3.61462e+06	2.34034e+07	3.92904e+06	1.74398e+07	8.00254e+06	6.11267e+07	1.64935e+07
M147T292	146.982	292.2	4.9	3.00876e+07	1.23753e+07	3.32262e+06	3.53618e+07	1.01073e+07	3.71942e+07	1.70585e+07	2.98595e+07	3.8995e+07	4.00308e+07	7.85419e+06	8.0507e+06
M147T309	146.965	309.4	5.2	1.18214e+08	2.63066e+07	2.49668e+08	3.09085e+07	1.77483e+08	1.54229e+08	3.26719e+07	1.26396e+08	1.21023e+08	1.61e+07	3.55211e+07	1.24483e+08
M147T319	146.982	319.2	5.3	4.06785e+07	4.21186e+07	4.27784e+06	4.28899e+07	1.65994e+07	5.91437e+06	1.39278e+07	5.34759e+07	6.04455e+06	5.37147e+07	3.70525e+06	7.41417e+06
M147T32	146.965	32.2	0.5	1.10167e+06	903636	740291	844249	477201	717185	587633	546415	663321	404879	354591	817410
M147T322	146.965	322.2	5.4	3.65629e+07	6.48513e+08	8.96769e+07	5.33292e+08	1.95687e+08	1.06839e+08	5.2393e+08	1.76894e+08	1.45649e+08	1.64458e+08	4.76333e+07	1.64552e+08
M147T332	146.965	331.8	5.5	1.47757e+08	3.55156e+07	1.73608e+08	3.37424e+07	1.69023e+08	1.39503e+08	4.07536e+07	2.15901e+08	2.18182e+08	2.12882e+08	5.5079e+07	4.40075e+07
M147T344	146.965	344.4	5.7	4.22309e+07	2.41947e+07	1.15621e+08	2.14004e+07	1.26358e+08	1.13084e+08	1.097e+08	1.72988e+08	1.45016e+08	1.84566e+08	1.11019e+09	3.97157e+08
M147T352	146.965	352.2	5.9	3.91229e+07	1.06255e+07	4.24338e+07	2.60284e+07	7.11829e+07	5.2653e+07	7.59234e+07	8.71523e+07	1.05222e+08	8.20046e+07	2.64726e+07	1.98061e+07
M147T363	146.965	362.7	6	3.28794e+07	8.62033e+06	3.34622e+07	2.60406e+07	3.42905e+07	3.52077e+07	3.72981e+07	7.12909e+07	5.80366e+07	8.33281e+07	2.06632e+07	1.8587e+07
M147T43	147.029	42.7	0.7	1.38862e+07	1.86527e+07	1.27554e+07	1.70798e+07	1.30913e+07	1.33201e+07	1.05259e+07	1.19115e+07	1.44851e+07	9.87073e+06	1.36969e+07	1.04133e+07
M147T46	147.048	45.7	0.8	4.71877e+07	6.9727e+07	3.80495e+07	1.5638e+07	3.12018e+07	4.525e+07	3.36119e+07	3.88465e+07	2.22111e+07	2.3516e+07	2.64972e+07	4.72103e+07
M147T48_1	146.982	47.7	0.8	1.9622e+07	3.57982e+07	3.6249e+07	5.79675e+07	3.97157e+07	2.03138e+07	2.27531e+07	1.55254e+07	4.39106e+07	3.22149e+07	2.72205e+07	2.25223e+07
M147T48_2	147.065	48.2	0.8	686220	425204	4.14032e+06	1.13871e+06	3.46493e+06	2.50683e+06	7.77774e+06	2.33643e+06	1.43981e+06	2.94413e+06	2.00524e+06	318707
M147T53	147.029	53.2	0.9	1.36659e+07	1.00453e+07	1.10883e+07	1.38783e+07	1.13668e+07	8.89759e+06	6.51495e+06	9.79386e+06	6.33286e+06	7.99004e+06	6.92714e+06	7.82671e+06
M147T64	147.044	64	1.1	7.09436e+06	7.58505e+06	6.3317e+06	1.18248e+07	3.8227e+06	4.66805e+06	7.82424e+06	4.48303e+06	4.04739e+06	3.7648e+06	5.48629e+06	6.79703e+06
M147T82	147.043	82.1	1.4	2.20881e+06	8.13455e+06	5.99716e+06	2.05305e+06	3.8182e+06	4.8305e+06	8.59514e+06	5.53659e+06	5.04849e+06	4.63087e+06	6.16427e+06	7.76473e+06
M148T46	148.049	45.5	0.8	5.5541e+06	8.54982e+06	4.02267e+06	1.60032e+06	2.99272e+06	6.16478e+06	4.37495e+06	4.44691e+06	3.12439e+06	2.81893e+06	3.10411e+06	5.38115e+06
M148T56_1	147.995	56.4	0.9	1.32878e+06	2.2083e+06	1.12577e+06	3.16022e+07	4.18366e+07	1.35013e+06	1.14409e+06	4.96182e+07	4.29093e+07	724762	955032	1.42371e+06
M148T56_2	148.043	56.4	0.9	3.85442e+08	4.9345e+08	3.63514e+08	1.82666e+08	2.47396e+08	3.82403e+08	4.42212e+08	2.84209e+08	2.45367e+08	2.4251e+08	2.78919e+08	3.59778e+08
M148T56_3	148.09	56.4	0.9	1.23208e+06	2.10066e+06	1.18507e+06	1.3891e+06	840683	1.44579e+06	1.95828e+06	1.13661e+06	632133	209249	136748	959998
M149T254	149.06	253.6	4.2	410372	353916	441486	428842	498581	336900	559526	283121	394299	388088	300638	390647
[truncated: 4,654 more rows]

## Sheet: pes-raw
ID	mz	rt	rtmin	Black_1	Black_2	Black_3	Black_4	Black_5	Black_6	Bair_1	Bair_2	Bair_3	Bair_4	Bair_5	Bair_6
[truncated: 12,384 more rows]

[truncated: 1 more sheets: pos-normalized]
