# Supplementary material for: Study on the Differences in Transcriptome and Metabolome of Pectoralis Major Muscles Between Jiangshan Black-Bone Chickens and Baier Buff Chickens
Source: Animals (Basel). 2026 Jun 10;16(12):1798. doi: 10.3390/ani16121798 (PMC13295715; doi:10.3390/ani16121798)
Supplement: Supplementary file 1 [file animals-16-01798-s001.zip › Table S8-Details of all DMs between two groups.xlsx]

## Sheet: Sheet1
name	ID	mz	rt	ppm	formula	KEGG	Bair_Mean	Bair_Median	Bair_RSD	Black_Mean	Black_Median	Black_RSD	FC	log2FC	P.value	-log10(P.value)	FDR	VIP	posneg
Trimethylglycine	M118T52	118.086	52.4	1.262	C5H11NO2	C00719	7.02202e+09	6.62709e+09	14.87	9.87255e+09	9.68829e+09	17.07	0.71	-0.49	0.00448295	2.35	0.373162	2.26462	pos
1,8-diazacyclotetradecane-2,9-dione	M249T50	249.156	49.5	5.77911	C12H22N2O2	C04277	1.27907e+09	1.28388e+09	10.34	2.06559e+09	2.28424e+09	25.9	0.62	-0.69	0.0141021	1.85	0.556179	2.23272	pos
Propiobetaine	M132T427	132.101	426.6	9.84265	C6H13NO2	C08263	3.70308e+08	2.17783e+08	111.45	1.00583e+09	9.98107e+08	52.52	0.37	-1.44	0.0199622	1.7	0.600151	2.03908	pos
Hypoxanthine	M135T57_2	135.03	56.6	0.775	C5H4N4O	C00262	9.66214e+08	9.59503e+08	31.74	1.526e+09	1369349729	35.23	0.63	-0.66	0.0399838	1.4	0.318569	1.48491	neg
Pantothenic acid	M220T92	220.118	91.8	0.256	C9H17NO5	C00864	2.45294e+08	2.4723e+08	13.11	6.6881e+08	5.50268e+08	42.78	0.37	-1.45	0.00193632	2.71	0.315518	2.61019	pos
Malonylcarnitine	M204T74	204.123	74.5	0.14	C10H17NO6		1.22841e+08	7.42205e+07	97.91	4.96373e+08	5.37148e+08	64.55	0.25	-2.01	0.0202287	1.69	0.600151	1.99901	pos
Picein	M297T444	297.152	444.3	9.39	C14H18O7	C10720	4.19441e+08	3.35769e+08	53.02	6.38803e+08	6.57591e+08	21.19	0.66	-0.61	0.0317456	1.5	0.291027	1.60703	neg
Sedoheptulose 1-phosphate	M289T44	289.032	43.7	3.825	C7H15O10P	C06222	6.75734e+07	6.53316e+07	47.13	2.52731e+08	2.39222e+08	67.92	0.27	-1.9	0.0102468	1.99	0.190948	1.76453	neg
Threonic acid	M273T55	273.083	55.4	5.053	C4H8O5	C01620	1.75625e+08	1.6407e+08	45.49	3.47386e+08	2.8755e+08	59.01	0.51	-0.98	0.0322887	1.49	0.684287	1.87044	pos
Beta-Guanidinopropionic acid	M130T50_2	130.062	49.7	4.59	C4H9N3O2	C03065	8.13085e+08	8.14294e+08	3.14	9.62722e+08	9.79957e+08	9.22	0.84	-0.24	0.00598242	2.22	0.15838	2.05152	neg
Trans-4-hydroxyproline	M130T49	130.05	48.8	8.181	C5H9NO3	C01157	1.63074e+07	1.76166e+07	32.7	1.64653e+08	2.30253e+08	70	0.1	-3.34	0.0218269	1.66	0.258302	1.81689	neg
taxa-4(20),11-dien-5-alpha-yl acetate	M329T429	329.248	429	1.184	C22H34O2	C11896	2.08571e+07	1.95916e+07	58.07	1.37797e+08	1.15447e+08	55.79	0.15	-2.72	0.000310651	3.51	0.0389148	2.17311	neg
Nicotinic acid	M124T57	124.04	57	7.228	C6H5NO2	C00253	8.46366e+07	8.55059e+07	24.32	1.92971e+08	176809450	65.65	0.44	-1.19	0.0360264	1.44	0.703359	1.90707	pos
L-pentahomomethionine	M220T90	220.137	90.5	2.866	C10H21NO2S	C17229	1.51748e+07	1.53629e+07	71.89	1.12823e+08	8.82307e+07	100.1	0.13	-2.89	0.0429148	1.37	0.724055	1.7897	pos
6,8a-Seco-6,8a-deoxy-5-oxoavermectin 2a aglycone	M570T354_2	570.353	353.5	2.957	C34H50O8	C11969	4.95472e+07	3.73698e+07	63.81	1.42876e+08	1.13596e+08	62.96	0.35	-1.53	0.00636782	2.2	0.417314	2.24794	pos
Pyrophosphate	M177T45_2	176.935	45	4.256	H4O7P2	C00013	6.16556e+08	6.26929e+08	13.25	7.09682e+08	7.27836e+08	6.35	0.87	-0.2	0.035028	1.46	0.302868	1.56303	neg
Adenosine diphosphate	M426T43	426.021	43.5	3.142	C10H15N5O10P2	C00008	5.83014e+07	5.65957e+07	20.38	1.43861e+08	1.07505e+08	60.66	0.41	-1.3	0.0247811	1.61	0.265196	1.77362	neg
O-Phosphohomoserine	M156T73_1	156.042	73.2	0.124454	C4H10NO6P	C01102	1.41259e+07	1.28156e+07	63.72	9.03726e+07	9.21751e+07	62.78	0.16	-2.68	0.00426206	2.37	0.366537	2.31826	pos
Glucoiberverin	M387T44_1	387.013	44.3	1.09666	C11H20NO9S3-		2.85465e+07	2.83278e+07	38.39	1.0479e+08	9.99996e+07	65.28	0.27	-1.88	0.00711317	2.15	0.175568	1.82651	neg
Desipramine	M250T50	250.159	49.5	0.733	C18H22N2	C06943	1.22544e+08	1.22155e+08	9.23	1.96863e+08	2.18825e+08	26.4	0.62	-0.68	0.0164693	1.78	0.575404	2.20722	pos
Xanthine	M151T56	151.025	56	6.939	C5H4N4O2	C00385	2.14747e+07	1.75807e+07	58.14	8.79633e+07	8.17074e+07	84.54	0.24	-2.03	0.0174276	1.76	0.238688	1.67479	neg
N-methyl-L-glutamic Acid	M144T113	144.066	113.1	0.111	C6H11NO4	C01046	3.33673e+07	2.67958e+07	78.33	9.86372e+07	5.31871e+07	85.12	0.34	-1.56	0.0312469	1.51	0.677312	1.93989	pos
Armillaripin	M432T324_1	432.237	324	2.668	C24H30O6		1.26596e+08	1.19798e+08	18.52	1.90487e+08	1.72822e+08	26.13	0.66	-0.59	0.0109622	1.96	0.50845	2.11733	pos
3-deoxy-L-threo-hex-2-ulosonic acid	M177T370	177.041	370.2	1.923	C6H10O6	C20680	4.81073e+07	3.566e+07	62.72	1.06608e+08	1.10278e+08	44.65	0.45	-1.15	0.0411732	1.39	0.320402	1.5061	neg
Adrenic acid	M331T449	331.263	448.7	2.533	C22H36O2	C16527	4.42683e+07	4.13738e+07	40.68	9.79615e+07	9.72752e+07	35.47	0.45	-1.15	0.00884146	2.05	0.188828	1.78124	neg
SCHEMBL5940872	M172T154	172.097	153.9	1.078	C8H15NO4	C06326	2.28822e+07	1.67883e+07	60.56	7.62207e+07	8.66994e+07	38.96	0.3	-1.74	0.00344222	2.46	0.342936	2.3333	pos
A-Ketoglutaric acid oxime	M144T291	144.065	291	2.194	C5H7NO5		2.59434e+07	2.54975e+07	66.63	7.65099e+07	5.35848e+07	74.72	0.34	-1.56	0.0171728	1.77	0.575404	2.0474	pos
Trimethoprim	M291T190	291.145	189.7	1.924	C14H18N4O3	C01965	49119.2	41924.8	65.65	4.86878e+07	3.44929e+07	83.98	0	-9.95	3.09635e-08	7.51	0.000383452	2.98515	pos
L-Xylulose 1-phosphate	M229T44	229.011	43.8	2.52	C5H11O8P	C06441	9.84173e+07	8.41127e+07	31.77	1.40179e+08	1.38466e+08	20.35	0.7	-0.51	0.0305229	1.52	0.287187	1.5927	neg
(S)-Isowillardiine	M198T51	198.049	50.7	15.284	C7H9N3O4	C08289	8.87889e+07	8.29421e+07	26.73	1.26376e+08	1.35971e+08	24.51	0.7	-0.51	0.043682	1.36	0.327442	1.55013	neg
Pantoate	M132T144	132.078	144.4	0.820574	C6H12O4	C00522	1.23693e+08	1.22692e+08	11.01	1.60731e+08	1.45519e+08	25.57	0.77	-0.38	0.0409314	1.39	0.719313	1.85625	pos
Dihomo-gamma-linolenic acid	M305T436	305.248	436.4	1.605	C20H34O2	C03242	3.29589e+07	2.88823e+07	45.79	6.71441e+07	7.16988e+07	38.92	0.49	-1.03	0.0396906	1.4	0.318569	1.48668	neg
beta-Bisabolene	M249T376	249.186	376	1.581	C15H24	C16775	6.53119e+06	4.89322e+06	87.38	4.01454e+07	3.44644e+07	70.14	0.16	-2.62	0.00907196	2.04	0.188828	1.82598	neg
5-Hydroxylysine	M146T130	146.082	130.5	5.717	C6H14N2O3	C16741	1.50379e+07	8.51319e+06	117.92	4.81068e+07	5.30477e+07	73.01	0.31	-1.68	0.0387412	1.41	0.706889	1.85589	pos
Hydralazine	M161T40	161.03	40	18.691	C8H8N4	C07040	9.58618e+07	9.80139e+07	7.84	1.27281e+08	1.26383e+08	8.88	0.75	-0.41	0.000167555	3.78	0.0988099	2.70669	pos
Cytidine	M242T49	242.076	49.2	10.081	C9H13N3O5	C00475	1.09434e+08	1.13249e+08	18.87	1.40311e+08	1.40502e+08	17.42	0.78	-0.36	0.0462307	1.34	0.335162	1.52014	neg
cis-Citral	M303T444	303.231	443.5	5.74077	C10H16O	C09847	4.33483e+06	2.87196e+06	79.13	3.37667e+07	2.77959e+07	96.59	0.13	-2.96	0.00761602	2.12	0.1765	1.86973	neg
D-glycero-D-manno-Heptose 7-phosphate	M351T59	351.034	58.9	0.853	C7H15O10P	C19882	8.08872e+07	7.64786e+07	19.21	1.09302e+08	1.07094e+08	25.5	0.74	-0.43	0.0480421	1.32	0.343279	1.47743	neg
N-Acetyl-D-Glucosamine 6-Phosphate	M258T73	258.074	72.8	0.34091	C8H16NO9P	C00357	3.30869e+06	2.82941e+06	39.48	2.90589e+07	2.45617e+07	67.88	0.11	-3.13	7.33359e-05	4.13	0.0605461	2.73795	pos
N-Acetylserotonin	M202T92	202.108	91.6	12.1659	C12H14N2O2	C00978	7.61403e+06	7.43575e+06	55.63	3.23018e+07	3.05624e+07	38.51	0.24	-2.08	0.000473043	3.33	0.2151	2.58328	pos
P-Hydroxyphenylethanolamine	M154T117	154.087	116.6	2.265	C8H11NO2	C04227	9.03527e+06	7.44076e+06	53.64	3.06962e+07	3.26123e+07	25.37	0.29	-1.76	0.000357866	3.45	0.177272	2.61945	pos
Kanzonol K	M437T324_1	437.192	324	9.504	C26H28O6		4.56198e+07	4.52771e+07	23.93	6.65582e+07	6.5778e+07	19.83	0.69	-0.54	0.0182391	1.74	0.586685	2.04069	pos
beta-D-Ribopyranose	M299T49	299.099	49.3	3.12411	C5H10O5	C08353	8.9139e+06	7.45208e+06	74.03	2.93797e+07	3.00021e+07	59.99	0.3	-1.72	0.0209288	1.68	0.252918	1.63464	neg
Arachidonic acid	M349T416	349.238	416	1.491	C20H32O2	C00219	1.73475e+07	1.45201e+07	53.23	3.73336e+07	3.648e+07	34.52	0.46	-1.11	0.00912855	2.04	0.188828	1.78844	neg
ent-cassa-12,15-dien-2beta,3beta-diol	M607T416_1	607.466	415.8	11.454	C20H32O2	C21829	7.70818e+06	5.68433e+06	83.22	2.64676e+07	2.25452e+07	79.64	0.29	-1.78	0.0170658	1.77	0.237263	1.68134	neg
PC(18_1(9Z)_18_1(9Z))	M831T362	830.604	362.1	14.8964	C44H84NO8P		1.7632e+07	1.52102e+07	47.67	3.60486e+07	3.2169e+07	51.64	0.49	-1.03	0.0322498	1.49	0.291027	1.5798	neg
Thymidine	M199T113	199.107	113.4	2.07838	C10H14N2O5	C00214	2.00841e+07	9.86528e+06	91.28	3.76507e+07	3.91116e+07	34.04	0.53	-0.91	0.0492123	1.31	0.74404	1.80614	pos
FA 18_0;O	M299T375	299.259	375	0.515	C18H36O3	C03042	1.75414e+07	1.62214e+07	24.12	3.35045e+07	3.24358e+07	45.74	0.52	-0.93	0.0226066	1.65	0.260745	1.65358	neg
Bucromarone	M462T380	462.257	380.1	13.087	C29H37NO4		4.57035e+06	4.74163e+06	27.39	1.96057e+07	1.82249e+07	48.08	0.23	-2.1	0.000169906	3.77	0.0323199	2.26944	neg
Oxidized glutathione	M611T42_1	611.138	41.6	10.928	C20H32N6O12S2	C00127	6.49571e+06	3.80811e+06	103.95	2.11571e+07	2.05956e+07	66.55	0.31	-1.7	0.0250233	1.6	0.265196	1.64022	neg
12(R)-HPETE	M671T380	671.463	379.6	14.866	C20H32O4	C14812	693262	432846	96.98	1.53541e+07	1.36195e+07	65.65	0.05	-4.47	1.75534e-05	4.76	0.00901544	2.38885	neg
Dodecanamide	M200T349	200.201	349.3	0.098	C12H25NO	C13831	4.2326e+07	4.14151e+07	13.59	5.65289e+07	5.28563e+07	16.28	0.75	-0.42	0.0057552	2.24	0.411405	2.22857	pos
S-Nitrosoglutathione	M335T59	335.06	58.9	13.647	C10H16N4O7S		2.43624e+07	2.44477e+07	22.11	3.7525e+07	3.96978e+07	27.49	0.65	-0.62	0.023359	1.63	0.260959	1.65106	neg
2-Hydroxyfelbamate	M299T50	299.088	50.4	2.912	C11H14N2O5	C16582	6.97903e+07	7.11493e+07	12.09	8.27225e+07	8.0919e+07	12.04	0.84	-0.25	0.0358272	1.45	0.307193	1.58834	neg
(E)-3-(2,3-Dihydroxyphenyl)-2-propenoic acid	M179T64	179.034	63.8	4.359	C9H8O4	C12623	242535	124496	147.38	1.27032e+07	1.00278e+06	200.03	0.02	-5.71	0.0290058	1.54	0.280026	1.55668	neg
Coenzyme Q9	M776T374_2	775.608	374.3	5.36898	C54H82O4	C01967	1.85606e+06	1.8547e+06	22.07	1.40396e+07	1.3668e+07	70.45	0.13	-2.92	0.00981952	2.01	0.189598	1.95781	neg
Phosphate	M143T45	142.974	44.8	7.696	H3O4P	C00009	5.23791e+07	5.06966e+07	13.4	6.38749e+07	6.35965e+07	8.73	0.82	-0.29	0.0107307	1.97	0.191365	1.82897	neg
5,6-dihydroxy-3-methyl-5,6-dihydroquinolin-2(1H)-one	M194T218	194.081	218.1	0.175081	C10H11NO3	C06726	7.91256e+06	4.67115e+06	76.09	1.91294e+07	1.66397e+07	35.95	0.41	-1.27	0.00692255	2.16	0.417314	2.26469	pos
(±)-2'-Hydroxydihydrodaidzein	M254T417	254.22	416.7	14.705	C15H12O5	C03567	7.00188e+06	4.55575e+06	70.59	1.8027e+07	1.49833e+07	66.59	0.39	-1.36	0.0472806	1.33	0.339627	1.49765	neg
Zeatin	M242T92	242.1	92	5.47501	C10H13N5O	C00371	4.81071e+06	3.54228e+06	65.69	1.52316e+07	1.30802e+07	50.19	0.32	-1.66	0.0020597	2.69	0.322878	2.44348	pos
Homogentisic acid	M186T208	186.076	208.5	0.979	C8H8O4	C00544	7.03459e+06	4.46314e+06	66.7	1.74364e+07	1.80328e+07	43.55	0.4	-1.31	0.0213079	1.67	0.606613	2.03173	pos
N-Hydroxy-L-proline	M154T263	154.086	263.2	13.34	C5H9NO3		4.42504e+06	2.2853e+06	83.66	1.46301e+07	1.3654e+07	35.19	0.3	-1.73	0.00172701	2.76	0.315103	2.43482	pos
D-5-O-Methyl-2,3,5_4,6-pentahydroxycyclohexanone	M237T54	237.062	53.7	0.0473299	C7H12O6	C01295	2.46443e+07	2.17282e+07	28.51	3.42072e+07	3.54691e+07	19.92	0.72	-0.47	0.0321893	1.49	0.291027	1.54747	neg
Talatizamine	M420T321	420.248	320.8	15.475	C24H39NO5	C08713	2.90028e+07	2.72745e+07	26.87	3.83917e+07	3.81713e+07	12.27	0.76	-0.4	0.0310797	1.51	0.288653	1.61652	neg
Asitrilobin B	M595T380	595.383	380.3	6.781	C35H64O7	C20213	8.21506e+06	7.22367e+06	46.61	1.6901e+07	1.72757e+07	27.96	0.49	-1.04	0.0100188	2	0.190948	1.8519	neg
dUDP	M387T43	386.999	43.3	2.34362	C9H14N2O11P2	C01346	4.41368e+06	5.02946e+06	38.01	1.26237e+07	1.32234e+07	47.6	0.35	-1.52	0.00553934	2.26	0.151032	1.88824	neg
Myristic acid	M227T409	227.201	409	2.387	C14H28O2	C06424	8.6989e+06	7.63638e+06	32.68	1.68927e+07	1.41524e+07	46.91	0.51	-0.96	0.0243587	1.61	0.265128	1.65519	neg
FO 2546M	M452T329_1	452.276	328.7	7.784	C28H37NO4	C20586	1.72245e+06	1.03851e+06	85.07	8.97428e+06	6.66751e+06	98.82	0.19	-2.38	0.0191856	1.72	0.588421	2.01611	pos
6-Hydroxyhexanoic acid	M131T50	131.065	49.7	8.116	C6H12O3	C06103	3.39537e+07	3.40495e+07	3.54	4.05574e+07	4.10071e+07	7.64	0.84	-0.26	0.000492933	3.31	0.0496412	2.19432	neg
Ribose 1-phosphate	M275T42	275.017	41.6	1.299	C5H11O8P	C00620	1.03465e+07	1.01962e+07	22.08	1.65336e+07	1.62186e+07	39.74	0.63	-0.68	0.0406278	1.39	0.319617	1.50394	neg
2-Phosphoglyceric acid	M185T43	184.985	42.6	5.21	C3H7O7P	C00631	4.82825e+06	4.41374e+06	41.81	1.05796e+07	9.177e+06	47.15	0.46	-1.13	0.0092643	2.03	0.188828	1.7777	neg
Lycorine	M573T59	573.104	58.8	1.686	C16H17NO4	C08532	1.18302e+07	1.1416e+07	36.76	1.72691e+07	1.84684e+07	20.1	0.69	-0.55	0.040603	1.39	0.319617	1.48392	neg
7-Aminomethyl-7-carbaguanine	M161T442	161.044	442	19.752	C7H9N5O	C16675	7.16626e+06	7.2914e+06	26.9	1.24109e+07	1.2845e+07	33.79	0.58	-0.79	0.0152261	1.82	0.223716	1.76948	neg
Oxoglutaric acid	M207T43	207.014	43.1	3.58034	C5H6O5	C00026	2.13717e+06	2.27831e+06	39.61	6.70153e+06	5.30795e+06	79.47	0.32	-1.65	0.0334898	1.48	0.29707	1.55374	neg
Avermectin B1a aglycone	M567T337	567.323	337.5	15.709	C34H48O8	C11979	7.05192e+06	6.48166e+06	36.75	1.11461e+07	1.15991e+07	31.46	0.63	-0.66	0.0381386	1.42	0.706889	1.8455	pos
3,4-Dihydroxymandelic acid	M165T40	165.018	39.9	5.03204	C8H8O5	C05580	3.62693e+06	3.46882e+06	11.65	7.45495e+06	8.18296e+06	40.13	0.49	-1.04	0.0213704	1.67	0.255252	1.78601	neg
Hydroxymethyl indol-3-yl ketone	M158T138	158.06	137.9	1.03239	C10H9NO2		3.9153e+06	3.47409e+06	73.72	7.33565e+06	8.27604e+06	35.92	0.53	-0.91	0.0381089	1.42	0.706889	1.86038	pos
4,4-Diapo-zeta-carotene	M388T280	388.322	280.3	8.26588	C30H44	C19841	5.27412e+06	5.00064e+06	29.58	8.53363e+06	8.95512e+06	25.11	0.62	-0.69	0.0163128	1.79	0.575404	2.0644	pos
Arabonate_xylonate	M147T43	147.029	42.7	7.445	C5H10O6	C00878	1.18172e+07	1.12187e+07	16.09	1.47976e+07	1.36031e+07	16.6	0.8	-0.32	0.0336642	1.47	0.297186	1.56901	neg
Caryophyllene alpha-oxide	M204T408	204.088	408.4	6.644	C15H24O	C16908	8.08299e+06	7.78682e+06	22.44	1.09382e+07	1.10481e+07	17.23	0.74	-0.44	0.023348	1.63	0.624638	1.95539	pos
Psychosine sulfate	M522T320	522.282	319.8	13.957	C24H47NO10S	C02744	1.32841e+06	1.10249e+06	58.75	3.96422e+06	3.7384e+06	68.68	0.34	-1.58	0.0314378	1.5	0.290404	1.55316	neg
4-Hydroxysphinganine	M300T409	300.289	408.9	2.29719	C18H39NO3	C12144	3.91852e+06	3.802e+06	16.09	6.51078e+06	6.38643e+06	26.34	0.6	-0.73	0.0032877	2.48	0.342936	2.37583	pos
Dodecanoic acid	M199T370	199.17	369.6	3.735	C12H24O2	C02679	8.66076e+06	9.25681e+06	15.78	1.11106e+07	1.1517e+07	14.05	0.78	-0.36	0.0199848	1.7	0.24932	1.68223	neg
(1S,10S,21R)-7-Ethylidene-4,21-di(propan-2-yl)-2-oxa-12,13-dithia-5,8,20,23-tetrazabicyclo[8.7.6]tricos-16-ene-3,6,9,19,22-pentone	M508T349	508.339	349.2	6.919	C28H45NO7		632192	376723	98	2.85387e+06	2.77905e+06	64	0.22	-2.17	0.0471567	1.33	0.740497	1.79858	pos
4-Hydroxy-3-methoxybenzenemethanol	M135T223	135.044	223	8.513	C8H10O3	C06317	3.22005e+06	3.18785e+06	6.46	5.16255e+06	5.38466e+06	15.55	0.62	-0.68	6.96703e-05	4.16	0.0197911	2.27151	neg
Arabinopyranobiose	M300T423	300.289	423.5	1.305	C10H18O9		596073	382736	80	2.32709e+06	2.23718e+06	49.51	0.26	-1.96	0.00421916	2.37	0.366537	2.3213	pos
Austalide E	M533T337	533.429	337.4	11.405	C28H36O10		1.75517e+06	1869130	48.49	3.44691e+06	3.10338e+06	36.4	0.51	-0.97	0.0171101	1.77	0.575404	2.04437	pos
Boldione	M283T377	283.17	376.7	0.155313	C19H24O2	C20144	522207	277906	89.09	2.015e+06	1.8191e+06	40.35	0.26	-1.95	0.00196267	2.71	0.0988261	2.03454	neg
Urobilinogen	M571T312	571.287	311.9	10.464	C33H42N4O6	C05791	1.17921e+06	1.23104e+06	48.67	2.59753e+06	2.28807e+06	53.3	0.45	-1.14	0.024463	1.61	0.265128	1.62698	neg
Acacetin	M283T272	283.068	271.7	11.802	C16H12O5	C01470	1.29582e+06	1.10662e+06	41.34	2.50995e+06	2.07554e+06	46.19	0.52	-0.95	0.0166673	1.78	0.233889	1.69338	neg
Gingerol	M293T264	293.176	263.6	1.285	C17H26O4	C10462	8.33656e+06	8.19811e+06	8.71	9.33558e+06	9.13065e+06	8.27	0.89	-0.16	0.037589	1.42	0.315158	1.52853	neg
Corydaline	M368T406	368.191	405.6	12.163	C22H27NO4	C15530	3.07667e+06	3.0682e+06	23.96	4.01334e+06	4.03055e+06	10.24	0.77	-0.38	0.0274774	1.56	0.276713	1.57626	neg
11-Hydroxyhexadecanoic acid	M256T351	256.235	351	18.22	C16H32O3		1.09018e+06	1.06831e+06	23.57	1.52871e+06	1.61129e+06	14.89	0.71	-0.49	0.011859	1.93	0.524507	2.1463	pos
Tetrahydroxypteridine	M177T45_1	176.873	45	5.191	C6H4N4O4	C03178	2.3438e+06	2.33551e+06	8.19	2.76557e+06	2.76511e+06	9.1	0.85	-0.24	0.00761099	2.12	0.1765	1.86284	neg
(R)-2-(phosphonomethyl)malic acid	M209T32	208.973	32.2	16.57	C5H9O8P	C21613	696274	745946	43.68	288463	116431	101.34	2.41	1.27	0.0378607	1.42	0.315158	1.54486	neg
Guattegaumerine	M595T298	595.287	298.3	3.481	C36H40N2O6	C06511	1.05714e+06	1.08754e+06	38.72	297150	252459	43.43	3.56	1.83	0.000339206	3.47	0.0395946	2.21532	neg
Aflatoxin B2	M359T187	359.077	186.9	0.663	C17H14O6	C16753	2.10419e+06	1.83864e+06	66.41	728930	618282	79.44	2.89	1.53	0.0261946	1.58	0.271094	1.67977	neg
2,6-Dihydroxybenzoic acid	M153T190	153.018	190.5	5.432	C7H6O4	C21298	2.3886e+06	2.20961e+06	42.45	977799	886592	74.22	2.44	1.29	0.0184682	1.73	0.245097	1.68412	neg
2'-Deoxyuridine 5'-monophosphate disodium salt	M307T47_2	307.034	47.2	2.68901	C9H13N2O8P	C00365	3.79275e+06	4.09704e+06	33.29	1.61534e+06	1.20068e+06	59.83	2.35	1.23	0.00754281	2.12	0.1765	1.8842	neg
5-Pentyl-3h-furan-2-one	M200T34	200.165	33.7	1.008	C11H18O2		5.59858e+06	5.80019e+06	48.98	2.24655e+06	1.61338e+06	67.6	2.49	1.32	0.0280762	1.55	0.655705	1.94431	pos
Nuatigenin	M429T432	429.193	432	3.107	C27H42O4	C04715	5.23321e+06	2.89529e+06	108.64	1.10727e+06	901622	70.12	4.73	2.24	0.0221188	1.66	0.258931	1.65723	neg
Pachymic_acid	M527T370	527.341	370.2	5.131	C33H52O5	C17044	5.2569e+06	5.6652e+06	74.88	892728	968748	58.62	5.89	2.56	0.0326731	1.49	0.291335	1.6359	neg
xi-2,3-Dihydro-2-oxo-1H-indole-3-acetic acid	M190T63	190.053	63.4	12.818	C10H9NO3	C22202	1.19688e+07	1.20775e+07	31.38	6.52691e+06	6.53262e+06	44.44	1.83	0.87	0.0338541	1.47	0.297479	1.55917	neg
Pyroglutamylvaline	M273T137	272.96	136.5	8.308	C10H16N2O4		8.98709e+06	6.42158e+06	70.05	3312933	2.77529e+06	79.59	2.71	1.44	0.0421287	1.38	0.323427	1.57596	neg
6,7-Dimethyl-8-(1-D-ribityl)lumazine	M310T64	310.128	63.5	3.01417	C13H18N4O6	C04332	1.13623e+07	1.10906e+07	49.49	4.08214e+06	1.43984e+06	138.29	2.78	1.48	0.0400725	1.4	0.712055	1.82116	pos
Citronellyl-CoA	M901T359_3	901.21	359	9.002	C31H52N7O17P3S	C16464	2.43933e+07	2.4713e+07	24.39	1.26938e+07	1.30261e+07	21.83	1.92	0.94	0.00118627	2.93	0.0773066	2.08408	neg
3-(3,4-dihydroxypyridinium-1-yl)-L-alanine	M244T61_1	244.066	60.6	15.906	C8H11N2O4+	C04446	2.49212e+07	2.19807e+07	43.36	1.1392e+07	1.04902e+07	38.3	2.19	1.13	0.00794403	2.1	0.180972	1.89167	neg
Ethyl pentadecanoate	M254T289	254.199	288.7	3.582	C17H34O2		3.17899e+07	2.92069e+07	43.7	1.48967e+07	1.47719e+07	47.79	2.13	1.09	0.0427081	1.37	0.723526	1.78584	pos
1-Methyl-1,3-cyclohexadiene	M112T40	112.112	39.5	2.931	C7H10		3.22271e+07	3.18758e+07	17.69	1.39942e+07	1.43958e+07	36.39	2.3	1.2	0.000972789	3.01	0.272217	2.4995	pos
3-Palmitoylcatechin	M527T384_1	527.306	383.6	7.944	C31H44O7		4.74002e+07	4.31123e+07	49.77	1.85572e+07	528402	238.74	2.55	1.35	0.0129634	1.89	0.208063	1.92008	neg
2-Hydroxy-6-ketononatrienedioate	M196T80	196.119	80.2	15.625	C9H8O6	C12624	3.5727e+07	3.74476e+07	41.24	6.77943e+06	3.02655e+06	148.17	5.27	2.4	0.00113359	2.95	0.272217	2.51756	pos
2-hydroxy-7-methoxy-5-methyl-1-naphthoic acid	M189T46	189.16	45.7	0.812	C13H12O4	C20841	9.56455e+07	8.96952e+07	34.09	5.8794e+07	4.65967e+07	43.2	1.63	0.7	0.0356478	1.45	0.703359	1.86791	pos
Meperidine	M286T229	286.201	229.4	7.455	C15H21NO2	C07128	4.02353e+07	4.12963e+07	22.04	1.19699e+06	835674	101.3	33.61	5.07	0.00118699	2.93	0.272217	2.71583	pos
PE(18_0_20_4(5Z,8Z,11Z,14Z))	M767T376_2	766.549	376.4	12.264	C43H78NO8P	C21480	7.41433e+07	7.36395e+07	56.9	2.48568e+07	2.34047e+07	44.79	2.98	1.58	0.013484	1.87	0.213008	1.7394	neg
3-Ketosphingosine	M298T345	298.346	345	1.368	C18H35NO2		1.69027e+08	1.76088e+08	14.83	1.16419e+08	1.12449e+08	32.59	1.45	0.54	0.0247897	1.61	0.637355	1.93442	pos
5-methylthioadenosine (MTA)	M298T112	298.097	111.7	1.233	C11H15N5O3S	C00170	1.40617e+08	1.36947e+08	46.83	7.05911e+07	6.19343e+07	67.01	1.99	0.99	0.0382117	1.42	0.706889	1.87458	pos
Diethyl oxalpropionate	M203T72_2	203.223	72.2	0.059	C9H14O5	C04067	1.10686e+08	1.18991e+08	64.05	2.2945e+07	1.05443e+07	106.49	4.82	2.27	0.0103017	1.99	0.49257	2.15513	pos
Phenylacetaldehyde	M138T381	138.091	380.9	2.442	C8H8O	C00601	2.42172e+08	2.3083e+08	27.14	1.04961e+08	7.60071e+07	73.94	2.31	1.21	0.00600056	2.22	0.415145	2.19915	pos
Carbamic acid	M123T69	123.04	69.1	2.17798	CH3NO2	C01563	2.77893e+08	3.42818e+08	47.86	1.12525e+08	1.15667e+08	38.25	2.47	1.3	0.0209246	1.68	0.60123	1.94797	pos
LysoPE(0_0_20_0)	M554T384	554.345	384.5	1.849	C25H52NO7P		2.44937e+08	2.67749e+08	60.67	2.60974e+07	351505	242.21	9.39	3.23	0.00427267	2.37	0.138015	2.09015	neg
beta-Ionone	M215T79	215.139	79.5	5.24172	C13H20O	C12287	4.29692e+08	4.34191e+08	10.89	1.65124e+08	1.72536e+08	55.43	2.6	1.38	0.0174802	1.76	0.580361	2.26149	pos
ST 28_2;O4	M491T384	491.34	384.2	4.08	C28H46O4	C15792	4.24394e+08	3.25549e+08	57.95	1.13237e+08	2.16784e+06	240.88	3.75	1.91	0.00738541	2.13	0.176425	2.03381	neg
Spermine	M203T40	203.223	39.8	0.433	C10H26N4	C00750	8.263e+08	8.02229e+08	20.03	2.78642e+08	2.60055e+08	61.62	2.97	1.57	0.00578039	2.24	0.411405	2.44661	pos
L-Glutamic gamma-semialdehyde	M132T137	132.078	137.3	10.98	C5H9NO3	C01165	4.55604e+09	1.94662e+09	158.38	285612951	2.73127e+08	56.81	15.95	4	0.0208386	1.68	0.600151	2.01636	pos
