# Supplementary material for: Study on the Differences in Transcriptome and Metabolome of Pectoralis Major Muscles Between Jiangshan Black-Bone Chickens and Baier Buff Chickens
Source: Animals (Basel). 2026 Jun 10;16(12):1798. doi: 10.3390/ani16121798 (PMC13295715; doi:10.3390/ani16121798)
Supplement: Supplementary file 1 [file animals-16-01798-s001.zip › Table S9-Enriched KEGG of DMs between two groups.xlsx]

## Sheet: Sheet 1
pathway_id	pathway_name	Total	Hits	Up_hits	Down_hits	Pvalue	-Log10(Pvalue)	FDR	Impact	compounds	Compound_name	links
gga00190	Oxidative phosphorylation	16	3	3	0	0.0135136	1.86922918475183	0.413729	0.1875	C00008; C00009; C00013	Adenosine diphosphate; Phosphate; Pyrophosphate	https://www.genome.jp/kegg-bin/show_pathway?gga00190/C00008%09red/C00009%09red/C00013%09red
gga04216	Ferroptosis	31	4	3	1	0.0165492	1.78122419541644	0.413729	0.129	C00127; C00219; C16527; C21480	Oxidized glutathione; Arachidonic acid; Adrenic acid; PE(18_0_20_4(5Z,8Z,11Z,14Z))	https://www.genome.jp/kegg-bin/show_pathway?gga04216/C00127%09red/C00219%09red/C16527%09red/C21480%09blue
gga00240	Pyrimidine metabolism	64	5	3	2	0.0541106	1.26671776732482	0.88565	0.1392	C00214; C00365; C00475; C01346; C01563	Thymidine; 2'-Deoxyuridine 5'-monophosphate disodium salt; Cytidine; dUDP; Carbamic acid	https://www.genome.jp/kegg-bin/show_pathway?gga00240/C00214%09red/C00365%09blue/C00475%09red/C01346%09red/C01563%09blue
gga00770	Pantothenate and CoA biosynthesis	30	3	2	1	0.070852	1.1496479107286	0.88565	0.0519	C00522; C00750; C00864	Pantoate; Spermine; Pantothenic acid	https://www.genome.jp/kegg-bin/show_pathway?gga00770/C00522%09red/C00750%09blue/C00864%09red
gga04142	Lysosome	4	1	1	0	0.123197	0.909398935589397	0.939189	0.25	C00008	Adenosine diphosphate	https://www.genome.jp/kegg-bin/show_pathway?gga04142/C00008%09red
gga04068	FoxO signaling pathway	5	1	1	0	0.15157	0.819386511420658	0.939189	0.2	C00008	Adenosine diphosphate	https://www.genome.jp/kegg-bin/show_pathway?gga04068/C00008%09red
gga04912	GnRH signaling pathway	6	1	1	0	0.179033	0.747065935354017	0.939189	0.1667	C00219	Arachidonic acid	https://www.genome.jp/kegg-bin/show_pathway?gga04912/C00219%09red
gga00260	Glycine, serine and threonine metabolism	48	3	3	0	0.201263	0.6962351843036	0.939189	0.0495	C00631; C00719; C01102	2-Phosphoglyceric acid; Trimethylglycine; O-Phosphohomoserine	https://www.genome.jp/kegg-bin/show_pathway?gga00260/C00631%09red/C00719%09red/C01102%09red
gga00360	Phenylalanine metabolism	49	3	1	2	0.209701	0.678399909149609	0.939189	0.0989	C00601; C12623; C12624	Phenylacetaldehyde; (E)-3-(2,3-Dihydroxyphenyl)-2-propenoic acid; 2-Hydroxy-6-ketononatrienedioate	https://www.genome.jp/kegg-bin/show_pathway?gga00360/C00601%09blue/C12623%09red/C12624%09blue
gga00591	Linoleic acid metabolism	28	2	2	0	0.228496	0.641121459842892	0.939189	0.0645	C00219; C03242	Arachidonic acid; Dihomo-gamma-linolenic acid	https://www.genome.jp/kegg-bin/show_pathway?gga00591/C00219%09red/C03242%09red
gga00410	beta-Alanine metabolism	32	2	1	1	0.276998	0.55752384769659	0.939189	0.0567	C00750; C00864	Spermine; Pantothenic acid	https://www.genome.jp/kegg-bin/show_pathway?gga00410/C00750%09blue/C00864%09red
gga00053	Ascorbate and aldarate metabolism	57	3	3	0	0.279489	0.553635132142483	0.939189	0.0319	C00026; C00878; C01620	Oxoglutaric acid; Arabonate_xylonate; Threonic acid	https://www.genome.jp/kegg-bin/show_pathway?gga00053/C00026%09red/C00878%09red/C01620%09red
gga04217	Necroptosis	10	1	1	0	0.280356	0.552290483479743	0.939189	0.1	C00219	Arachidonic acid	https://www.genome.jp/kegg-bin/show_pathway?gga04217/C00219%09red
gga00040	Pentose and glucuronate interconversions	59	3	3	0	0.297345	0.526739553609956	0.939189	0.0211	C00026; C06441; C20680	Oxoglutaric acid; L-Xylulose 1-phosphate; 3-deoxy-L-threo-hex-2-ulosonic acid	https://www.genome.jp/kegg-bin/show_pathway?gga00040/C00026%09red/C06441%09red/C20680%09red
gga00030	Pentose phosphate pathway	37	2	2	0	0.337347	0.471923461725227	0.939189	0.0041	C00620; C00631	Ribose 1-phosphate; 2-Phosphoglyceric acid	https://www.genome.jp/kegg-bin/show_pathway?gga00030/C00620%09red/C00631%09red
gga00480	Glutathione metabolism	38	2	1	1	0.349269	0.456840092797866	0.939189	0.0359	C00127; C00750	Oxidized glutathione; Spermine	https://www.genome.jp/kegg-bin/show_pathway?gga00480/C00127%09red/C00750%09blue
gga00330	Arginine and proline metabolism	69	3	1	2	0.386897	0.412404243774609	0.939189	0.0657	C00750; C01157; C01165	Spermine; Trans-4-hydroxyproline; L-Glutamic gamma-semialdehyde	https://www.genome.jp/kegg-bin/show_pathway?gga00330/C00750%09blue/C01157%09red/C01165%09blue
gga04270	Vascular smooth muscle contraction	16	1	1	0	0.409569	0.387672623609837	0.939189	0.0625	C00219	Arachidonic acid	https://www.genome.jp/kegg-bin/show_pathway?gga04270/C00219%09red
gga00230	Purine metabolism	101	4	4	0	0.413523	0.38350044169856	0.939189	0.0664	C00008; C00262; C00385; C00620	Adenosine diphosphate; Hypoxanthine; Xanthine; Ribose 1-phosphate	https://www.genome.jp/kegg-bin/show_pathway?gga00230/C00008%09red/C00262%09red/C00385%09red/C00620%09red
gga01040	Biosynthesis of unsaturated fatty acids	74	3	3	0	0.430889	0.365634916770222	0.939189	0.0312	C00219; C03242; C16527	Arachidonic acid; Dihomo-gamma-linolenic acid; Adrenic acid	https://www.genome.jp/kegg-bin/show_pathway?gga01040/C00219%09red/C03242%09red/C16527%09red
gga00910	Nitrogen metabolism	19	1	0	1	0.465273	0.332292573462552	0.939189	0.0455	C01563	Carbamic acid	https://www.genome.jp/kegg-bin/show_pathway?gga00910/C01563%09blue
gga00020	Citrate cycle (TCA cycle)	20	1	1	0	0.482658	0.316360545751973	0.939189	0.0577	C00026	Oxoglutaric acid	https://www.genome.jp/kegg-bin/show_pathway?gga00020/C00026%09red
gga00232	Caffeine metabolism	22	1	1	0	0.515767	0.287546626660178	0.939189	0.0435	C00385	Xanthine	https://www.genome.jp/kegg-bin/show_pathway?gga00232/C00385%09red
gga04080	Neuroactive ligand-receptor interaction	53	2	2	0	0.516163	0.287213431887512	0.939189	0.0377	C00008; C04227	Adenosine diphosphate; P-Hydroxyphenylethanolamine	https://www.genome.jp/kegg-bin/show_pathway?gga04080/C00008%09red/C04227%09red
gga00220	Arginine biosynthesis	23	1	1	0	0.531525	0.274475973107465	0.939189	0.0056	C00026	Oxoglutaric acid	https://www.genome.jp/kegg-bin/show_pathway?gga00220/C00026%09red
gga00310	Lysine degradation	56	2	2	0	0.546109	0.26272083214171	0.939189	0.0037	C00026; C16741	Oxoglutaric acid; 5-Hydroxylysine	https://www.genome.jp/kegg-bin/show_pathway?gga00310/C00026%09red/C16741%09red
gga00430	Taurine and hypotaurine metabolism	24	1	1	0	0.546776	0.262190556447853	0.939189	0.0169	C00026	Oxoglutaric acid	https://www.genome.jp/kegg-bin/show_pathway?gga00430/C00026%09red
gga00740	Riboflavin metabolism	24	1	0	1	0.546776	0.262190556447853	0.939189	0.04	C04332	6,7-Dimethyl-8-(1-D-ribityl)lumazine	https://www.genome.jp/kegg-bin/show_pathway?gga00740/C04332%09blue
gga00061	Fatty acid biosynthesis	58	2	2	0	0.565354	0.247679525105416	0.939189	0.0006	C02679; C06424	Dodecanoic acid; Myristic acid	https://www.genome.jp/kegg-bin/show_pathway?gga00061/C02679%09red/C06424%09red
gga00250	Alanine, aspartate and glutamate metabolism	28	1	1	0	0.603015	0.219671877637373	0.939189	0.0466	C00026	Oxoglutaric acid	https://www.genome.jp/kegg-bin/show_pathway?gga00250/C00026%09red
gga00630	Glyoxylate and dicarboxylate metabolism	64	2	2	0	0.61957	0.207909626299659	0.939189	0.0105	C00026; C00631	Oxoglutaric acid; 2-Phosphoglyceric acid	https://www.genome.jp/kegg-bin/show_pathway?gga00630/C00026%09red/C00631%09red
gga00010	Glycolysis / Gluconeogenesis	31	1	1	0	0.640606	0.193409294234599	0.939189	0.0948	C00631	2-Phosphoglyceric acid	https://www.genome.jp/kegg-bin/show_pathway?gga00010/C00631%09red
gga00470	D-Amino acid metabolism	69	2	2	0	0.660709	0.179989484616195	0.939189	0.0286	C00026; C01157	Oxoglutaric acid; Trans-4-hydroxyproline	https://www.genome.jp/kegg-bin/show_pathway?gga00470/C00026%09red/C01157%09red
gga02010	ABC transporters	139	4	4	0	0.666144	0.176431945950625	0.939189	0.0288	C00009; C00475; C00719; C01157	Phosphate; Cytidine; Trimethylglycine; Trans-4-hydroxyproline	https://www.genome.jp/kegg-bin/show_pathway?gga02010/C00009%09red/C00475%09red/C00719%09red/C01157%09red
gga00600	Sphingolipid metabolism	35	1	1	0	0.685296	0.164122009825913	0.939189	0.0018	C12144	4-Hydroxysphinganine	https://www.genome.jp/kegg-bin/show_pathway?gga00600/C12144%09red
gga00561	Glycerolipid metabolism	38	1	1	0	0.715159	0.145597346482773	0.939189	0.0069	C00631	2-Phosphoglyceric acid	https://www.genome.jp/kegg-bin/show_pathway?gga00561/C00631%09red
gga00350	Tyrosine metabolism	78	2	2	0	0.725781	0.139194609721998	0.939189	0.0696	C00544; C05580	Homogentisic acid; 3,4-Dihydroxymandelic acid	https://www.genome.jp/kegg-bin/show_pathway?gga00350/C00544%09red/C05580%09red
gga00590	Arachidonic acid metabolism	79	2	2	0	0.732327	0.135294933279558	0.939189	0.2461	C00219; C14812	Arachidonic acid; 12(R)-HPETE	https://www.genome.jp/kegg-bin/show_pathway?gga00590/C00219%09red/C14812%09red
gga00380	Tryptophan metabolism	83	2	1	1	0.757213	0.120781915821651	0.939189	0.0402	C00978; C22202	N-Acetylserotonin; xi-2,3-Dihydro-2-oxo-1H-indole-3-acetic acid	https://www.genome.jp/kegg-bin/show_pathway?gga00380/C00978%09red/C22202%09blue
gga00785	Lipoic acid metabolism	44	1	1	0	0.766721	0.115362683299376	0.939189	0.0012	C00026	Oxoglutaric acid	https://www.genome.jp/kegg-bin/show_pathway?gga00785/C00026%09red
gga00340	Histidine metabolism	47	1	1	0	0.788919	0.102967636439561	0.939189	0.0034	C00026	Oxoglutaric acid	https://www.genome.jp/kegg-bin/show_pathway?gga00340/C00026%09red
gga00650	Butanoate metabolism	47	1	1	0	0.788919	0.102967636439561	0.939189	0.0091	C00026	Oxoglutaric acid	https://www.genome.jp/kegg-bin/show_pathway?gga00650/C00026%09red
gga00760	Nicotinate and nicotinamide metabolism	55	1	1	0	0.838401	0.0765482631619237	0.9487	0.0081	C00253	Nicotinic acid	https://www.genome.jp/kegg-bin/show_pathway?gga00760/C00253%09red
gga00440	Phosphonate and phosphinate metabolism	56	1	0	1	0.843715	0.0738040732662612	0.9487	0.0172	C21613	(R)-2-(phosphonomethyl)malic acid	https://www.genome.jp/kegg-bin/show_pathway?gga00440/C21613%09blue
gga00790	Folate biosynthesis	58	1	1	0	0.85383	0.06862843456321	0.9487	0.001	C16675	7-Aminomethyl-7-carbaguanine	https://www.genome.jp/kegg-bin/show_pathway?gga00790/C16675%09red
gga00270	Cysteine and methionine metabolism	67	1	0	1	0.891892	0.0496876537975486	0.963279	0.0205	C00170	5-methylthioadenosine (MTA)	https://www.genome.jp/kegg-bin/show_pathway?gga00270/C00170%09blue
gga00130	Ubiquinone and other terpenoid-quinone biosynthesis	71	1	1	0	0.905483	0.0431198652135854	0.963279	0.0116	C00544	Homogentisic acid	https://www.genome.jp/kegg-bin/show_pathway?gga00130/C00544%09red
gga00982	Drug metabolism - cytochrome P450	100	1	1	0	0.964501	0.0156972329999111	0.993125	0.0085	C16582	2-Hydroxyfelbamate	https://www.genome.jp/kegg-bin/show_pathway?gga00982/C16582%09red
gga00520	Amino sugar and nucleotide sugar metabolism	118	1	1	0	0.980761	0.00843690795697236	0.993125	0.0872	C00357	N-Acetyl-D-Glucosamine 6-Phosphate	https://www.genome.jp/kegg-bin/show_pathway?gga00520/C00357%09red
gga00860	Porphyrin metabolism	148	1	1	0	0.993125	0.00299602107338697	0.993125	0.0013	C05791	Urobilinogen	https://www.genome.jp/kegg-bin/show_pathway?gga00860/C05791%09red
