# Supplementary material for: Study on the Differences in Transcriptome and Metabolome of Pectoralis Major Muscles Between Jiangshan Black-Bone Chickens and Baier Buff Chickens
Source: Animals (Basel). 2026 Jun 10;16(12):1798. doi: 10.3390/ani16121798 (PMC13295715; doi:10.3390/ani16121798)
Supplement: Supplementary file 1 [file animals-16-01798-s001.zip › Table S10-Enriched KEGG of DEGs&DMs between two groups.xlsx]

## Sheet: DEGs
Pathway	KEGG_A_class	KEGG_B_class	Black-vs-Bair (39)	All (6490)	Pvalue	Qvalue	Pathway ID	Genes	K_IDs
Drug metabolism - cytochrome P450	Metabolism	Xenobiotics biodegradation and metabolism	1	36	0.195532	0.596736	ko00982	ncbi_414896(GSTA2)	K00799
Glycine, serine and threonine metabolism	Metabolism	Amino acid metabolism	1	37	0.200394	0.596736	ko00260	ncbi_427577(GLYCTK)	K11529
Glycolysis / Gluconeogenesis	Metabolism	Carbohydrate metabolism	3	57	0.00469244	0.365808	ko00010	ncbi_423347(ACSS1);ncbi_426268(GALM);ncbi_427308(ALDOB)	K01895+K01785+K01623
Tyrosine metabolism	Metabolism	Amino acid metabolism	2	33	0.0165219	0.365808	ko00350	ncbi_395775(DCT);ncbi_395913(TYRP1)	K01827+K00506
Pentose phosphate pathway	Metabolism	Carbohydrate metabolism	2	27	0.0112346	0.365808	ko00030	ncbi_427308(ALDOB);ncbi_427577(GLYCTK)	K01623+K11529
Glyoxylate and dicarboxylate metabolism	Metabolism	Carbohydrate metabolism	2	30	0.0137665	0.365808	ko00630	ncbi_423347(ACSS1);ncbi_427577(GLYCTK)	K01895+K11529
FoxO signaling pathway	Environmental Information Processing	Signal transduction	1	128	0.541216	0.695849	ko04068	ncbi_107056270(BNIP3L)	K15464
Glycerolipid metabolism	Metabolism	Lipid metabolism	1	61	0.308841	0.596736	ko00561	ncbi_427577(GLYCTK)	K11529
Oxidative phosphorylation	Metabolism	Energy metabolism	1	110	0.487605	0.666599	ko00190	ncbi_768660(ATP5F1EP2)	K02135
Ubiquinone and other terpenoid-quinone biosynthesis	Metabolism	Metabolism of cofactors and vitamins	1	10	0.0585327	0.484145	ko00130	ncbi_408253(VKORC1L1)	K05357
Purine metabolism	Metabolism	Nucleotide metabolism	1	153	0.606704	0.710165	ko00230	ncbi_395834(PDE6C)	K13757
Glutathione metabolism	Metabolism	Metabolism of other amino acids	2	44	0.028403	0.438218	ko00480	ncbi_414896(GSTA2);ncbi_423209(CHAC1)	K00799+K07232
Neuroactive ligand-receptor interaction	Environmental Information Processing	Signaling molecules and interaction	3	349	0.350326	0.596736	ko04080	ncbi_121106939(--);ncbi_373909(EDNRB);ncbi_427800(Uts2r)	K04286+K04198+K04241
Lysosome	Cellular Processes	Transport and catabolism	1	125	0.532677	0.693122	ko04142	ncbi_395818(CTSK)	K01371

## Sheet: DMs
Pathway	pathway_id	Total	Hits	Up_hits	Down_hits	Pvalue	-Log10(Pvalue)	FDR	Impact	compounds	Compound_name	links
Drug metabolism - cytochrome P450	gga00982	100	1	1	0	0.964501	0.0156972329999111	0.993125	0.0085	C16582	2-Hydroxyfelbamate	https://www.genome.jp/kegg-bin/show_pathway?gga00982/C16582%09red
Glycine, serine and threonine metabolism	gga00260	48	3	3	0	0.201263	0.6962351843036	0.939189	0.0495	C00631; C00719; C01102	2-Phosphoglyceric acid; Trimethylglycine; O-Phosphohomoserine	https://www.genome.jp/kegg-bin/show_pathway?gga00260/C00631%09red/C00719%09red/C01102%09red
Glycolysis / Gluconeogenesis	gga00010	31	1	1	0	0.640606	0.193409294234599	0.939189	0.0948	C00631	2-Phosphoglyceric acid	https://www.genome.jp/kegg-bin/show_pathway?gga00010/C00631%09red
Tyrosine metabolism	gga00350	78	2	2	0	0.725781	0.139194609721998	0.939189	0.0696	C00544; C05580	Homogentisic acid; 3,4-Dihydroxymandelic acid	https://www.genome.jp/kegg-bin/show_pathway?gga00350/C00544%09red/C05580%09red
Pentose phosphate pathway	gga00030	37	2	2	0	0.337347	0.471923461725227	0.939189	0.0041	C00620; C00631	Ribose 1-phosphate; 2-Phosphoglyceric acid	https://www.genome.jp/kegg-bin/show_pathway?gga00030/C00620%09red/C00631%09red
Glyoxylate and dicarboxylate metabolism	gga00630	64	2	2	0	0.61957	0.207909626299659	0.939189	0.0105	C00026; C00631	Oxoglutaric acid; 2-Phosphoglyceric acid	https://www.genome.jp/kegg-bin/show_pathway?gga00630/C00026%09red/C00631%09red
FoxO signaling pathway	gga04068	5	1	1	0	0.15157	0.819386511420658	0.939189	0.2	C00008	Adenosine diphosphate	https://www.genome.jp/kegg-bin/show_pathway?gga04068/C00008%09red
Glycerolipid metabolism	gga00561	38	1	1	0	0.715159	0.145597346482773	0.939189	0.0069	C00631	2-Phosphoglyceric acid	https://www.genome.jp/kegg-bin/show_pathway?gga00561/C00631%09red
Oxidative phosphorylation	gga00190	16	3	3	0	0.0135136	1.86922918475183	0.413729	0.1875	C00008; C00009; C00013	Adenosine diphosphate; Phosphate; Pyrophosphate	https://www.genome.jp/kegg-bin/show_pathway?gga00190/C00008%09red/C00009%09red/C00013%09red
Ubiquinone and other terpenoid-quinone biosynthesis	gga00130	71	1	1	0	0.905483	0.0431198652135854	0.963279	0.0116	C00544	Homogentisic acid	https://www.genome.jp/kegg-bin/show_pathway?gga00130/C00544%09red
Purine metabolism	gga00230	101	4	4	0	0.413523	0.38350044169856	0.939189	0.0664	C00008; C00262; C00385; C00620	Adenosine diphosphate; Hypoxanthine; Xanthine; Ribose 1-phosphate	https://www.genome.jp/kegg-bin/show_pathway?gga00230/C00008%09red/C00262%09red/C00385%09red/C00620%09red
Glutathione metabolism	gga00480	38	2	1	1	0.349269	0.456840092797866	0.939189	0.0359	C00127; C00750	Oxidized glutathione; Spermine	https://www.genome.jp/kegg-bin/show_pathway?gga00480/C00127%09red/C00750%09blue
Neuroactive ligand-receptor interaction	gga04080	53	2	2	0	0.516163	0.287213431887512	0.939189	0.0377	C00008; C04227	Adenosine diphosphate; P-Hydroxyphenylethanolamine	https://www.genome.jp/kegg-bin/show_pathway?gga04080/C00008%09red/C04227%09red
Lysosome	gga04142	4	1	1	0	0.123197	0.909398935589397	0.939189	0.25	C00008	Adenosine diphosphate	https://www.genome.jp/kegg-bin/show_pathway?gga04142/C00008%09red
